# Supplementary material for: miR-1183 Is a Key Marker of Remodeling upon Stretch and Tachycardia in Human Myocardium
Source: Int J Mol Sci. 2022 Jun 23;23(13):6962. doi: 10.3390/ijms23136962 (PMC9266684; doi:10.3390/ijms23136962)
Supplement: Supplementary file 1 [file ijms-23-06962-s001.zip › Supplementary Table S1.xlsx]

## Sheet: ALL Sig.Reg transcripts
		ST versus Control		TC versus Control
Transcript ID	Gene symbol	P-value	Fold change	P-value	Fold change
16908316	AAMP	0.71551	-1.02916	0.0318966	-1.21387
16976133	AASDH	0.147813	1.16391	0.0396901	1.25908
17053498	ABCB8	0.913207	1.00874	0.0333567	1.21506
17008971	ABCC10	0.718019	-1.02366	0.00629957	-1.24891
16921537	ABCC13	0.322037	-1.05108	0.00184663	-1.22984
17006288	ABCF1	0.845326	-1.01462	0.0318268	-1.20136
16732224	ABCG4	0.0969895	-1.14486	0.0236477	-1.21967
16943868	ABHD10	0.256088	1.11797	0.00554198	1.3954
16784041	ABHD12B	0.0124912	1.25876	0.158255	-1.12054
16804539	ABHD2	0.369632	1.07795	0.00918409	1.30021
17080077	ABRA	0.399234	1.2119	0.0269798	1.77368
16945254	ACAD9	0.816783	-1.02713	0.0192348	1.37612
16834900	ACBD4	0.512052	1.08056	0.0452524	1.30171
16867648	ACER1	0.930381	1.00936	0.0334377	-1.29696
16786264	ACOT4	0.69974	1.05456	0.0491372	-1.35414
16857411	ACSBG2	0.00059376	1.48266	0.403955	1.0691
16824639	ACSM2B	0.921916	-1.00797	0.00185453	-1.40814
16816604	ACSM3	0.0351069	1.22267	0.489048	1.06026
16816563	ACSM5	0.822151	-1.02539	0.0346213	1.30916
16707773	ACSM6	0.0433478	1.47761	0.119897	1.33045
16700274	ACTA1	0.0144529	2.10492	0.12539	1.51622
16812666	ACTG1P17	0.668118	1.03443	0.00107542	-1.43515
16658129	ACTRT2	0.0321447	1.23914	0.652551	1.04022
16821454	ADAD2	0.604821	1.06477	0.0232826	-1.37622
16794321	ADAM20	0.00686128	-1.33809	0.000281073	-1.61462
17066980	ADAM7	0.45756	-1.08612	0.0417071	1.28733
16733516	ADAMTS15	0.012629	1.30564	0.0513251	1.21282
17003640	ADAMTS2	0.0089046	-1.31607	0.878328	-1.0131
16942450	ADAMTS9-AS1	0.247376	-1.13964	0.027243	-1.32072
17052306	ADCK2	0.0428963	-1.28377	0.507747	1.07588
17013126	ADGRG6	0.0257304	-1.28711	0.0436957	-1.24838
17069550	ADHFE1	0.344948	-1.10572	0.0444493	1.26534
16962519	ADIPOQ-AS1	0.919372	-1.00684	0.00502092	1.27287
16746696	ADIPOR2	0.743018	1.04575	0.033767	1.39234
16721905	ADM	0.221838	1.148	0.0374661	1.29229
16933158	ADORA2A-AS1	0.0404073	1.22554	0.685998	-1.03614
16704909	AGAP6	0.312935	-1.11088	0.0217802	-1.31313
16686887	AGBL4	0.0207532	-1.20039	0.192795	1.09622
16878036	AGBL5	0.04225	-1.2454	0.168201	-1.14919
17052353	AGK	0.697701	1.02532	0.006665	1.24427
16662430	AGO4	0.281208	-1.1157	0.0270364	1.28642
17100087	AGPAT2	0.0431186	1.20298	0.0954277	1.15755
17025417	AGPAT4	0.013249	-1.26508	0.0977524	1.15174
16880488	AHSA2	0.0233436	-1.26597	0.710931	-1.03364
16836351	AKAP1	0.967098	-1.00354	0.00314408	1.39465
16774362	AKAP11	0.490819	-1.05025	0.0134281	1.23283
16826539	AKTIP	0.291497	1.09597	0.00548426	1.34566
16769481	ALDH1L2	0.0418013	1.26441	0.495454	1.0728
16999379	ALDH7A1	0.991873	1.00077	0.00894442	1.27689
17023874	ALDH8A1	0.108284	-1.13488	0.028574	1.20294
16749895	ALG10B	0.236463	1.18589	0.0378891	1.38656
16689923	ALG14	0.0375406	1.20942	0.536983	-1.05135
16958532	ALG1L	0.0785972	1.15607	0.031731	1.20403
16840066	ALOX15	0.58313	-1.04646	0.00336281	-1.37028
16830883	ALOX15B	0.196051	-1.12377	0.0441093	-1.21583
16773662	ALOX5AP	0.00291643	1.48902	0.246975	1.12968
16804251	ALPK3	0.733509	1.04798	0.0403944	1.37606
16954154	AMIGO3	0.584257	1.06319	0.0368101	-1.30269
17113320	AMMECR1	0.163728	1.16129	0.0178337	1.32997
16667881	AMY1B	0.00583491	-1.2138	0.235089	1.07108
16901830	ANAPC1	0.618428	1.0293	0.00055777	-1.33863
16770040	ANAPC7	0.0168712	1.53955	0.335955	1.16172
16781573	ANG	0.963681	1.00426	0.0246507	1.27708
17098477	ANGPTL2	0.0436838	1.29604	0.0661975	1.26002
16772838	ANHX	0.649128	-1.02885	0.000768775	1.35045
16836292	ANKFN1	0.822695	1.01239	0.00408884	1.22618
16839976	ANKFY1	0.00445405	1.38154	0.132058	-1.1528
16979638	ANKRD50	0.865835	-1.01217	0.0103663	1.25173
16816670	ANKS4B	0.506247	-1.07355	0.0427286	-1.27348
16811129	ANP32A	0.0887093	1.20315	0.0369742	1.26756
16750595	ANP32D	0.999441	1.0001	0.0315197	1.41798
16995883	ANXA2R	0.00584687	-1.22058	0.0627646	-1.12512
16979482	ANXA5	0.912694	-1.01147	0.0234345	-1.31736
16908985	AP1S3	0.611114	1.08905	0.0425776	-1.46559
16864304	AP2A1	0.0456963	-1.37154	0.817726	-1.03289
16783144	AP4S1	0.00258494	1.24484	0.65759	-1.02464
17000756	APBB3	0.15894	1.13778	0.0311382	1.23912
16697128	APOBEC4	0.0367766	1.42119	0.214632	1.21114
16854414	AQP4	0.676876	1.02632	0.00100888	1.33377
17093227	AQP7	0.37321	-1.13812	0.00877409	1.58415
17106972	ARHGAP36	0.575621	1.04789	0.040675	-1.21211
16814183	ARHGDIG	0.239486	-1.12502	0.0352291	-1.26054
17052939	ARHGEF5	0.00905344	1.6637	0.639661	1.07729
16784664	ARID4A	0.866912	1.01723	0.0492353	1.25235
16996119	ARL15	0.572052	1.04183	0.00219456	1.34434
16849913	ARL16	0.0542124	1.09789	0.00119123	-1.21718
16850371	ARL17A	0.00881806	1.40008	0.0462463	-1.26305
17007853	ARMC12	0.000995316	-1.28987	0.436359	-1.04429
16818339	ARMC5	0.00579102	-1.30621	0.135506	1.12956
17013784	ARMT1	0.507758	-1.06465	0.0141045	1.31753
16803710	ARNT2	0.177017	-1.13285	0.042437	1.22283
17048879	ARPC1B	0.303819	1.09599	0.0205712	-1.26577
16805474	ARRDC4	0.542201	1.07314	0.0334803	-1.32226
16867427	ARRDC5	0.290548	-1.09851	0.0399629	-1.2223
16893121	ASB1	0.482319	1.06696	0.0366456	-1.24217
16933703	ASCC2	0.0489689	-1.20674	0.862037	-1.01488
17067970	ASH2L	0.6734	1.04771	0.0382021	1.29645
17115884	ASMTL-AS1	0.0492457	-1.28963	0.920349	-1.01158
16898665	ASPRV1	0.0100605	-1.29697	0.163854	-1.12911
16725854	ASRGL1	0.214461	1.12087	0.00926081	1.32544
17088494	ASTN2-AS1	0.0366125	1.18584	0.0157385	1.22916
16864393	ATF5	0.0307545	-1.24264	0.484651	-1.06383
16665475	ATG4C	0.155526	-1.20276	0.0279437	1.36574
16747594	ATN1	0.954342	1.00526	0.0347243	-1.24804
16806145	ATP10A	0.0312483	1.25755	0.263719	1.11313
16897230	ATP6V1E2	0.462918	1.08556	0.0146205	1.38094
17077194	ATP6V1H	0.0215415	-1.27234	0.700921	1.03501
16878122	ATRAID	0.436827	1.08029	0.0408753	1.25406
17049064	AZGP1P1	0.00131688	-1.34029	0.019505	-1.19863
16773700	B3GLCT	0.248676	1.16062	0.04403	1.32656
16758321	B3GNT4	0.026197	1.24163	0.142712	-1.1398
16872575	B3GNT8	0.270973	-1.07574	0.00804966	1.23466
16854540	B4GALT6	0.627897	1.06103	0.013921	1.43255
17071607	BAALC	0.171247	-1.10858	0.00467222	-1.29544
16859454	BABAM1	0.0299782	-1.22071	0.458336	-1.06186
17060143	BAIAP2L1	0.719639	-1.03234	0.0404461	1.22816
16733411	BARX2	0.471812	1.07671	0.0484076	-1.25178
16718395	BBIP1	0.921386	-1.00952	0.0103558	1.3519
16786403	BBOF1	0.0175086	1.2137	0.00593021	1.26977
16884335	BCL2L11	0.895923	-1.01553	0.0372013	1.32277
16830284	BCL6B	0.214349	1.12967	0.0204555	-1.29204
17110148	BCOR	0.784799	-1.02592	0.0226407	-1.28369
16927907	BCR	0.0283078	1.22007	0.383194	1.07238
17118024	BDH1	0.00392899	-1.38622	0.371483	-1.08314
17009794	BEND6	0.0386978	-1.28741	0.097947	1.21269
16705089	BICC1	0.0225222	1.39657	0.185143	1.19049
16730522	BIRC3	0.447183	-1.13058	0.0413543	-1.44374
16964743	BLOC1S4	0.143641	-1.14909	0.00793666	-1.34249
17045555	BLVRA	0.033938	1.27392	0.277765	-1.11843
16898558	BMP10	0.514822	-1.06368	0.012239	1.32903
16793129	BMP4	0.999993	1	0.00121404	1.30419
16713928	BMS1P5	0.0144799	-1.2753	0.0912391	-1.16445
17101698	BMX	0.774401	-1.02751	0.0433314	-1.24093
16770256	BRAP	0.0784508	-1.21116	0.0445877	-1.25246
17012098	BRD7P3	0.453999	-1.10949	0.0459236	-1.3597
16740752	BRMS1	0.235456	-1.12033	0.0265372	-1.26706
16873811	BSPH1	0.273899	1.05666	0.00314373	1.20787
16866838	BTBD2	0.937075	1.00457	0.000794919	-1.32039
16768438	BTG1	0.257788	1.08799	0.0183134	1.22227
16676150	BTG2	0.639292	1.08476	0.0338001	1.52134
17005726	BTN1A1	0.0343774	-1.28068	0.514755	1.06967
16993559	BTNL3	0.0619552	-1.23326	0.0103956	-1.37356
16706350	C10orf11	0.0282113	1.22099	0.0887605	1.15706
16705641	C10orf35	0.023809	-1.50557	0.596742	1.08617
16719149	C10orf88	0.0440647	1.40402	0.638147	-1.07314
16746036	C11orf45	0.00601291	1.32171	0.357715	1.07865
16767009	C12orf66	0.720591	1.04551	0.0454108	1.32297
16802316	C15orf61	0.999087	-1.00007	0.00822731	1.22808
16842484	C17orf51	0.958176	-1.00604	0.0201974	-1.36951
17117794	C18orf12	0.0144548	-1.23821	0.00144702	1.37668
16866661	C19orf25	0.0300311	1.35609	0.438483	1.10072
16869293	C19orf43	0.0249749	-1.32796	0.255452	-1.13686
16859832	C19orf60	0.0112065	-1.31804	0.0118776	1.3139
16858080	C19orf66	0.128387	-1.19463	0.0082715	1.43021
16673557	C1orf112	0.396332	-1.08623	0.0234228	-1.28798
16698756	C1orf116	0.861543	1.02133	0.0336613	1.3424
16698786	C1orf132	0.0102311	-1.32564	0.315198	-1.0971
16687752	C1orf168	0.408188	1.14648	0.025395	1.52434
16663931	C1orf228	0.519538	-1.03657	0.0045714	-1.22241
16663347	C1orf50	0.00769491	1.42212	0.263794	1.13079
16671057	C1orf68	0.645041	1.04301	0.0255872	-1.26619
16849597	C1QTNF1-AS1	0.0924143	-1.18597	0.0193445	1.29365
16916004	C20orf195	0.0370298	-1.29771	0.407095	-1.0971
16930700	C22orf46	0.215285	-1.11841	0.0301491	-1.24088
16897301	C2orf61	0.0194127	1.51073	0.17363	1.23948
16760889	C3AR1	0.0407006	1.32033	0.5648	1.07203
16676738	C4BPA	0.635985	1.03112	0.00478441	1.26193
17011367	C6orf203	0.0295378	-1.27801	0.755956	-1.0309
16984304	C7	0.369272	1.0945	0.0465315	1.24649
17073276	C8orf31	0.72735	1.0436	0.0468234	1.31407
17069579	C8orf46	0.000531115	1.29696	0.00246284	1.22878
17090042	C9orf106	0.0153029	1.2257	0.367849	1.06675
17086621	C9orf47	0.0217183	1.24043	0.422258	-1.06756
17099827	C9orf69	0.0366831	1.24344	0.757324	1.02872
17097240	C9orf84	0.253605	-1.1312	0.0463915	-1.26275
17090660	C9orf9	0.00169527	-1.37506	0.969647	1.00283
17092642	C9orf92	0.35594	1.17773	0.0410818	1.49253
16670454	CA14	0.0466139	1.41052	0.455388	-1.12345
16819871	CA7	0.0418729	1.22623	0.354975	-1.08751
16928178	CABIN1	0.0455157	-1.20713	0.687719	-1.03427
16873818	CABP5	0.00252102	1.30856	0.70753	-1.02548
17059195	CACNA2D1	0.39463	1.06332	0.015286	1.22766
16837160	CACNG5	0.490675	1.12332	0.0456292	-1.45523
16906285	CALCRL	0.0182925	-1.31543	0.767509	1.02947
16657926	CALML6	0.59381	1.05438	0.0237254	-1.29723
16715667	CAMK2G	0.960092	1.00391	0.00454697	1.32939
16662968	CAP1	0.768156	-1.03913	0.0377587	-1.35996
16893222	CAPN10	0.321098	-1.0989	0.0192344	1.29119
16720991	CARS-AS1	0.0252685	1.22566	0.908006	1.00907
16826523	CASC16	0.739257	-1.02676	0.00281001	-1.36734
17052776	CASP2	0.632119	-1.055	0.0371712	-1.30209
17050578	CAV1	0.250703	1.09626	0.0264367	1.2195
16791393	CBLN3	0.0857275	-1.17091	0.00778574	1.32127
16707836	CC2D2B	0.752774	-1.02368	0.00866592	1.27208
16982147	CCDC110	0.0388226	1.60269	0.804449	1.05103
16838847	CCDC137	0.02122	-1.21083	0.600257	1.03801
16886751	CCDC148-AS1	0.762455	-1.02613	0.0430027	-1.21522
16974900	CCDC149	0.815684	1.02052	0.0436683	-1.21944
17100167	CCDC183-AS1	0.97398	1.00236	0.0261376	-1.20582
16750572	CCDC184	0.0300245	-1.20942	0.609807	1.03984
16677859	CCDC185	0.0657915	1.30826	0.0162749	1.45986
17001846	CCDC69	0.209073	-1.09451	0.0117945	1.23375
16873534	CCDC8	0.364985	1.11461	0.0436259	1.30572
16880277	CCDC85A	0.497208	-1.06024	0.0452521	-1.21178
16727164	CCDC85B	0.140452	1.15886	0.0380275	-1.24803
16902147	CCDC93	0.408797	-1.0904	0.0460872	-1.2598
16995914	CCL28	0.748747	1.02095	0.00679378	1.24524
16843602	CCL3L3	0.351468	-1.15077	0.012891	-1.55563
16833420	CCL4	0.23741	-1.3028	0.0189609	-1.81573
16728261	CCND1	0.0296163	-1.21296	0.888976	-1.0108
16845219	CCR10	0.210515	-1.13966	0.0426256	-1.25707
17046254	CCT6A	0.0398886	-1.2168	0.0478432	-1.20581
17010354	CD109	0.182242	-1.17357	0.0437425	1.29632
16760792	CD163	0.982085	-1.00283	0.0293041	1.3728
16996813	CD180	0.0710912	1.34402	0.00202752	1.85825
16695994	CD247	0.726531	1.03158	0.0160817	-1.28994
16864675	CD33	0.264961	1.09887	0.0434303	1.20473
16676893	CD46	0.225832	1.08836	0.00906795	1.24062
16850209	CD7	0.0214245	-1.30635	0.408794	1.08687
16724061	CD82	0.679693	1.03511	0.0152276	-1.27353
16944618	CD86	0.0402367	-1.43905	0.197478	1.23553
16774771	CDADC1	0.651265	1.06513	0.00365272	1.69146
16848489	CDC42EP4	0.0377309	-1.24918	0.145399	-1.15685
16827041	CDH11	0.0660825	-1.26787	0.0454477	-1.30134
16790673	CDH24	0.851802	1.0131	0.0156958	-1.22267
16680365	CDK11A	0.00304338	-1.40135	0.402245	1.07669
16741075	CDK2AP2	0.0344961	1.24673	0.500739	1.06413
16918384	CDK5RAP1	0.0124208	1.20125	0.174214	-1.09073
16868793	CDKN2D	0.00102091	1.39011	0.10637	1.13201
16832227	CDRT15L2	0.796277	-1.04008	0.0107345	1.6059
16926807	CECR7	0.0218251	1.31205	0.539345	1.0646
16738060	CELF1	0.231634	1.15495	0.042598	-1.30349
16916852	CENPB	0.0371865	-1.24289	0.0479609	-1.22582
16829422	CENPBD1	0.452037	1.11923	0.0491415	-1.38499
16821239	CENPN	0.809198	-1.032	0.0220157	1.41899
16880736	CEP68	0.613715	-1.03911	0.0127902	-1.25511
16854046	CEP76	0.342799	1.15771	0.0177647	-1.52691
16887179	CERS6	0.484454	1.06117	0.0423308	1.21226
16904775	CERS6-AS1	0.229244	1.13406	0.0243952	1.30125
16932980	CES5AP1	0.0314716	-1.43869	0.886562	1.0212
16944991	CFAP100	0.0914227	-1.18909	0.0227836	-1.28572
16708956	CFAP58	0.37615	-1.08442	0.0108943	1.32081
16874193	CGB1	0.000341269	-1.68157	0.568797	1.05659
16874202	CGB7	0.00449754	-1.27997	0.498115	1.04746
16895627	CGREF1	0.0330318	1.17395	0.0169883	-1.20478
16799739	CHAC1	0.0482841	1.46089	0.701088	1.068
16922577	CHAF1B	0.0456585	-1.26087	0.826993	-1.02276
16704796	CHAT	0.0532619	-1.18673	0.0108643	1.27922
16772768	CHFR	0.0250111	-1.22763	0.828503	-1.01718
17112519	CHM	0.697454	1.0286	0.0254594	-1.2066
16742124	CHRDL2	0.36939	-1.07787	0.00354742	-1.3642
16701015	CHRM3-AS2	0.837067	-1.01989	0.0421133	-1.24637
16946603	CHST2	0.0335652	-1.2212	0.208161	1.11422
16882955	CIAO1	0.0454934	-1.22825	0.361087	1.08901
16869977	CIB3	0.0573726	1.10426	0.000986085	-1.24379
16791300	CIDEB	0.0272707	-1.21411	0.812906	-1.01813
16954567	CISH	0.834651	-1.02229	0.0149817	-1.36028
17024285	CITED2	0.145245	1.19333	0.0162989	1.38629
16872248	CLC	0.508394	-1.06252	0.028488	1.25786
16731401	CLDN25	0.000417198	-1.33451	0.676779	1.02316
16924792	CLDN8	0.0147101	1.20805	0.964545	1.00287
16761259	CLEC1A	0.0400246	1.34283	0.240088	-1.16722
16741690	CLPB	0.0279355	1.24924	0.499328	-1.06167
17012233	CLVS2	0.0349754	1.25252	0.314228	1.1016
16769690	CMKLR1	0.00661071	1.26135	0.326972	1.07096
16894127	CMPK2	0.0354807	1.20342	0.245567	-1.09753
17008141	CMTR1	0.517465	1.05834	0.031971	1.23787
17025046	CNKSR3	0.994439	1.00091	0.0474553	1.33625
16858496	CNN1	0.00809307	1.46436	0.0732196	1.25687
16883088	CNNM3	0.84401	1.01334	0.0180167	1.20773
16766035	CNPY2	0.00446815	1.21314	0.536077	1.03359
16845259	COA3	0.0232976	-1.20606	0.30543	1.07749
16741948	COA4	0.0399494	-1.2686	0.769579	-1.03039
16774188	COG6	0.538796	1.05513	0.0242117	1.25506
16780993	COL4A2-AS1	0.00896567	1.32647	0.303982	1.09726
17020642	COL9A1	0.0325857	-1.23729	0.978634	1.00233
16731010	COLCA2	0.032364	1.21336	0.340698	1.08001
16918351	COMMD7	0.0229769	-1.29069	0.109094	-1.18035
16752021	COPZ1	0.0313512	1.25496	0.673269	1.03962
16977516	COQ2	0.273586	-1.08828	0.0260506	-1.21286
16828826	COTL1	0.151897	-1.22732	0.0120406	-1.50691
16841542	COX10-AS1	0.0278024	-1.22782	0.155304	1.12918
16826010	COX6A2	0.32221	-1.08373	0.0227435	1.23436
16812598	CPEB1	0.094115	-1.1385	0.0235202	-1.20769
16956691	CPOX	0.0106307	-1.3218	0.0241806	1.26493
16741287	CPT1A	0.200351	1.1282	0.0405492	-1.23201
16676873	CR1L	0.701885	1.03459	0.0272159	1.25426
16675495	CRB1	0.715213	-1.03169	0.0493544	-1.20694
16724269	CREB3L1	0.0234728	1.26639	0.938511	-1.0069
16671305	CREB3L4	0.322171	-1.09798	0.0361437	-1.2455
16789743	CRIP1	0.0384649	1.34405	0.459017	1.09903
16668420	CSF1	0.726241	1.03192	0.00877838	-1.3361
16967472	CSN3	0.0243965	-1.23625	0.839525	-1.01651
16917955	CST1	0.0440745	1.21173	0.142189	-1.14117
16912090	CST8	0.768279	1.03618	0.0219422	1.38205
16912082	CST8	0.211768	-1.14481	0.037212	-1.27856
16944647	CSTA	0.0492711	1.33647	0.612055	-1.06939
17113793	CT47A10	0.00465768	1.2235	0.00607797	1.21224
17113799	CT47A10	0.00465768	1.2235	0.00607797	1.21224
17113805	CT47A10	0.00465768	1.2235	0.00607797	1.21224
17113811	CT47A10	0.00465768	1.2235	0.00607797	1.21224
17113834	CT47A10	0.00465768	1.2235	0.00607797	1.21224
17113840	CT47A10	0.00465768	1.2235	0.00607797	1.21224
17113846	CT47A10	0.00465768	1.2235	0.00607797	1.21224
17113785	CT47A10	0.121943	1.15216	0.0459741	1.21157
17113513	CT83	0.0162776	-1.55243	0.435518	1.12948
17002839	CTB-54I1.1	0.00983564	1.38164	0.796268	1.02672
16973522	CTBP1	0.0173279	-1.21573	0.677911	-1.02923
16840919	CTC1	0.0189208	-1.21004	0.2268	-1.09048
16713962	CTGLF12P	0.38306	-1.13152	0.028228	-1.42163
16840113	CXCL16	0.0110652	1.28919	0.0129747	-1.27907
16967779	CXCL6	0.805244	-1.01807	0.0283379	-1.20197
17102538	CYBB	0.015761	1.24608	0.684407	-1.03162
16672265	CYCSP52	0.211061	-1.15353	0.0386168	-1.29263
17082001	CYP11B2	0.0485985	1.4421	0.338999	1.17605
16811684	CYP1A1	0.390928	-1.23198	0.0469284	-1.70338
16879232	CYP1B1-AS1	0.0298726	-1.4015	0.147544	1.23071
16902437	CYP27C1	0.110791	1.13545	0.00575979	-1.295
16862375	CYP2B7P	0.0371002	1.60061	0.473235	-1.15494
16707729	CYP2C18	0.407267	-1.059	0.0206707	1.2029
17060337	CYP3A4	0.0162914	-1.50193	0.307015	1.16119
17060317	CYP3A7	0.0931528	1.27936	0.0364333	-1.3801
16869942	CYP4F2	0.38978	1.12031	0.0498598	-1.32928
17077442	CYP7A1	0.0464641	-1.35272	0.974455	-1.00432
16666738	CYR61	0.249562	1.12438	0.00976443	1.3647
17054980	CYTH3	0.022378	-1.33157	0.0988109	-1.21104
16687827	DAB1	0.690074	1.07518	0.0475441	1.49712
16759977	DCP1B	0.0910484	1.28857	0.0248306	1.43384
17046066	DDC-AS1	0.044109	1.23146	0.229164	1.1217
16877353	DDX1	0.851748	1.01529	0.0112441	1.28476
16668730	DDX20	0.043982	1.21541	0.687226	1.03527
16827566	DDX28	0.0170593	-1.40318	0.400546	-1.10782
17065372	DEFB109P1B	0.0068601	-1.43475	0.212803	1.1489
17074427	DEFB109P1B	0.0068601	-1.43475	0.212803	1.1489
17074713	DEFB136	0.0690159	-1.24037	0.0421063	1.28021
16836315	DGKE	0.0239337	1.3153	0.116067	1.19213
16741501	DHCR7	0.084476	-1.23777	0.0325118	1.32021
16764232	DHH	0.0102351	-1.37048	0.133009	1.17455
16834634	DHX8	0.299583	-1.15137	0.0245195	-1.41247
16787929	DICER1-AS1	0.912816	-1.01389	0.0486922	-1.3219
16688332	DIRAS3	0.60538	1.06406	0.0322797	1.34089
16700510	DISC2	0.0294999	-1.5497	0.333228	-1.18928
16864076	DKKL1	0.00198529	-1.34751	0.0176506	1.22254
16774912	DLEU7-AS1	0.0249595	-1.21048	0.262488	-1.08873
16840513	DLG4	0.0175505	1.23783	0.192816	1.10906
16706408	DLG5-AS1	0.14872	1.12851	0.0409496	1.20022
17065138	DLGAP2	0.0151857	1.23816	0.100951	-1.13942
16905108	DLX2	0.799236	1.02354	0.00595308	1.37401
16663871	DMAP1	0.171597	1.15732	0.0355586	-1.27504
16873415	DMPK	0.0433614	-1.25824	0.62386	1.0509
16838407	DNAH17-AS1	0.800263	-1.03285	0.0300139	-1.37602
16815513	DNAJA3	0.154441	-1.12844	0.0359064	1.2111
16925187	DNAJC28	0.482128	1.06091	0.0203046	-1.2546
16715409	DNAJC9	0.467987	1.08558	0.0449567	-1.28684
16815476	DNASE1	0.994431	1.00061	0.014499	-1.29071
17115571	DNASE1L1	0.0220666	-1.20369	0.061842	1.15388
17099893	DNLZ	0.494036	-1.12643	0.0215936	-1.58949
16881802	DOK1	0.927311	-1.00836	0.043583	-1.2314
17100561	DPH7	0.381131	-1.07408	0.0394774	-1.20534
16962866	DPPA2P3	0.549749	-1.09406	0.0309876	-1.44699
16696120	DPT	0.813649	1.0169	0.0249211	1.20378
16896279	DPY30	0.0116762	1.60909	0.362608	1.15565
16899316	DQX1	0.0223953	-1.21141	0.472478	1.05364
16677201	DTL	0.466256	1.11775	0.021967	1.49847
16820345	DUS2	0.849617	-1.01143	0.000291062	-1.39456
16900441	DUSP2	0.0572495	1.28116	0.0321669	-1.33349
16672457	DUSP23	0.107701	-1.106	0.00101766	1.30859
16973281	DUX4L25	0.273185	-1.12068	0.0429124	-1.25856
16973290	DUX4L25	0.273185	-1.12068	0.0429124	-1.25856
16879540	DYNC2LI1	0.462554	-1.10221	0.0176958	1.44393
16683358	E2F2	0.0161136	1.24515	0.585961	-1.04282
16712475	EBLN1	0.389217	1.06214	0.00588486	1.26986
16942681	EBLN2	0.68131	-1.05424	0.0365607	-1.3572
16948837	ECE2	0.00737801	-1.22529	0.384691	-1.05543
16719892	ECHS1	0.205366	1.11779	0.0427861	1.21202
16901568	EDAR	0.687653	1.03127	0.0315775	1.20746
16915412	EDN3	0.0497132	-1.19044	0.0106681	-1.2801
16719352	EDRF1-AS1	0.0138925	-1.30496	0.462279	-1.06941
16958974	EFCAB12	0.0398705	-1.23101	0.612599	-1.04646
16671632	EFNA3	0.00131656	-1.36822	0.541548	-1.04433
16812475	EFTUD1	0.315863	-1.12142	0.0188823	-1.36102
16804141	EFTUD1P1	0.0337677	1.30975	0.84565	-1.02185
16947759	EGFEM1P	0.390182	1.09722	0.00760408	-1.42148
16989736	EGR1	0.093529	1.22478	0.0299611	1.321
16949172	EHHADH-AS1	0.289159	-1.09069	0.00549846	-1.3227
17054950	EIF2AK1	0.00215324	-1.27021	0.130616	-1.09821
16900053	EIF2AK3	0.0201104	1.27629	0.0162358	1.29089
16868986	ELAVL3	0.00578437	1.35913	0.734048	1.03036
16778433	ELF1	0.882371	-1.01345	0.0394473	1.23525
16737282	ELF5	0.972401	1.00266	0.0257707	-1.22068
16808345	ELL3	0.536975	1.05101	0.0308188	1.21926
17046998	ELN	0.040889	-1.2319	0.237746	-1.11694
16708572	ELOVL3	0.0279773	1.28215	0.171641	1.15153
17021083	ELOVL4	0.600965	1.04188	0.037461	-1.20272
16996564	ELOVL7	0.314487	-1.14251	0.0204764	-1.42056
16863723	ELSPBP1	0.27317	-1.09546	0.0250881	1.23317
16996030	EMB	0.432264	1.09358	0.0413255	-1.29539
17071820	EMC2	0.0267596	-1.26237	0.525123	-1.06
16880176	EML6	0.0274462	1.21118	0.733146	-1.02597
16838427	ENGASE	0.725297	1.0255	0.016433	1.22674
16759471	EP400NL	0.801545	1.02769	0.0359859	-1.29675
16988009	EPB41L4A-AS2	0.0424965	-1.22585	0.203419	-1.12555
16865772	EPN1	0.193584	1.20982	0.0430771	-1.37579
16768391	EPYC	0.0390162	1.28232	0.679627	1.04494
16714135	ERCC6	0.0492039	-1.22939	0.608839	-1.04937
17071259	ERICH5	0.00385921	1.31347	0.409127	1.0631
16946941	ERICH6-AS1	0.0330888	1.42318	0.00562675	1.66071
16880063	ERLEC1	0.893485	-1.01118	0.0313938	1.22821
17015647	ERVFRD-1	0.744296	-1.04817	0.0494095	1.37358
16873007	ETHE1	0.372458	-1.08134	0.02467	1.25157
17051790	EXOC4	0.471695	1.07292	0.0484324	-1.23832
16939247	EXOG	0.226433	-1.09138	0.00467751	1.2858
16827761	EXOSC6	0.0169052	-1.24936	0.187547	-1.11469
16859390	F2RL3	0.020567	1.22961	0.862418	1.01323
16776784	F7	0.353402	-1.09938	0.0219692	-1.30685
16725742	FADS2	0.648985	1.03692	0.0195967	1.24387
16946207	FAIM	0.0210485	1.24149	0.174379	-1.12113
16804051	FAM103A1	0.339855	-1.07907	0.0198672	-1.2378
16930854	FAM109B	0.769339	-1.03396	0.0432773	-1.29655
17002004	FAM114A2	0.568775	1.06204	0.00898991	1.40145
17085667	FAM122A	0.257315	1.16278	0.0241107	1.40155
16948969	FAM131A	0.672131	1.04121	0.0441657	1.24093
16805804	FAM138E	0.036766	-1.26876	0.466834	-1.07662
17103931	FAM156B	6.97488e-05	-1.4039	0.674578	-1.02153
16950173	FAM157A	0.0472541	1.22527	0.551813	-1.0562
16971465	FAM160A1	0.0496306	1.33164	0.914596	1.01403
16741914	FAM168A	0.00777981	1.24518	0.00681652	1.2519
16714099	FAM170B	0.19509	-1.1149	0.0186074	1.24941
16814504	FAM173A	0.605864	-1.06127	0.031324	-1.3276
16796159	FAM181A-AS1	0.35051	1.09149	0.0445955	1.2304
16668861	FAM19A3	0.496199	-1.05374	0.00590268	-1.30274
17087992	FAM206A	0.380137	-1.19313	0.048584	1.54679
16955257	FAM208A	0.947394	-1.00644	0.0206935	-1.30354
16848097	FAM20A	0.453643	1.06892	0.00532749	1.36411
16704920	FAM21A	0.0140679	-1.22488	0.645538	1.03228
16704542	FAM21A	0.0134038	-1.22415	0.608428	1.03561
16704397	FAM21C	0.0182474	-1.4106	0.0789649	-1.26718
16926959	FAM230A	0.03438	1.3163	0.122284	-1.20706
16973556	FAM53A	0.0230701	-1.33345	0.881487	-1.01627
17115162	FAM58A	0.0514763	-1.27194	0.0267876	1.32745
17016221	FAM65B	0.491438	1.04482	0.00322823	1.27507
17091299	FAM69B	0.923022	-1.00766	0.0108599	-1.27852
17085183	FAM74A6	0.00987344	1.37561	0.633843	1.04944
16913681	FAM83D	0.849657	-1.01827	0.0360031	1.2567
16728518	FAM86C1	0.013813	1.47149	0.0740913	1.29167
17005157	FAM8A1	0.0825202	1.19995	0.00917947	1.36106
16720724	FAM99A	0.00351414	-1.32515	0.408423	1.06426
17109124	FAM9C	0.0157883	-1.25215	0.419822	-1.06617
17004500	FARS2	0.804257	-1.02819	0.0464498	1.28568
16850107	FASN	0.526304	-1.04474	0.0114861	-1.23374
16970465	FAT4	0.376238	1.0755	0.0412729	1.20449
16937855	FBLN2	0.160045	1.14968	0.0209894	1.28956
17082588	FBXL6	0.0210103	1.20349	0.813641	-1.01624
16723450	FBXO3-AS1	0.635229	-1.04342	0.0488007	-1.21791
16898548	FBXO48	0.171493	1.28467	0.0497213	1.46517
16717733	FBXW4	0.95387	1.0064	0.00203037	1.58327
16757657	FBXW8	0.225563	-1.07734	0.00639247	-1.22414
16868638	FDX1L	0.341145	1.10936	0.00930763	1.40527
16861012	FFAR3	0.0749387	1.3676	0.00916347	-1.67174
17086818	FGD3	0.0204808	1.28504	0.197407	-1.13242
16768675	FGD6	0.0463681	-1.29402	0.226922	1.15583
16949665	FGF12-AS1	0.0276122	-1.61354	0.714147	1.07135
16949676	FGF12-AS3	0.0146642	-1.62918	0.4198	1.14681
17066436	FGF17	0.950042	-1.00546	0.0323856	-1.23805
16992347	FGF18	0.294435	1.11068	0.0385419	1.25646
16741405	FGF3	0.0296392	-1.22253	0.958027	-1.00422
16723662	FJX1	0.394828	1.06732	0.00103273	-1.41465
16671516	FLAD1	0.0209176	-1.22542	0.90234	-1.00923
16815194	FLJ42627	0.616906	1.06833	0.0248105	1.40938
17115505	FLNA	0.0417866	1.25592	0.379071	1.09294
16698234	FMOD	0.241366	1.16008	0.0277122	1.36403
16839116	FN3K	0.0345187	-1.27279	0.409726	1.08742
16863287	FOSB	0.172415	1.18467	0.0134289	1.4199
16740630	FOSL1	0.731752	1.04013	0.0222639	-1.35884
16863370	FOXA3	0.030121	-1.24803	0.745653	-1.02924
17091928	FOXD4	0.0108818	1.35458	0.156386	1.15813
16884732	FOXD4L1	0.0498845	1.45091	0.315384	-1.19103
16946220	FOXL2NB	0.677215	1.02383	0.00329771	-1.24223
16760048	FOXM1	0.0419089	1.21474	0.541682	1.05344
16787352	FOXN3-AS1	0.996763	-1.00031	0.0256511	1.22031
17104578	FOXO4	0.0302617	-1.31018	0.894391	1.01447
16719940	FRG2B	0.0169218	-1.21385	0.773669	1.01984
17113144	FRMPD3-AS1	0.0177307	1.24582	0.998877	-1.00011
16863939	FTL	0.0832666	-1.11695	0.0083949	-1.21018
17090322	FUBP3	0.733531	-1.02838	0.0175828	-1.25997
17110342	FUNDC1	0.00794672	1.28718	0.0821175	1.15664
16860902	FXYD1	0.449833	-1.05886	0.0172192	1.23481
16704199	FXYD4	0.985747	1.00223	0.0340993	-1.35335
17022691	FYN	0.662524	-1.03867	0.0405028	1.2227
16759153	FZD10	0.0266563	-1.20316	0.0799756	1.14787
16856959	FZR1	0.528586	1.05972	0.00978111	1.33489
16991261	G3BP1	0.654008	-1.04042	0.0487331	-1.21497
16809093	GABPB1	0.172766	-1.18579	0.0324133	-1.33742
16887492	GAD1	0.727688	1.02779	0.0399956	-1.20083
16728141	GAL	0.473203	-1.07536	0.0145248	-1.34034
17053734	GALNT11	0.258804	1.12377	0.0291801	1.28505
16821280	GAN	0.122127	1.12076	0.00996842	-1.24267
17096297	GAS2L1P2	0.00216359	1.24367	0.105724	-1.0968
16711652	GATA3-AS1	0.0130986	-1.28857	0.298809	-1.09495
16689332	GBP1	0.254158	-1.19513	0.0192012	-1.51672
17064417	GBX1	0.194976	1.10721	0.0175342	1.23502
16901558	GCC2-AS1	0.041825	1.2587	0.462527	-1.0773
16691486	GDAP2	0.323797	-1.08917	0.0345703	-1.22575
17108376	GDI1	0.0377045	-1.21011	0.979487	-1.00207
16845777	GFAP	0.967118	-1.00419	0.0442074	1.25911
16689605	GFI1	0.0221505	-1.20646	0.145203	-1.1146
16718670	GFRA1	0.0290536	-1.2899	0.0905027	1.20452
16706712	GHITM	0.742496	1.03911	0.0463332	1.29875
16937614	GHRLOS	0.0696394	-1.19621	0.0194802	-1.28012
16961610	GHSR	0.246221	1.14855	0.0323181	1.32624
17053401	GIMAP1-GIMAP5	0.613346	1.0583	0.0435871	-1.28915
17092268	GLDC	0.839012	1.01981	0.0103604	-1.35367
16752888	GLI1	0.00383226	1.29466	0.871132	-1.01122
16689581	GLMN	0.0317115	-1.28529	0.313575	1.11124
17113014	GLRA4	0.561364	-1.06084	0.0450231	1.25585
16971806	GLRB	0.97502	-1.00241	0.0295817	1.21273
16716239	GLUD1	0.797065	1.02315	0.0449738	1.22263
16881098	GMCL1	0.991776	-1.00131	0.0497536	1.32219
17005396	GMNN	0.0193423	1.25238	0.0464261	1.20048
16782754	GMPR2	0.400084	-1.10468	0.0198843	-1.37494
17048450	GNG11	0.746198	-1.04451	0.0348157	-1.38262
16784157	GNG2	0.00566827	1.22286	0.0955572	1.10936
17117340	GOLGA2P2Y	0.877036	-1.01407	0.0303423	-1.25278
16712989	GOLGA2P6	0.386745	1.1345	0.0390639	1.39758
16802750	GOLGA6B	0.923987	-1.00996	0.0288693	1.30008
16798665	GOLGA8J	0.544202	1.10811	0.0162859	1.61626
16694266	GON4L	0.745686	1.0342	0.0388545	-1.27496
16900389	GPAT2	0.589293	1.03242	0.00876766	-1.20918
16890787	GPBAR1	0.618513	1.03449	0.0214064	-1.20054
16780203	GPC6-AS1	0.486527	-1.04569	0.00173926	-1.31059
16797224	GPR132	0.0289218	1.27623	0.0475969	-1.24031
16784215	GPR137C	0.157155	-1.15852	0.0103175	1.36068
16960682	GPR149	0.0324559	1.27208	0.327272	1.10373
16775823	GPR180	0.971247	1.00315	0.00628378	1.3503
17117573	GPR182	0.0916937	1.15304	0.0130906	1.2618
16780592	GPR183	0.353397	1.19694	0.0462569	1.52858
17088881	GPR21	0.0208719	-1.34482	0.0611233	-1.25445
16885842	GPR39	0.0402005	1.21256	0.930639	-1.00723
16670141	GPR89B	0.170993	-1.10019	0.0101429	-1.23123
16669963	GPR89B	0.413276	-1.03398	4.38127e-05	-1.33098
16668079	GPSM2	0.0417118	-1.25943	0.100093	-1.19498
16946453	GRK7	0.0338656	-1.22644	0.548654	1.0522
16990920	GRPEL2	0.117247	1.15996	0.0146183	1.29455
17046658	GS1-124K5.4	0.0311037	1.29091	0.0343007	-1.28323
17065332	GS1-24F4.2	0.900761	-1.01056	0.0117935	-1.2941
16697272	GS1-279B7.1	0.0324016	1.23873	0.61459	-1.04518
16841124	GSG1L2	0.986125	1.00255	0.0248436	-1.46678
16788046	GSKIP	0.849423	-1.01424	0.022612	1.21978
17020057	GSTA7P	0.00165035	1.29163	0.0465287	1.14254
16690638	GSTM3	0.26713	1.0985	0.0170946	1.26075
16880001	GTF2A1L	0.750497	1.02711	0.0435105	-1.21104
16985794	GTF2H2B	0.0143864	-1.33609	0.767228	-1.02966
16699775	GTF2IP20	0.0114349	-1.55993	0.620686	-1.07461
16895772	GTF3C2	0.166729	1.12945	0.0271912	1.23752
16830863	GUCY2D	0.0238983	1.23286	0.6573	1.03604
16966459	GUF1	0.0368033	-1.26933	0.165456	1.15833
16996971	GUSBP3	0.015839	-1.34185	0.588964	1.05714
16997046	GUSBP9	0.0115772	-1.34584	0.90997	-1.011
17101231	GYG2	0.0185653	-1.32895	0.384228	-1.09497
16705701	H2AFY2	0.0469435	-1.29177	0.340587	1.11848
17080648	HAS2	0.563226	1.08103	0.0171127	1.46042
16800108	HAUS2	0.0951999	1.15009	0.0311926	-1.21083
17050171	HBP1	0.503684	1.06441	0.0101984	1.33663
16771797	HCAR2	0.00722918	-1.46404	0.519238	1.07683
16950978	HDAC11-AS1	0.129688	-1.17236	0.0241835	1.29425
16763713	HDAC7	0.543969	-1.04283	0.0219915	-1.20172
16855056	HDHD2	0.873712	1.01562	0.0182354	1.3137
16968765	HERC5	0.000163915	1.42111	0.286544	1.06661
16949759	HES1	0.0188581	1.29519	0.365103	1.09017
16680690	HES5	0.0345317	1.31494	0.83238	1.02427
16669787	HFE2	0.117339	-1.11629	0.00111429	1.34822
16788258	HHIPL1	0.0382038	1.24241	0.159137	-1.14719
16793671	HIF1A-AS1	0.259251	-1.11921	0.0291203	1.27433
16732196	HINFP	0.112356	1.18142	0.0198449	-1.30709
16825592	HIRIP3	0.0305678	-1.27434	0.968201	1.00389
17005871	HIST1H2BN	0.806233	1.05882	0.0207305	1.88392
17016506	HIST1H4L	0.0134778	1.47301	0.435625	1.10863
17018011	HLA-DMA	0.287929	1.06178	0.00376577	1.2283
17017894	HLA-DRB6	0.370794	-1.12553	0.046583	-1.33566
16699520	HLX-AS1	0.734672	1.03446	0.0370666	-1.26734
16803373	HMG20A	0.580274	1.07438	0.0486002	1.32989
17023807	HMGA1P7	0.204575	-1.1059	0.0178687	1.23706
16992582	HMP19	0.034483	1.20205	0.0415969	1.19193
16814779	HN1L	0.0890095	-1.1722	0.0158988	-1.28008
16713470	HNRNPF	0.879416	-1.01171	0.0176318	-1.24131
16737479	HNRNPKP3	0.0347566	1.29295	0.192225	-1.15697
16997574	HOMER1	0.611391	1.07279	0.045463	1.36309
16846213	HOXB1	0.0966332	-1.18985	0.0173292	-1.31348
16846291	HOXB9	0.00335436	-1.30921	0.0136959	1.23162
16765446	HOXC13-AS	0.0177255	-1.20005	0.0146705	1.20889
17081321	HPYR1	0.00642199	1.25386	0.847592	1.01276
17084821	HRCT1	0.227983	1.10018	0.001776	-1.3814
16992664	HRH2	0.020148	1.32359	0.392511	-1.0935
16894995	HS1BP3-IT1	0.00928612	-1.35123	0.329721	1.09867
16817204	HS3ST4	0.000621008	1.35952	0.359572	1.05952
16928668	HSCB	0.0197507	-1.22564	0.310629	-1.08033
17007393	HSD17B8	0.263028	-1.11199	0.0336197	1.24941
16968675	HSP90AB3P	0.0440491	-1.24	0.638347	-1.04573
16718696	HSPA12A	0.319048	-1.13603	0.0424623	-1.33058
16958144	HSPBAP1	0.0134028	1.33593	0.207062	-1.13696
16731408	HTR3B	0.036529	-1.22968	0.439678	-1.07049
17053872	HTR5A	0.265284	1.11016	0.0133502	-1.31008
16686158	HYI	0.035366	1.22346	0.768177	1.02508
16803533	HYKK	0.664524	-1.04287	0.0233417	1.29086
16876929	IAH1	0.997123	1.00057	0.0275897	1.49912
16858137	ICAM1	0.231357	-1.12731	0.0208705	-1.2982
16711125	IDI1	0.645007	-1.05089	0.0190491	1.34574
17086314	IDNK	0.468628	-1.06114	0.0263868	-1.23122
16922260	IFNAR1	0.963527	1.00543	0.00519716	-1.52569
16922275	IFNGR2	0.591037	1.04297	0.00444008	-1.32899
17050381	IFRD1	0.997717	-1.0003	0.0132692	1.3686
16745041	IFT46	0.038107	1.20332	0.530736	1.05095
16960963	IFT80	0.0800153	1.10121	0.00190903	1.23561
16772994	IFT88	0.932985	1.00593	0.0142812	1.23012
16967139	IGFBP7-AS1	0.0140167	-1.20858	0.368642	-1.06075
16797504	IGHG1	0.586978	1.09508	0.0122622	1.65451
16797535	IGHV3-42	0.581983	-1.06785	0.0348381	1.33036
16797451	IGHV4-31	0.41169	-1.07772	0.0277558	1.25598
16900152	IGKV1-27	0.0205294	1.45959	0.613212	1.07313
16900174	IGKV1-39	0.0412168	-1.56472	0.454272	-1.15847
16882797	IGKV1D-8	0.665359	-1.03755	0.0489589	-1.20633
16882815	IGKV1OR2-1	0.405982	-1.08434	0.0147548	-1.32238
16900191	IGKV1OR2-1	0.405982	-1.08434	0.0147548	-1.32238
16927869	IGLC7	0.194776	1.16494	0.0344859	-1.31159
16933009	IGLL1	0.0293227	-1.41267	0.863868	1.02383
16927840	IGLL5	0.0737535	-1.28488	0.0340183	1.36262
16927762	IGLL5	0.323445	-1.10277	0.0244632	-1.28748
16927793	IGLV2-23	0.953159	-1.00693	0.0166392	1.3985
16927752	IGLV7-43	0.0436573	-1.2576	0.186998	-1.14981
16862986	IGSF23	0.0362774	1.24867	0.464026	1.07153
16698684	IL10	0.0370328	1.47451	0.357713	1.1664
17113448	IL13RA2	0.816528	-1.03864	0.0430104	-1.45288
16883715	IL18R1	0.0149192	1.34787	0.0773878	-1.21926
16901974	IL1A	0.263094	-1.36782	0.0192442	-2.1096
16901986	IL1B	0.292484	-1.43815	0.0420328	-2.15895
17102309	IL1RAPL1	0.0612864	-1.20219	0.035899	1.23654
16884629	IL1RN	0.814677	-1.0258	0.0356282	-1.2977
16676682	IL24	0.0879483	1.14896	0.00271597	-1.34554
16950216	IL5RA	0.243905	-1.07496	0.00642693	-1.22698
16695960	ILDR2	0.0352335	-1.23019	0.749435	1.02794
17109340	INE2	0.0030687	1.36271	0.964038	-1.00358
16776514	ING1	0.11698	1.13993	0.0233503	1.2287
17044829	INMT	0.0382599	-1.2433	0.150825	1.15139
16839388	INPP5K	0.0061525	1.2366	0.268074	-1.07303
17046528	INTS4P1	0.0203839	1.35505	0.629802	1.05543
17046559	INTS4P2	0.018327	-1.30118	0.620538	-1.04807
16675844	IPO9	0.0156853	-1.30948	0.220177	-1.12704
16798085	IPW	0.00328524	-1.3947	0.364754	-1.08341
16941252	IQCF3	0.257248	1.20258	0.0470019	1.42014
16746831	ITFG2	0.187326	1.13504	0.0415297	-1.23474
16904193	ITGB6	0.377682	1.09194	0.0145987	1.33081
16702285	ITIH2	0.36507	-1.07794	0.0311457	1.22228
17112364	ITM2A	0.820021	-1.0187	0.0215956	1.24529
16816418	ITPRIPL2	0.753418	1.01864	0.00807026	-1.21281
17081923	JRK	0.021733	-1.20653	0.912234	-1.00771
16858710	JUNB	0.092088	1.22537	0.0434104	1.28819
16818204	KAT8	0.242152	-1.17365	0.0143547	-1.47246
16942511	KBTBD8	0.432573	1.11889	0.0105619	1.55228
16854809	KC6	0.961957	1.00468	0.0426168	-1.25188
16690754	KCNA3	0.0452482	-1.29193	0.305553	-1.12724
16960771	KCNAB1-AS1	0.0184962	-1.22157	0.125252	1.12512
16974772	KCNIP4-IT1	0.248981	1.08731	0.0119699	1.23752
16746027	KCNJ1	0.0327595	1.21919	0.0527086	1.19167
16733397	KCNJ5	0.0199511	-1.23335	0.930456	-1.00669
16726416	KCNK4	0.0886502	1.23291	0.0189344	-1.36778
16861647	KCNK6	0.0498708	-1.20287	0.0731573	1.17996
16988133	KCNN2	0.0121769	1.33833	0.709299	-1.03651
16837699	KCTD2	0.0339544	1.38719	0.0926614	1.27942
16942239	KCTD6	0.434577	1.12348	0.0122855	-1.55961
17046664	KCTD7	0.432128	1.07051	0.0157236	-1.27892
17005169	KDM1B	0.0101457	1.23789	0.258453	1.08268
16882428	KDM3A	0.234895	1.10485	0.0301724	1.22302
17083549	KDM4C	0.671445	1.06224	0.0489438	1.36803
17083492	KDM4C	0.808968	-1.01909	0.0357929	1.20595
16827255	KIAA0895L	0.0471418	-1.18451	0.0280144	-1.21253
16749747	KIAA1551	0.908429	-1.01248	0.0485353	-1.27001
16678851	KIAA1804	0.536884	1.066	0.0494405	1.25344
16679596	KIF26B	0.00719201	1.21382	0.6633	-1.02555
16912535	KIF3B	0.0890005	-1.13813	0.00673216	-1.26809
16865498	KIR3DL1	0.044599	-1.25843	0.307745	-1.11245
16876297	KIR3DL2	0.290223	1.16254	0.0466474	-1.3619
16865460	KIR3DL3	0.578446	-1.12163	0.0141381	-1.82997
16789305	KLC1	0.979172	1.00403	0.0459058	-1.41424
16672710	KLHDC9	0.04025	1.15116	0.00264975	1.27305
16874751	KLK12	0.165581	1.07891	0.00119401	-1.26399
16874702	KLK7	0.0397348	1.22172	0.712906	-1.03216
16837270	KPNA2	0.266643	1.06581	0.000334976	1.3516
16979845	KRT18P54	0.983103	1.00159	0.0137435	1.24963
16844454	KRT27	0.538604	-1.05413	0.0109223	1.30144
16844644	KRT33A	0.0032995	-1.61074	0.642031	-1.05959
16764907	KRT6C	0.00273874	-1.45001	0.957446	-1.005
16765005	KRT73	0.0616999	1.21552	0.048492	1.23206
16764882	KRT75	0.153812	1.23705	0.0430821	-1.37909
16923675	KRTAP10-12	0.339842	-1.10798	0.0358312	-1.2851
16844613	KRTAP4-5	0.221213	-1.1056	0.0160957	1.25317
16734287	KRTAP5-3	0.030558	-1.31586	0.843829	1.02196
16834165	KRTAP9-7	0.259464	-1.07432	0.0102719	1.21238
16859817	KXD1	0.392693	-1.08881	0.0285831	1.27982
16774427	LACC1	0.545838	-1.07005	0.0327457	-1.31244
17078121	LACTB2	0.483847	-1.08092	0.0393055	1.29269
16962022	LAMP3	0.0101465	1.23387	0.0364798	-1.17254
16911382	LAMP5	0.0191229	1.27448	0.316813	-1.09443
16978301	LAMTOR3	0.43422	1.07193	0.0310371	-1.24194
16751083	LARP4	0.0489069	-1.28167	0.207278	-1.15972
16731068	LAYN	0.433226	1.08132	0.00672841	-1.39589
16693335	LCE3D	0.030461	1.39145	0.825972	-1.02959
16693331	LCE3E	0.0474935	-1.24472	0.0518384	-1.23837
16894998	LDAH	0.0494484	-1.21962	0.580409	-1.05145
16974626	LDB2	0.123071	1.08923	0.00243616	1.23261
17000193	LECT2	0.308198	1.08005	0.00733968	1.27835
16862112	LGALS16	0.86703	-1.01565	0.0487126	-1.22787
17099836	LHX3	0.049179	-1.26969	0.654769	-1.04979
16875448	LILRA5	0.0171661	1.2486	0.479667	-1.05777
16940092	LIMD1	0.633882	-1.04762	0.0253993	1.28722
17047045	LIMK1	0.566307	-1.04765	0.0125395	-1.27522
17073168	LINC00051	0.580419	-1.04872	0.0330327	-1.23203
17014955	LINC00266-3	0.047496	-1.32816	0.764889	-1.03888
16826115	LINC00273	0.169812	-1.15814	0.0390938	-1.26786
16922418	LINC00310	0.355846	1.16965	0.0426577	1.46207
16921923	LINC00314	0.617601	-1.04335	0.0445161	1.21106
16691828	LINC00328	0.0257864	-1.28099	0.860174	1.01698
16660497	LINC00339	0.0497155	-1.3226	0.596203	-1.07013
16781053	LINC00346	0.450661	-1.07453	0.0419592	1.2411
16780117	LINC00375	0.0307155	1.21833	0.0444549	1.19732
16775686	LINC00377	0.27015	1.10519	0.0409061	1.22508
16775379	LINC00392	0.0136832	1.35807	0.865569	-1.0176
16776422	LINC00396	0.0230928	2.00027	0.0271743	1.95049
16780696	LINC00411	0.00777642	1.23549	0.130183	-1.10888
16775749	LINC00433	0.0104837	-1.26971	0.342286	-1.07717
16848548	LINC00469	0.0161775	1.40247	0.0591504	1.28071
17020715	LINC00472	0.0367634	-1.25766	0.302275	-1.10782
17086762	LINC00475	0.0251946	1.5002	0.837354	-1.03249
16924521	LINC00515	0.816392	1.02665	0.0166131	-1.38118
16778294	LINC00571	0.790048	-1.03903	0.0461152	-1.38083
17014608	LINC00602	0.0931649	1.24861	0.0143841	1.42991
16943647	LINC00636	0.0118814	1.3076	0.878725	-1.01349
16848435	LINC00673	0.0141057	-1.27509	0.883281	1.01216
17104887	LINC00684	0.0429564	-1.23698	0.270271	1.11192
17112100	LINC00684	0.000493998	-1.21556	0.0647559	1.08056
17101048	LINC00685	0.0306754	-1.20575	0.114004	-1.13645
17115837	LINC00685	0.0306754	-1.20575	0.114004	-1.13645
16960795	LINC00886	0.316329	1.08313	0.00966715	1.27915
16860364	LINC00906	0.891693	1.01172	0.0131139	1.29225
16827067	LINC00922	0.0201115	-1.24658	0.0105179	-1.28622
16805397	LINC00924	0.0108078	1.24783	0.0512639	1.16812
16856099	LINC01029	0.248706	-1.14697	0.0325957	-1.32385
16775655	LINC01068	0.161883	1.20133	0.0225605	-1.39201
16902258	LINC01101	0.0213054	-1.23592	0.575435	-1.04522
16879796	LINC01119	0.0114448	2.13449	0.565491	-1.1536
16897167	LINC01121	0.0354739	-1.32437	0.920827	1.01169
16685359	LINC01137	0.0192455	1.29524	0.246969	1.11917
16691859	LINC01138	0.261775	-1.12501	0.0425421	-1.26146
16901336	LINC01158	0.598357	1.08027	0.0485537	-1.38049
16710815	LINC01168	0.735964	-1.04418	0.0480141	-1.32879
16988798	LINC01183	0.507033	1.0862	0.046623	1.31764
17114134	LINC01201	0.0409876	1.21067	0.544981	-1.05174
17002492	LINC01202	0.42065	-1.125	0.0267907	1.44614
16943653	LINC01215	0.118208	1.20061	0.0114771	-1.39782
16970757	LINC01256	0.0148876	-1.22311	0.312577	-1.07438
16995536	LINC01265	0.620503	1.05887	0.0399922	-1.30681
16781392	LINC01296	0.00537923	1.36947	0.586119	1.04995
16688850	LINC01361	0.0203481	-1.20731	0.372571	-1.06491
16695986	LINC01363	0.0289164	1.32321	0.611802	1.05835
16982810	LINC01377	0.973359	-1.00284	0.00471029	-1.36044
16757051	LINC01405	0.68523	1.0308	0.00588036	1.29657
17085422	LINC01410	0.736708	1.05031	0.0101773	-1.58151
16801395	LINC01413	0.734383	-1.02083	0.0113092	1.20552
16928597	LINC01422	0.0214617	-1.32699	0.649436	-1.04904
16920382	LINC01429	0.388992	-1.06588	0.0139768	-1.23913
16912011	LINC01432	0.138405	1.17083	0.0470238	1.2499
16986651	LINC01455	0.0522424	-1.22095	0.0106347	1.33217
17109441	LINC01456	0.0390399	1.21207	0.658089	-1.03714
16753761	LINC01479	0.431459	-1.12508	0.00934959	1.6017
16837370	LINC01497	0.0295989	1.22383	0.0183311	-1.25219
17096819	LINC01509	0.0402925	1.22386	0.118712	-1.15663
16706811	LINC01520	0.799321	1.02134	0.0305302	-1.22962
16920006	LINC01522	0.302763	-1.10556	0.0166674	1.30905
16782980	LINC01551	0.549221	-1.05748	0.0373307	-1.24509
16688955	LINC01555	0.0329287	1.32873	0.230716	1.15622
16828206	LINC01572	0.00189441	-1.29806	0.0577526	1.1398
16828199	LINC01572	0.745564	-1.0224	0.00537541	-1.27277
16813015	LINC01586	0.21892	1.1502	0.0264701	-1.32393
16803413	LINGO1-AS2	0.188025	-1.11531	0.0392177	-1.20282
16883390	LIPT1	0.600061	-1.08474	0.0341659	-1.45269
16753667	LLPH-AS1	0.0474305	1.25068	0.248116	-1.12795
16733963	LMNTD2	0.914445	1.00872	0.0175243	-1.25604
16943328	LNP1	0.0441683	1.41181	0.330958	1.16367
16987565	LNPEP	0.962988	1.00259	0.00516041	1.22035
16919765	LOC100128028	0.000190801	-1.30258	0.948678	-1.0029
17086748	LOC100128076	0.128628	1.11609	0.00836855	-1.24691
16704040	LOC100129055	0.778548	1.03477	0.0200442	1.3946
17077269	LOC100129098	0.0401964	1.20967	0.857932	-1.01475
17074635	LOC100129129	0.232562	-1.10922	0.0288827	1.23405
16667512	LOC100129620	0.0266765	1.31071	0.616283	-1.05452
16767118	LOC100129940	0.336286	1.09513	0.0474522	-1.22784
16906795	LOC100130452	0.0469178	1.44802	0.0774816	1.3779
17056459	LOC100130673	0.0170477	1.3329	0.126657	1.18017
17051342	LOC100130705	0.0444684	1.42774	0.769773	-1.0471
16806753	LOC100131315	0.988452	-1.00172	0.0198627	-1.38597
17013084	LOC100132735	0.322923	1.07931	0.0334469	1.20081
17085349	LOC100240735	0.0461484	1.21113	0.643013	-1.04054
17074252	LOC100287015	0.0378794	1.21188	0.596611	-1.04431
16824127	LOC100288162	0.0289203	-1.28577	0.997006	-1.00037
16711114	LOC100288619	0.000501466	1.26912	0.0118615	-1.15218
17088576	LOC100288842	0.0414106	-1.29584	0.339669	-1.11618
16750835	LOC100335030	0.1183	-1.21674	0.0439719	-1.30464
16873145	LOC100379224	0.105364	-1.36857	0.0324289	-1.55324
17079348	LOC100500773	0.35775	1.11109	0.0138655	1.39255
16912043	LOC100505664	0.987043	1.00164	0.0406796	1.26494
16971484	LOC100505685	0.112538	1.14953	0.0239229	-1.23975
16895999	LOC100505736	0.0440946	1.25971	0.490373	1.07356
16781104	LOC100506016	0.915386	1.01146	0.0337832	-1.2981
16696434	LOC100506023	0.00471931	-1.42501	0.921927	-1.00962
16742318	LOC100506113	0.705987	1.03476	0.0436995	1.22837
16729225	LOC100506127	0.873982	-1.01767	0.0417674	1.29005
17117554	LOC100506248	0.00502032	-1.20693	0.812244	-1.01256
16976894	LOC100506253	0.0448223	1.28484	0.0991467	-1.21878
16792606	LOC100506446	0.00888491	1.29729	0.127342	1.14056
16770807	LOC100506551	0.783793	-1.03592	0.0194812	-1.42506
16762692	LOC100506606	0.827147	-1.02407	0.034009	1.3024
16758564	LOC100507091	0.0864028	-1.24522	0.0389911	1.31662
17087113	LOC100507346	0.379705	-1.07178	0.00602625	1.30719
16739226	LOC100507521	0.536781	-1.06176	0.0141858	-1.32713
17013380	LOC100507557	0.00984666	-1.32243	0.557668	1.05359
16928550	LOC100507599	0.477684	1.09184	0.00372093	1.58469
16665132	LOC100507634	0.0972382	-1.16331	0.0329301	-1.22841
16928619	LOC100507657	0.981318	-1.00243	0.00650276	1.42672
16693024	LOC100507670	0.474214	-1.06747	0.0380148	-1.23662
16838238	LOC100996273	0.0298745	-1.47012	0.276619	1.18913
16679892	LOC100996442	0.0427109	-1.20341	0.568475	1.04757
16794150	LOC100996664	0.0246299	-1.293	0.701457	-1.03848
16860650	LOC100996681	0.72065	1.02695	0.0122898	-1.25228
16670361	LOC100996721	0.00159048	-1.36699	0.64736	1.03377
16893822	LOC101060391	0.703576	1.04793	0.0389598	-1.33343
16842569	LOC101926984	0.710392	-1.03667	0.0304663	-1.27241
17009521	LOC101927020	0.679893	1.03158	0.0157497	-1.24165
16888143	LOC101927027	0.0299805	1.69538	0.285742	1.26205
16988152	LOC101927059	0.561425	-1.05451	0.0302302	1.25374
16775283	LOC101927072	0.0492811	-1.26095	0.91793	-1.01088
17070321	LOC101927118	0.467134	1.06474	0.0354461	1.2266
16724800	LOC101927120	0.00447579	1.30832	0.0933994	1.14344
16999079	LOC101927190	0.0169381	-1.47859	0.707643	-1.05316
16913973	LOC101927200	4.50562e-05	1.44662	0.341497	-1.05202
17043090	LOC101927256	0.512629	1.05775	0.0441757	1.21235
16970749	LOC101927305	0.305	-1.15246	0.00262756	1.71001
17011182	LOC101927365	0.0187075	1.36889	0.0686841	1.25453
16937167	LOC101927416	0.0323487	1.26836	0.853045	-1.01809
16710661	LOC101927435	0.0354587	1.25314	0.568955	-1.05545
17059605	LOC101927473	0.472739	1.25148	0.0346537	2.1046
17074004	LOC101927506	0.54049	-1.06411	0.0279237	1.29131
16920232	LOC101927512	0.00283546	1.35903	0.75206	-1.02491
17086346	LOC101927552	0.0242561	-1.76293	0.29294	1.26397
16688855	LOC101927560	0.901238	-1.00905	0.00507314	-1.29669
17110613	LOC101927635	0.0164978	1.22669	0.657675	-1.03236
16827061	LOC101927650	0.152886	1.16273	0.0352038	-1.27015
16907079	LOC101927687	0.0300116	1.20702	0.659506	1.03387
16793578	LOC101927702	0.0159643	1.25335	0.839957	-1.01599
16734650	LOC101927708	0.0495491	1.63455	0.043815	1.66138
16660196	LOC101927895	0.308573	-1.10924	0.04446	-1.25134
16909730	LOC101927896	0.211752	1.08002	0.00171001	1.28684
17023062	LOC101927919	0.0139686	1.2905	0.245825	-1.10968
17081822	LOC101927963	0.00846149	1.40625	0.294546	1.11976
17015317	LOC101927972	0.32253	-1.08502	0.0372476	-1.2097
16822258	LOC101927999	0.0869327	-1.2453	0.0405758	-1.3138
16805930	LOC101928039	0.553612	-1.0912	0.0206238	1.48817
16785923	LOC101928046	0.902375	1.0165	0.00165179	-1.77631
17108878	LOC101928201	0.0287231	-1.36395	0.795733	-1.03234
16754467	LOC101928207	0.153597	1.16356	0.0433298	-1.25661
16890694	LOC101928250	0.717264	1.05335	0.00730119	1.61532
16877567	LOC101928271	0.796857	-1.02291	0.0438409	1.22159
16748658	LOC101928317	0.216928	-1.12249	0.0136538	1.30468
16866389	LOC101928344	0.00369327	-1.44322	0.762333	1.02986
17101873	LOC101928389	0.0382323	-1.22639	0.286973	-1.09988
17003674	LOC101928445	0.553842	1.03863	0.00302613	1.28108
17051191	LOC101928451	0.0330189	-1.51208	0.401534	-1.15572
16702646	LOC101928453	0.690534	1.03393	0.03441	-1.22393
17087710	LOC101928523	0.944135	1.00596	0.0338112	-1.22906
16809872	LOC101928635	0.295867	1.23997	0.0237552	1.69288
17016290	LOC101928663	0.0350389	-1.132	0.00146163	-1.25319
16809876	LOC101928694	0.00242458	1.29633	0.416438	1.05449
16696591	LOC101928696	0.106172	1.17223	0.015307	1.30249
16849646	LOC101928766	0.0350074	-1.27398	0.945862	-1.00684
17097711	LOC101928775	0.029496	1.21136	0.292667	1.08647
16681271	LOC101928836	0.0338584	1.29477	0.922595	-1.01038
17088554	LOC101928849	0.0462847	-1.23613	0.644333	-1.04481
16724263	LOC101928894	0.963696	-1.00398	0.0320549	1.24006
16801691	LOC101928907	0.0321674	1.23271	0.0406821	-1.21821
16696883	LOC101928933	0.579677	1.13401	0.0443736	1.66718
16801936	LOC101928988	0.000972587	-1.54904	0.696728	-1.03737
16796091	LOC101929002	0.0372208	1.20195	0.040291	1.19759
16974446	LOC101929048	0.0166136	-1.3379	0.172442	1.15834
16968523	LOC101929064	0.629124	1.05431	0.0016288	1.59912
16974482	LOC101929095	0.875324	1.01378	0.0307053	1.2423
16774264	LOC101929140	0.00949905	1.94992	0.10554	1.44205
16986534	LOC101929154	0.0396122	1.20766	0.898552	1.01034
16997571	LOC101929201	0.81216	-1.05977	0.0244901	1.89625
16895078	LOC101929251	0.0150182	-1.27062	0.26722	1.09911
16877830	LOC101929272	0.00806028	1.20365	0.0620044	-1.12371
16675723	LOC101929305	0.0355498	1.24027	0.0967635	1.17538
16746520	LOC101929384	0.0239999	-1.23426	0.161494	-1.12578
17094286	LOC101929518	0.486323	1.10275	0.0168117	1.48365
16812377	LOC101929586	0.380253	-1.09169	0.0106153	-1.35725
16746269	LOC101929653	0.047494	1.19586	0.0266059	-1.22927
16812889	LOC101929679	0.968099	1.00359	0.0277631	1.25654
16917842	LOC101929707	0.620366	1.04373	0.0169972	1.27604
17042667	LOC101929756	0.83987	1.01683	0.00902094	-1.30462
16685918	LOC101929901	0.0463464	-1.30875	0.267768	-1.14761
16713052	LOC101929951	0.0043384	1.21541	0.331844	-1.05433
16768465	LOC101930023	0.0367895	1.34184	0.512941	1.0852
16921467	LOC101930100	0.708216	1.04211	0.0492884	-1.27435
16746954	LOC101930162	0.0487266	1.22098	0.340589	1.0922
16667736	LOC102606465	0.0341314	1.29896	0.611685	1.05667
17045851	LOC102723446	0.0438892	-1.30266	0.164298	1.18643
16697981	LOC102723465	0.00810425	-1.30096	0.591886	1.04419
16934429	LOC102723507	0.0494205	1.22618	0.465092	1.07095
16965064	LOC102723525	0.275422	1.11927	0.0337884	-1.27471
17018595	LOC102723648	0.0379915	1.26704	0.34529	-1.10187
16969335	LOC102723704	0.277908	1.16406	0.0298781	1.40341
17008193	LOC102723736	0.0228017	-1.22487	0.0169861	-1.24134
16896576	LOC102723739	0.0497483	1.2129	0.218632	1.11928
16699094	LOC102723761	0.00863633	1.3281	0.2799	-1.10255
17014959	LOC102723922	0.568463	1.05423	0.0135602	-1.31398
16751976	LOC102724030	0.030695	1.24325	0.783237	1.0244
17095414	LOC102724057	0.0126247	1.26952	0.940278	1.00594
16985014	LOC102724122	0.0290451	1.22826	0.746331	1.0268
17025489	LOC102724152	0.046233	1.25381	0.172885	-1.15599
16979660	LOC102724210	0.0487629	1.22848	0.38522	-1.08595
16748885	LOC102724227	0.118426	1.18588	0.0150524	1.34439
16952704	LOC102724231	0.00928985	1.47302	0.115242	-1.22736
16712759	LOC102724245	0.835808	-1.01777	0.0199371	1.26257
16680337	LOC102724312	0.627706	1.02594	0.00315783	1.22573
17068909	LOC102724330	0.0148886	1.2651	0.136231	1.1367
16795449	LOC102724338	0.0527279	1.15019	0.0170645	-1.20103
16718121	LOC102724351	0.890484	-1.00957	0.00372696	1.29803
16679646	LOC102724382	0.323816	1.13871	0.0184774	1.42929
17005034	LOC102724463	0.0153541	-1.23724	0.878438	1.01129
16853875	LOC102724470	0.752354	1.05754	0.0424113	1.50122
16997568	LOC102724530	0.594389	1.11475	0.0177875	1.76719
16835580	LOC102724596	0.781077	-1.02628	0.0304963	-1.26139
16987118	LOC102724637	0.631212	1.09475	0.0464464	1.52256
16927955	LOC102724679	0.0197441	1.45152	0.65872	1.06199
17005308	LOC102724749	0.168199	-1.06403	0.000390018	1.25479
17079398	LOC102724804	0.0266035	1.31193	0.654489	-1.04861
16949750	LOC102724877	0.141779	1.11312	0.0172442	-1.21388
17065552	LOC102724880	0.0365806	-1.26355	0.703438	1.03819
16855877	LOC102724895	0.984557	1.00307	0.00582756	-1.7379
16855874	LOC102724895	0.498991	1.15843	0.0243319	-1.75773
16823468	LOC102724927	0.039074	1.30608	0.0643128	1.26272
17097790	LOC102724929	0.842854	1.01743	0.0458339	-1.21658
16755094	LOC102724933	0.63541	1.06661	0.0109686	1.52122
16884550	LOC102724955	0.000832121	1.40694	0.0803482	1.1467
17118127	LOC102724994	0.0536687	1.40011	0.0283327	1.4854
17085500	LOC102725126	0.0104791	-1.52046	0.630195	-1.06698
16813416	LOC104613533	0.389741	-1.06975	0.0209069	-1.23182
17079968	LOC105369147	0.0340443	1.21064	0.0479147	1.19146
16738707	LOC105369317	0.414971	1.12722	0.0493969	-1.37446
16741196	LOC105369361	0.0102551	1.22497	0.679265	1.02717
16728150	LOC105369364	0.0332751	-1.29026	0.833904	-1.02215
16743938	LOC105369468	0.566976	-1.03625	0.00881842	-1.22074
16732373	LOC105369526	0.556205	1.06853	0.0412088	-1.29453
16732376	LOC105369527	0.0244696	-1.2765	0.257713	1.11553
16733185	LOC105369555	0.635759	-1.04394	0.00710489	-1.35523
16733329	LOC105369558	0.140557	-1.23402	0.038438	-1.37061
16747658	LOC105369635	0.162871	1.16701	0.0109073	-1.38367
16761133	LOC105369649	0.0244555	-1.40177	0.851078	-1.02448
16752214	LOC105369779	0.375216	-1.07478	0.0417905	-1.20122
16753238	LOC105369785	0.0464491	1.31568	0.673933	1.05306
16767132	LOC105369810	0.0321053	1.24422	0.259775	1.10935
16767875	LOC105369854	0.0368707	1.20563	0.256328	-1.09701
16767901	LOC105369863	0.00865922	1.22886	0.0132084	-1.20906
16768265	LOC105369884	0.0347113	1.34256	0.124682	-1.22227
16754981	LOC105369891	0.791628	-1.02546	0.0144401	-1.32191
16757520	LOC105369995	0.491138	1.07229	0.032057	-1.27937
16757535	LOC105370000	0.00471219	1.34717	0.55634	-1.05005
16757589	LOC105370006	0.0281282	1.62141	0.790326	1.05197
16774381	LOC105370177	0.541579	-1.04979	0.0103452	1.28052
16775903	LOC105370325	0.0470418	1.34398	0.812038	1.03199
16781116	LOC105370370	0.0250922	1.22194	0.903445	1.00937
16784493	LOC105370512	0.0483179	-1.39939	0.927129	-1.01394
16784519	LOC105370514	0.0205543	1.28171	0.682869	1.03806
16786239	LOC105370561	0.441186	-1.06171	0.0149753	1.24971
16787049	LOC105370586	0.850629	-1.06297	0.0252347	-2.32608
16787268	LOC105370614	0.0329362	-1.40936	0.250002	1.18251
16796438	LOC105370641	0.351787	1.1157	0.0226423	-1.35814
16789801	LOC105370700	0.0639686	-1.28487	0.0133473	-1.43989
16806239	LOC105370741	0.313619	1.09166	0.0113665	1.29755
16799281	LOC105370780	0.805664	1.02842	0.0476564	-1.28842
16808778	LOC105370807	0.0452849	-1.36178	0.410864	1.12148
16801228	LOC105370824	0.768038	-1.01608	0.00194991	-1.25405
16803370	LOC105370905	0.339035	1.11495	0.0454401	1.28414
16804709	LOC105370966	0.862433	1.02047	0.0304174	1.33856
16813303	LOC105370968	0.990041	-1.00253	0.036287	-1.6238
16805303	LOC105370980	0.018883	1.28436	0.105443	-1.17077
16813552	LOC105370993	0.029414	1.21759	0.127288	1.13643
16805677	LOC105371024	0.0832352	-1.17364	0.0318816	1.23182
16805787	LOC105371030	0.186196	-1.13311	0.0381494	1.2361
16814744	LOC105371046	0.766685	1.02644	0.00998029	-1.31974
16670272	LOC105371196	0.693248	-1.04924	0.0306053	1.35286
16818863	LOC105371252	0.349679	1.14621	0.0339693	1.41278
16670595	LOC105371436	0.0124476	1.26782	0.198426	1.11161
16672494	LOC105371465	0.125614	-1.08264	0.00148207	1.23589
16829623	LOC105371487	0.0851109	-1.35564	0.0377041	1.46667
16843215	LOC105371730	0.772602	1.03622	0.0177723	1.41298
16843869	LOC105371757	0.0355142	1.23465	0.855759	-1.01609
16837292	LOC105371870	0.249227	1.08929	0.00430519	1.30072
16848120	LOC105371875	0.973697	-1.00402	0.0458789	-1.31517
16838382	LOC105371912	0.0212829	1.3331	0.374397	1.10135
16838473	LOC105371918	0.00776287	1.2932	0.108052	-1.14405
16854372	LOC105372033	0.027862	-1.20842	0.074877	-1.15669
16854771	LOC105372074	0.0278686	-1.2175	0.11189	1.14159
16852237	LOC105372097	0.0197068	1.26172	0.887772	1.012
16855436	LOC105372133	0.0462114	1.30166	0.0550062	1.28592
16860208	LOC105372323	0.026765	-1.41373	0.989696	-1.00174
16860386	LOC105372352	0.125949	1.20789	0.0094322	-1.44488
16871110	LOC105372363	0.409968	-1.08081	0.039899	-1.2409
16914841	LOC105372658	0.433672	-1.08178	0.0378904	-1.26269
16914913	LOC105372666	0.710814	1.02682	0.00897005	-1.2579
16926197	LOC105372823	0.0151	1.51951	0.263661	1.18128
16781367	LOC105372845	0.0853232	1.20165	0.0453674	-1.24692
16676925	LOC105372883	0.0417742	1.22316	0.155995	1.14051
16677544	LOC105372923	0.24588	1.28594	0.0409879	1.62081
16699563	LOC105372953	0.140041	-1.12612	0.0253183	-1.21714
16933258	LOC105372969	0.632933	-1.06336	0.0249407	-1.39638
17109192	LOC105373138	0.0470589	1.21519	0.827745	-1.01917
17110127	LOC105373175	0.629235	1.0384	0.0016338	1.39722
17108050	LOC105373383	0.0324512	-1.26214	0.781103	-1.02674
17117857	LOC105373428	0.44267	1.16466	0.0157314	1.75694
16893788	LOC105373479	0.00563916	1.20631	0.0605779	-1.11779
16901278	LOC105373519	0.675054	-1.02503	0.00238902	1.26913
16883840	LOC105373525	0.0443902	1.20356	0.0176588	1.25853
16902205	LOC105373580	0.536572	-1.08338	0.00685813	-1.54453
16885232	LOC105373595	0.563495	-1.03609	0.00461291	1.24759
16903181	LOC105373647	0.0181937	1.23472	0.243159	-1.09577
16903314	LOC105373654	0.0356938	1.2617	0.288326	1.11214
16905052	LOC105373737	0.930786	-1.01121	0.0307566	-1.3763
16905472	LOC105373759	0.0163002	1.46479	0.0432342	1.35597
16905464	LOC105373760	0.0137413	1.31839	0.529712	1.06098
16906089	LOC105373770	0.0453198	1.20104	0.112092	1.14902
16907936	LOC105373863	0.349283	1.08496	0.0430138	-1.21461
16892860	LOC105373953	0.00701921	1.27866	0.649917	-1.03379
16943524	LOC105374017	0.0309056	-1.22019	0.837427	-1.01658
16957698	LOC105374057	0.0283274	-1.38774	0.513346	-1.08923
16960622	LOC105374163	0.904161	1.01927	0.0319438	1.47815
16962679	LOC105374272	0.0136988	1.39042	0.718977	1.04089
16962728	LOC105374275	0.980446	-1.00204	0.0262723	-1.24
16975486	LOC105374426	0.00624996	1.28597	0.920537	1.0073
16896250	LOC105374449	0.1619	-1.14921	0.0190683	1.29716
16965509	LOC105374527	0.087904	1.45016	0.0282431	1.66024
16965505	LOC105374528	0.663066	-1.06924	0.022082	1.50734
16975023	LOC105374546	0.952652	-1.00512	0.00796989	1.32791
16879812	LOC105374586	0.00187975	1.63328	0.423589	1.09941
16984417	LOC105374748	0.513267	-1.08883	0.0415086	-1.34596
16899038	LOC105374802	0.545396	-1.05028	0.0256546	-1.23173
16882472	LOC105374845	0.00268728	1.33333	0.490239	1.0518
17004526	LOC105374900	0.532196	1.07514	0.0372677	-1.313
17004578	LOC105374905	0.039801	-1.23539	0.0714433	-1.19699
17005757	LOC105374989	0.690024	1.04405	0.0123185	-1.38611
17043698	LOC105375152	0.722076	1.06097	0.0302631	1.51311
17056980	LOC105375247	0.00688319	1.59127	0.453521	-1.11007
17057499	LOC105375266	0.00815804	-1.36223	0.341086	-1.09636
17045871	LOC105375267	0.130822	-1.15794	0.00268957	-1.43534
17047574	LOC105375355	0.0313168	1.68449	0.0724831	-1.51634
17047738	LOC105375368	0.0186862	1.24533	0.3081	1.08631
17048234	LOC105375392	0.0373895	1.38301	0.0301222	1.40744
17059891	LOC105375405	0.95201	1.00834	0.0124675	-1.51877
17049067	LOC105375423	0.146789	-1.15109	0.0331031	-1.24953
17050761	LOC105375476	0.0760468	1.11324	0.00543184	1.21488
17070834	LOC105375641	0.20576	1.11118	0.0415168	-1.20159
17080071	LOC105375700	0.945699	1.00464	0.0177343	1.21087
17071997	LOC105375707	0.734899	1.03163	0.0486104	1.22532
17081249	LOC105375759	0.740917	-1.02491	0.029065	1.20574
17078290	LOC105375899	0.644386	-1.05917	0.0423129	-1.32928
17078669	LOC105375929	0.0971371	-1.14206	0.0160714	-1.23623
17083557	LOC105375969	0.0496258	1.61878	0.27651	1.2791
17094671	LOC105376070	0.00194829	-2.15746	0.581702	-1.1072
17087495	LOC105376174	0.765992	-1.02901	0.0158234	1.31846
17096788	LOC105376199	0.00108711	-1.33498	0.00312467	-1.2771
17097628	LOC105376230	0.0428927	1.22473	0.251057	-1.11133
17088541	LOC105376244	0.0218459	1.37636	0.584119	-1.06772
17098024	LOC105376256	0.0427891	-1.3089	0.86144	-1.02072
17090390	LOC105376297	0.011285	1.84223	0.238049	1.27538
16701896	LOC105376360	0.0430409	1.30644	0.3795	-1.11066
16711413	LOC105376382	0.276107	1.1412	0.0316473	1.33574
16702642	LOC105376425	0.0494383	-1.47243	0.0698238	-1.42013
16702638	LOC105376426	0.044588	-1.26943	0.832131	-1.02257
16703177	LOC105376450	0.00176422	1.26876	0.265288	-1.06664
16703246	LOC105376454	0.392472	1.1453	0.0396142	1.43786
16712859	LOC105376468	0.427521	-1.08441	0.00957769	-1.37656
16711272	LOC105376501	0.0256044	1.41883	0.223573	1.18678
16721765	LOC105376541	0.0240229	1.34624	0.678746	1.04808
16723008	LOC105376596	0.0449956	-1.20771	0.0492363	-1.20233
16737522	LOC105376646	0.026204	1.40337	0.0346733	1.37313
16737632	LOC105376658	0.00219596	1.24945	0.302073	1.05928
16950343	LOC105376938	0.298707	-1.06408	0.00611973	-1.22201
16951859	LOC105377014	0.769541	-1.00999	7.22962e-05	1.25407
16939551	LOC105377043	0.701809	-1.04155	0.0372343	-1.28595
16942806	LOC105377175	0.0487583	1.25541	0.788503	-1.02799
16977153	LOC105377289	0.0435411	-1.21053	0.638464	1.04038
16979203	LOC105377383	0.738767	1.02665	0.0189987	1.24379
16970027	LOC105377390	0.0572592	1.22276	0.0320328	1.26346
16980242	LOC105377458	0.0360264	-1.22407	0.411554	1.07327
16971265	LOC105377473	0.192364	1.11978	0.0324003	1.2249
16971502	LOC105377495	0.81805	-1.01598	0.0018263	1.33878
16981568	LOC105377543	0.670847	1.03581	0.0089683	1.30446
16972607	LOC105377555	0.641626	1.06731	0.00573967	-1.62769
16981745	LOC105377557	0.0313084	-1.22303	0.596168	-1.04436
16973127	LOC105377602	0.44531	-1.05081	0.00134562	1.32818
16976231	LOC105377671	0.0198973	1.21643	0.582555	-1.04034
17002111	LOC105377673	0.455228	1.07568	0.0429871	-1.24624
16991700	LOC105377684	0.224765	1.15546	0.0141253	1.40002
17002745	LOC105377724	0.00748148	-1.36036	0.551394	1.05705
16992631	LOC105377742	0.386737	1.07214	0.0196965	-1.24206
17074231	LOC105377795	0.394132	-1.08457	0.0358971	-1.25053
17021108	LOC105377872	0.160724	1.21272	0.0272093	1.39411
17011019	LOC105377891	0.00194882	-1.25621	0.834412	-1.01144
17012442	LOC105377998	0.00234178	-1.33839	0.369131	-1.06798
17012940	LOC105378019	0.0404664	1.2683	0.879989	1.01556
17024553	LOC105378047	0.914145	-1.01677	0.017165	-1.54826
17025879	LOC105378147	0.0402191	1.39193	0.263948	-1.1788
17001002	LOC105378202	0.0251336	1.22776	0.0966948	-1.15244
16990594	LOC105378212	0.00136608	1.91153	0.00315845	1.76277
16704120	LOC105378269	0.124984	-1.13505	0.0258323	-1.22089
16704291	LOC105378276	0.00639785	1.21376	0.892847	-1.00763
16713516	LOC105378277	0.623978	-1.03344	0.012829	1.22208
16713598	LOC105378283	0.212422	1.11289	0.0465865	1.20168
16705026	LOC105378311	0.311521	1.07781	0.0156321	1.23089
16707323	LOC105378429	0.90157	1.01279	0.0244881	1.30935
16716587	LOC105378435	0.485566	-1.06642	0.0212388	1.27919
16708984	LOC105378464	0.985011	-1.00112	0.00785715	1.21826
16719022	LOC105378523	0.0273474	1.21019	0.0906098	-1.14734
16719492	LOC105378552	0.0293031	-1.41328	0.0989541	-1.27875
16680559	LOC105378589	0.0473758	1.24112	0.362768	1.09442
16662705	LOC105378653	0.317025	1.08436	0.0190241	1.24365
16662724	LOC105378656	0.0176183	1.17702	0.00782462	-1.2109
16686771	LOC105378701	0.010711	1.38674	0.23315	1.13919
16664559	LOC105378715	0.241286	-1.15262	0.00537565	-1.51057
16664620	LOC105378720	0.374147	-1.07849	0.0358198	-1.22049
16687723	LOC105378741	0.0341285	1.37682	0.636974	1.06459
16665207	LOC105378745	0.012466	1.36789	0.849547	-1.01984
16665340	LOC105378760	0.583716	-1.04779	0.0417855	-1.2151
16690332	LOC105378885	0.534828	1.04853	0.0225419	1.22365
16691400	LOC105378922	0.0438523	1.39864	0.326842	-1.16011
16679919	LOC105378947	0.227531	-1.17207	0.0101126	1.4882
16996249	LOC105378974	0.0223606	1.46485	0.696069	-1.05753
16984937	LOC105378976	0.0440122	1.25797	0.465122	1.07767
16985056	LOC105378990	0.0323368	-1.22737	0.783335	1.02323
16986943	LOC105379057	0.032721	1.33476	0.842294	1.02373
16998074	LOC105379082	0.732356	-1.02533	0.0198783	1.22177
16998088	LOC105379082	0.945043	-1.0061	0.0403352	-1.22791
16998648	LOC105379109	0.589314	-1.03054	0.000417372	-1.3387
16999773	LOC105379175	0.779373	1.04089	0.0244561	1.45449
16999940	LOC105379178	0.00627052	1.23899	0.174545	1.09322
16989199	LOC105379183	0.900997	-1.01436	0.0341576	-1.32049
17074483	LOC105379227	0.0403631	-1.2098	0.305927	-1.09024
16850394	LOC105379280	0.0335075	1.25758	0.00307315	-1.44266
17067357	LOC105379342	0.0073648	-1.43389	0.20439	1.15403
17067748	LOC105379362	0.309238	-1.11279	0.00850266	1.39429
17076259	LOC105379380	0.861847	1.01518	0.0208248	1.26529
16664846	LOC105379783	0.851769	-1.02005	0.0026459	1.52807
16858958	LOC113230	0.0228224	1.49143	0.501712	-1.10747
16807125	LOC145845	0.274634	1.18754	0.0313578	1.45691
17024329	LOC153910	0.333123	-1.14826	0.028913	1.4204
16963542	LOC220729	0.0164071	-1.49397	0.417408	-1.12292
16882362	LOC284950	0.755318	-1.0491	0.0475687	1.40775
16978296	LOC285556	0.0546762	1.56592	0.00165196	2.45869
17066811	LOC286059	0.884207	1.01324	0.0406609	1.23336
17094453	LOC286297	0.390745	-1.09935	0.0301158	-1.31014
16759273	LOC338797	0.77879	1.02322	0.0135423	-1.27483
17096805	LOC340512	0.0314012	1.27674	0.62097	-1.05036
16910759	LOC388780	0.317897	1.12345	0.0193188	-1.36746
16902679	LOC389033	0.0228598	-1.43912	0.99336	-1.00114
17074730	LOC392196	0.545546	1.07737	0.0373406	-1.3358
17078227	LOC392232	0.788688	1.02023	0.0306364	-1.20412
16761238	LOC400002	0.0227482	1.24691	0.630028	1.04093
16823906	LOC400499	0.036276	1.21972	0.832937	1.0177
16935020	LOC400927	0.500518	-1.09703	0.00883178	1.55129
16966152	LOC401127	0.586754	1.09178	0.0205423	-1.54801
16985425	LOC401191	0.102896	1.24052	0.000147877	2.1029
17056372	LOC401320	0.0424845	1.31793	0.0218014	-1.38215
17058026	LOC401357	0.00371157	-1.38069	0.186727	1.12605
17118066	LOC441081	0.0536687	1.40011	0.0283327	1.4854
17025738	LOC441178	0.0401796	1.23366	0.0274302	-1.25908
16722554	LOC494141	0.906771	1.00946	0.0270551	-1.22879
16817601	LOC606724	0.0303027	-1.24398	0.850374	-1.01664
16789823	LOC642426	0.0228916	1.20432	0.0926518	1.1362
16936078	LOC642648	0.506327	-1.0593	0.0117558	1.29966
16886860	LOC643072	0.964027	-1.00453	0.0497703	1.24704
16861409	LOC644189	0.0391189	-1.31834	0.568234	1.07022
16997638	LOC644936	0.0310808	-1.68307	0.738502	-1.07277
16670276	LOC645166	0.793937	1.02638	0.035424	-1.27028
16815189	LOC652276	0.211155	-1.10764	0.0232333	-1.23035
17118058	LOC728093	0.0536687	1.40011	0.0283327	1.4854
16994038	LOC728613	0.0263357	-1.48484	0.351963	-1.15748
17117690	LOC729159	0.801403	-1.02982	0.0307289	1.33675
17110618	LOC729275	0.371558	1.08954	0.0365482	-1.25073
16733781	LOC729305	0.0277379	-1.21622	0.57034	-1.04496
17117851	LOC729770	0.0946282	1.19455	0.0105525	1.35812
16825863	LOC730183	0.00673167	-1.31142	0.116264	-1.14412
16901109	LONRF2	0.829131	-1.02324	0.0117393	1.38497
17105069	LPAR4	0.18772	-1.11564	0.035564	1.20877
16774623	LRCH1	0.0173237	-1.38656	0.104609	-1.22473
16749249	LRMP	0.948073	1.00601	0.0486593	1.22628
16783905	LRR1	0.354612	-1.07592	0.00393462	-1.33418
16923625	LRRC3	0.0154445	1.3477	0.491988	1.07435
16850754	LRRC30	0.558988	1.06277	0.00944011	-1.39048
16832820	LRRC37BP1	0.0230315	-1.30993	0.183496	-1.15284
16690090	LRRC39	0.155463	-1.12656	0.0111528	1.27706
16835322	LRRC46	0.220598	1.08617	0.00712286	1.24294
16665976	LRRC7	0.00221871	-1.416	0.0849018	1.1727
16857794	LRRC8E	0.701488	-1.06222	0.0467238	-1.42098
16991617	LSM11	0.377736	1.07622	0.0067248	1.31932
17050736	LSM8	0.853408	-1.01546	0.0111208	-1.29286
17013251	LTV1	0.94957	-1.00596	0.0341733	-1.25618
17083614	LURAP1L	0.863885	-1.01691	0.00908029	-1.36972
17017363	LY6G6C	0.0995401	-1.1714	0.0345204	-1.23912
17017355	LY6G6E	0.233795	1.09861	0.024896	1.219
16973879	LYAR	0.222878	-1.14668	0.0116217	-1.39089
16869391	LYL1	0.0226419	-1.21217	0.227191	-1.09509
17021612	LYRM2	0.00602008	1.21722	0.180146	1.08329
16753914	LYZ	0.389258	-1.13586	0.0291677	1.44032
16703603	LYZL1	0.15118	1.12582	0.0310517	1.21272
17043960	MACC1-AS1	0.283885	-1.11492	0.0102172	-1.362
17107449	MAGEC1	0.00727004	-1.46122	0.127204	-1.20285
16806093	MAGEL2	0.0495198	-1.31665	0.19404	-1.18556
17015606	MAK	0.0251306	1.22847	0.0630449	-1.17663
16978444	MANBA	0.0728468	1.29688	0.0291133	1.3935
16800229	MAP1A	0.707167	-1.02125	0.00552283	1.21719
16802190	MAP2K1	0.746282	-1.03297	0.0418484	1.25927
16857799	MAP2K7	0.459947	-1.04516	0.00460965	-1.23878
16871966	MAP4K1	0.0215444	-1.23432	0.430819	1.06455
16977711	MAPK10	0.0779371	1.19687	0.00269091	1.44794
16825661	MAPK3	0.00392789	-1.21797	0.902487	1.00648
17016043	MBOAT1	0.797126	-1.01577	0.0108426	1.20805
16856060	MBP	0.12271	1.16771	0.0305737	1.26268
17011199	MCHR2-AS1	0.0276012	-1.20084	0.665233	-1.03168
16903090	MCM6	0.254864	1.12388	0.0440719	1.25187
16689020	MCOLN3	0.0446802	-1.22426	0.0490829	1.21818
17074273	MCPH1-AS1	0.772919	-1.02346	0.0192554	-1.2483
17018747	MDGA1	0.00722093	1.27793	0.0319986	-1.19712
17023592	MED23	0.0186359	-1.23425	0.643958	-1.03575
17072084	MED30	0.0296509	-1.20046	0.863283	1.01262
16840408	MED31	0.198905	-1.21527	0.0150882	-1.52351
16807139	MEIS2	0.235017	1.17287	0.00624035	1.55966
16838107	METTL23	0.731221	1.04404	0.0272738	1.37724
16867074	MFSD12	0.00894359	1.34802	0.00734585	-1.36315
16877649	MFSD2B	0.649622	1.03735	0.0336688	-1.21578
16751700	MFSD5	0.819614	1.01726	0.0178319	-1.23457
17052548	MGAM2	0.0132297	1.21494	0.0463963	-1.1573
17109068	MID1	0.686951	1.0376	0.0343414	1.24723
16829922	MINK1	0.0235631	1.26589	0.68996	1.03634
16777401	MIPEP	0.690614	1.05073	0.0468085	1.31934
17044069	MIR1183	0.00924444	2.25326	0.0229514	1.96215
16858208	MIR1238	0.959699	-1.00512	0.0247771	-1.30292
16864741	MIR125A	0.859808	-1.0145	0.0182366	-1.25602
16682485	MIR1290	0.26912	-1.08791	0.0214298	-1.21998
16724899	MIR130A	0.0270558	-1.285	0.796992	-1.02552
16909549	MIR1471	0.0265434	1.24837	0.0978128	-1.16732
16827675	MIR1538	0.0175965	-1.28426	0.0698486	-1.19415
16779178	MIR16-1	0.0175072	1.21987	0.328151	1.07335
16897865	MIR216A	0.021511	1.26563	0.846778	-1.01701
17089638	MIR219B	0.483971	1.06505	0.0478389	-1.21853
17110365	MIR221	0.171968	-1.14845	0.0381776	1.25403
16949503	MIR28	0.992021	1.00237	0.0185197	-1.93373
16907621	MIR3130-1	0.242968	-1.18151	0.0400338	-1.37723
16951293	MIR3134	0.0174401	1.6167	0.573549	-1.10138
17079325	MIR3150B	0.536558	1.06182	0.0239563	1.28803
16716916	MIR3157	0.0470445	-1.25339	0.0916198	-1.20376
16823041	MIR3180-5	0.846115	1.03942	0.0231027	1.69736
16932023	MIR3198-1	0.0244759	1.2952	0.318003	1.10666
16873387	MIR330	0.0367427	1.25099	0.113464	-1.17378
16688210	MIR3671	0.0317745	-2.18195	0.255936	-1.45185
17065169	MIR3674	0.91291	1.01884	0.00364492	1.9087
17104941	MIR374C	0.687429	-1.03286	0.00108835	-1.44375
16788737	MIR376C	0.00857502	1.26559	0.696209	-1.02879
16660734	MIR378F	0.0186906	2.06428	0.755595	-1.08464
16991418	MIR378H	0.484461	1.23506	0.0216315	-2.2323
17064542	MIR3907	0.530873	-1.05464	0.0272749	1.23968
16929560	MIR3909	0.0237686	-1.23282	0.356876	-1.07771
17058314	MIR3914-1	0.70886	-1.03854	0.0115236	-1.36364
17025697	MIR3939	0.497395	1.0825	0.0482235	1.29186
16788788	MIR409	0.837705	1.0283	0.047198	-1.35542
16908880	MIR4268	0.0221405	-1.24226	0.0982969	-1.15601
16964833	MIR4274	0.0199131	1.31883	0.0766643	1.2164
17046369	MIR4283-1	0.0107534	-1.36841	0.736258	-1.03459
17058045	MIR4283-1	0.0107534	-1.36841	0.736258	-1.03459
16778366	MIR4305	0.335359	-1.08639	0.0136296	-1.28262
16910070	MIR4441	0.565373	-1.20642	0.0309902	-2.2325
16724568	MIR4487	0.0337595	1.62262	0.490896	1.14905
16731020	MIR4491	0.357329	1.11652	0.0236884	-1.36178
16732043	MIR4492	0.952825	-1.00624	0.00177761	1.56437
16775875	MIR4501	0.0215428	-1.37406	0.0388986	-1.31851
17114320	MIR450A1	0.00515828	1.30072	0.337532	-1.07528
16817519	MIR4517	0.860235	1.01411	0.0371355	1.20794
16840415	MIR4520-1	0.0207714	1.25058	0.568092	1.04849
17049700	MIR4653	0.734976	1.05408	0.0252751	1.49776
16793940	MIR4708	0.0966005	-1.23573	0.0385279	-1.31824
16833706	MIR4727	0.815027	-1.04146	0.0170812	-1.63568
16843154	MIR4733	0.350731	1.13962	0.0485412	-1.35366
16700776	MIR4753	0.843129	-1.01608	0.039084	1.20799
16920495	MIR4756	0.309981	-1.13597	0.0437244	-1.32019
16935342	MIR4766	0.436835	-1.05747	0.0120952	1.23991
16882553	MIR4771-1	0.746832	1.04806	0.0205867	-1.4849
16901892	MIR4771-1	0.746832	1.04806	0.0205867	-1.4849
16951450	MIR4791	0.0390003	1.26037	0.767616	-1.02963
16964831	MIR4798	0.105378	-1.24321	0.0446462	1.32572
16865020	MIR498	0.729834	-1.03687	0.047028	-1.26325
17114797	MIR509-2	0.671882	1.03482	0.0124082	1.27582
16865014	MIR512-1	0.714773	-1.04343	0.0022699	-1.6073
16865016	MIR512-1	0.714773	-1.04343	0.0022699	-1.6073
16865068	MIR517B	0.346755	1.08487	0.0448118	1.2106
16865084	MIR518A2	0.0109142	1.63902	0.637036	1.07843
16865076	MIR518E	0.124036	1.09845	0.00247514	1.25841
16865040	MIR519B	0.0822801	-1.21753	0.0224964	1.31889
16865052	MIR526A1	0.992652	1.00092	0.035649	1.27085
16865096	MIR527	0.0109251	-1.38068	0.655553	1.04768
16956978	MIR548AB	0.0403188	1.46736	0.151903	-1.28506
16793790	MIR548H1	0.779658	-1.06099	0.00979958	1.95412
16823889	MIR548H2	0.0392608	-1.3303	0.230515	1.16453
17112568	MIR548M	0.541323	1.08168	0.00811225	-1.51915
17079523	MIR599	0.90298	-1.01547	0.0212777	-1.40617
16712934	MIR604	0.0460052	-1.43431	0.526321	1.10825
16748498	MIR613	0.0465336	-1.32835	0.680267	-1.05382
16872403	MIR641	0.0431165	1.24233	0.978891	-1.00251
16788741	MIR654	0.5221	1.1041	0.0173395	-1.54114
16934866	MIR659	0.0361753	-1.29094	0.144315	-1.18057
16983420	MIR887	0.912813	-1.01607	0.0238993	-1.4682
16854801	MIR924	0.188314	1.23928	0.0452932	-1.41911
16712936	MIR938	0.323915	1.21382	0.0445361	1.54217
16760603	MLF2	0.0290276	-1.27892	0.571617	-1.05726
16774766	MLNR	0.962353	-1.00496	0.00693165	1.42608
16743721	MMP1	0.396379	-1.25951	0.0447541	-1.82882
16743707	MMP10	0.716427	-1.05736	0.00382408	-1.77684
16971573	MND1	0.602503	1.04601	0.0273149	-1.24521
16891564	MOGAT1	0.199405	1.11351	0.0119892	1.27571
16753342	MON2	0.753753	1.02806	0.0442237	-1.22139
17025609	MPC1	0.457669	-1.06595	0.0084903	1.31774
16828705	MPHOSPH6	0.022116	-1.20805	0.120327	-1.12469
16663498	MPL	0.165505	-1.16715	0.00874002	1.407
16929707	MPST	0.701051	-1.02117	0.0019096	1.25709
16695677	MPZ	0.240602	-1.10392	0.0348055	-1.2158
16922134	MRAP	0.25065	-1.09051	0.0205638	-1.21885
16741332	MRGPRD	0.0301572	-1.28793	0.900985	1.01268
16855305	MRO	0.0210002	-1.35574	0.986886	-1.00184
16899263	MRPL53	0.0867523	1.17551	0.0306518	1.24037
16804458	MRPS11	0.70775	1.03631	0.028051	1.27248
16910953	MRPS26	0.438523	-1.08653	0.0178489	1.34448
17005348	MRS2	0.539783	-1.04731	0.00714283	1.28542
16725160	MS4A3	0.674882	-1.04363	0.0432849	1.26056
16666296	MSH4	0.375115	1.07029	0.0243297	-1.21735
16703220	MSRB2	0.23772	1.10939	0.0401274	1.21737
16954295	MST1R	0.276952	-1.11319	0.0121782	1.33608
16671791	MSTO1	0.0499344	-1.43903	0.18467	1.25993
17083988	MTAP	0.439973	1.08653	0.00814138	-1.41491
16850806	MTCL1	0.00713386	1.21418	0.00940599	1.20238
16681775	MTHFR	0.838209	1.01631	0.0173452	1.25101
16692667	MTMR11	0.012555	1.32607	0.701992	1.03652
16994969	MTMR12	0.132014	-1.14557	0.00665466	-1.33336
17111656	MTMR8	0.748334	-1.02649	0.0415391	1.20653
16712960	MTPAP	0.0576291	-1.26418	0.0424549	-1.28991
16679094	MTR	0.356753	1.11564	0.0347622	1.32291
16713326	MTRNR2L7	0.0457131	-1.20778	0.225569	-1.11183
16969197	MTTP	0.102291	1.28527	0.00595252	1.63828
16777773	MTUS2-AS1	0.516425	1.07507	0.0237421	1.33799
16736764	MUC15	0.00350198	-1.23917	0.818607	-1.013
16922959	MX2	0.0249207	-1.38212	0.422711	1.10645
16808751	MYEF2	0.876688	-1.01418	0.0150963	1.30231
16902879	MZT2A	0.0024317	1.70109	0.223319	1.18158
16995281	NADK2	0.0229916	1.25227	0.0587889	1.19462
16996983	NAIP	0.191765	-1.11281	0.000236991	-1.56014
16776152	NALCN-AS1	0.155669	-1.13353	0.0139826	1.27894
16842477	NATD1	0.175315	1.09722	0.0145815	-1.20948
16669781	NBPF19	0.876611	1.0247	0.0331211	1.46804
16692452	NBPF26	0.0471608	-1.2139	0.0829475	-1.1788
16950056	NCBP2-AS2	0.00729173	-1.28466	0.355877	1.07325
17047225	NCF1	0.521764	-1.08469	0.0323053	-1.36124
16752061	NCKAP1L	0.0209673	-1.23502	0.239539	-1.09988
17110315	NDP	0.678878	1.03717	0.0322066	1.24096
17000800	NDUFA2	0.812563	1.01435	0.00265262	1.27062
17062428	NDUFA5	0.358601	1.09035	0.0237057	1.27503
16948304	NDUFB5	0.929029	1.00784	0.0142689	1.29486
16984741	NDUFS4	0.0431729	-1.2056	0.229659	-1.10788
16727936	NDUFV1	0.54733	-1.05043	0.0432519	1.20318
16928816	NEFH	0.00549705	1.32063	0.683748	-1.03278
16729051	NEU3	0.561023	-1.05635	0.040534	-1.24248
16840635	NEURL4	0.968616	1.00341	0.0415534	-1.22131
16752147	NEUROD4	0.756386	1.03254	0.0398569	-1.27165
16853277	NFATC1	0.440751	1.08404	0.0240744	1.3112
17049914	NFE4	0.0426736	1.25744	0.538841	1.064
16708623	NFKB2	0.896677	1.01389	0.00598718	-1.44652
16908557	NHEJ1	0.38121	-1.09637	0.0322725	-1.28756
17087779	NIPSNAP3B	0.856205	1.02063	0.0447914	1.29059
16814211	NME4	0.0179957	1.22948	0.164721	-1.11434
16696138	NME7	0.069388	1.2921	0.014828	1.45314
16658736	NMNAT1	0.377424	-1.10028	0.00335839	1.50156
16697062	NMNAT2	0.0501764	1.25218	0.0319408	1.287
16823561	NMRAL1	0.0175565	1.26977	0.835326	-1.01777
16857068	NMRK2	0.822472	-1.0408	0.0347652	1.53718
16984492	NNT	0.823241	1.01794	0.0303193	1.2195
16820034	NOL3	0.0200492	-1.42837	0.14245	1.22534
16832221	NOS2P3	0.302514	-1.07864	0.00588156	-1.28167
16850047	NOTUM	0.359861	1.09297	0.0450981	1.23894
16805422	NR2F2	0.0244125	1.22199	0.764659	1.02318
16751438	NR4A1	0.0422448	1.36883	0.914108	1.01483
16687071	NRDC	0.635615	1.0444	0.0451637	1.22865
17067696	NRG1	0.0403948	-1.26614	0.580198	-1.05822
16966256	NSUN7	0.714898	-1.03767	0.0400205	1.26516
16733597	NTM-IT	0.00734308	-1.26645	0.794716	-1.01855
17057284	NUDCD3	0.506142	1.05569	0.0407183	1.20547
16700286	NUP133	0.603009	1.08847	0.00421232	1.81822
16837729	NUP85	0.00558946	1.32199	0.725358	-1.02836
17112925	NXF3	0.0412435	-1.22706	0.541575	-1.05607
17106168	NXT2	0.00485931	1.36499	0.710115	1.03272
17018993	OARD1	0.0457417	-1.61698	0.138892	1.40049
17104768	OGT	0.237611	-1.10449	0.0424147	1.20394
16705994	OIT3	0.867299	1.022	0.0495143	1.33255
16922212	OLIG1	0.708111	-1.03622	0.04609	1.23717
17111738	OPHN1	0.0406247	1.28045	0.327828	1.11301
16672349	OR10K1	0.731779	1.03041	0.0234127	1.25972
16738601	OR10Q1	0.141038	-1.12056	0.00747694	-1.27394
16931884	OR11H1	0.288839	1.1245	0.0118467	1.38724
17096715	OR13C3	0.0477727	-1.77614	0.873922	-1.0418
17087749	OR13F1	0.0175691	1.41406	0.435946	1.10227
17098124	OR1B1	0.198322	-1.13778	0.00687818	-1.38262
16701593	OR1C1	0.649147	1.03302	0.0256354	-1.20239
17098120	OR1L8	0.501578	-1.04579	0.0139843	-1.21471
17052910	OR2A2	0.0122756	-1.52077	0.580661	1.07998
17064002	OR2A20P	0.175845	-1.17971	0.00306387	1.57001
16721519	OR2AG1	0.814607	-1.02953	0.0302122	-1.36305
16815435	OR2C1	0.0385202	1.2121	0.563617	1.04878
16679785	OR2M1P	0.0373965	1.34751	0.911959	-1.014
16679799	OR2T4	0.0389346	1.27367	0.0101968	-1.38309
16724726	OR4A15	0.011115	1.25698	0.0754358	1.15526
16725097	OR4D11	0.0496729	1.25188	0.192592	-1.14984
16724732	OR4P4	0.197721	1.12694	0.0422243	1.2254
16721180	OR51D1	0.463346	1.08015	0.0231746	-1.31647
16734814	OR51G1	0.0465069	1.21395	0.424841	-1.07279
16721236	OR51Q1	0.953669	-1.00394	0.00747771	1.25383
16734958	OR52E6	0.794753	1.02559	0.00875905	-1.36917
16738615	OR5B2	0.0111103	1.22739	0.726061	1.02353
16738628	OR5B21	0.0228365	-1.4489	0.47085	-1.10722
16721657	OR5E1P	0.0414107	1.22789	0.528473	1.05825
16724771	OR8H2	0.47313	-1.02569	0.000174303	1.23053
16818600	ORC6	0.0150336	1.30395	0.513355	-1.06211
16844239	ORMDL3	0.826599	1.01623	0.0166936	1.23278
16664680	OSBPL9	0.596044	1.07359	0.0143483	1.47844
16837661	OTOP2	0.0250484	1.36841	0.812861	-1.0289
17070737	OTUD6B	0.0215091	-1.28887	0.153314	-1.15317
16674552	OVAAL	0.399761	1.16924	0.00268449	2.06457
16782153	OXA1L	0.671847	-1.03399	0.0397844	1.20125
16758072	P2RX7	0.5791	-1.07546	0.0434126	1.34568
17104106	PAGE5	0.925258	1.01311	0.00860023	1.57085
16982959	PAPD7	0.383448	1.10273	0.0397649	1.29224
16786200	PAPLN	0.913114	1.00915	0.0277344	-1.23726
16914867	PARD6B	0.336136	1.1179	0.026413	-1.33755
16958124	PARP9	0.567676	-1.06791	0.0242929	-1.34898
16745843	PATE2	0.0112008	-1.21937	0.0555402	1.14696
17086067	PCA3	0.598793	-1.02321	5.4047e-05	-1.35058
16968307	PCAT4	0.204427	1.16076	0.0155935	1.38274
16989421	PCBD2	0.400207	1.16291	0.0198836	1.62071
16776117	PCCA	0.952859	1.00565	0.0444196	1.24143
16714433	PCDH15	0.0336391	1.14496	0.00128427	-1.28258
16779486	PCDH8	0.0407764	-1.25543	0.471562	1.07425
16779667	PCDH9	0.2308	1.09024	0.00274009	1.31596
16775273	PCDH9-AS4	0.379275	-1.15962	0.0477297	1.44318
16990288	PCDHB16	0.54816	-1.09107	0.0359233	1.41086
16990271	PCDHB6	0.00538384	1.35337	0.133251	-1.14697
16750416	PCED1B	0.8741	1.01221	0.0334876	-1.20516
16916270	PCMTD2	0.461565	-1.11728	0.0121454	-1.57013
16813922	PCSK6	0.0109962	-1.26858	0.485222	1.05577
16805781	PCSK6-AS1	0.0179044	-1.34882	0.472356	1.08078
16836288	PCTP	0.0426589	-1.22497	0.173709	-1.13549
16697362	PDC	0.798456	-1.0314	0.0126885	-1.43989
16938763	PDCD6IP	0.554652	1.04715	0.0278255	-1.21737
16798609	PDCD6IPP2	0.0320188	-1.39394	0.464672	1.10526
16722321	PDE3B	0.00100284	-1.27348	0.389106	-1.04684
16722299	PDE3B	0.0442876	1.21368	0.574879	1.04942
16909537	PDE6D	0.0442786	1.25153	0.347595	1.09984
17001578	PDGFRB	0.132949	1.12059	0.01964	1.21559
16658909	PEX14	0.0362261	1.22212	0.0174001	1.26761
17012888	PEX7	0.692584	-1.04551	0.00928078	1.43233
16676693	PFKFB2	0.455947	-1.10085	0.0457811	1.33062
16895193	PFN4	0.0273812	1.24063	0.456215	1.06592
16658864	PGD	0.503974	-1.04571	0.00457932	1.27199
16859554	PGLS	0.1977	1.13077	0.0400852	-1.23593
17085627	PGM5	0.0312693	-1.48147	0.998842	1.00023
17094498	PGM5P2	0.0136608	-1.30855	0.377411	-1.08513
17084549	PHF24	0.71086	1.05374	0.0342325	1.40648
17112060	PHKA1	0.427188	1.08264	0.0459103	1.24732
16741682	PHOX2A	0.62579	-1.03325	0.0111134	1.2291
16691046	PHTF1	0.360118	1.10299	0.0130773	1.36811
17089877	PHYHD1	0.77448	1.03523	0.0478693	-1.30784
17070110	PI15	0.788794	1.09144	0.0327532	-2.2233
16668677	PIFO	0.718656	1.03565	0.0164585	-1.31931
16831413	PIGL	0.0452342	1.25413	0.964305	1.00449
16959112	PIK3R4	0.586189	-1.05637	0.0025849	-1.49264
17049270	PILRB	0.8727	-1.01682	0.0232171	-1.3181
16666007	PIN1P1	0.177205	1.21659	0.00577191	1.61886
17098668	PIP5KL1	0.019188	1.27641	0.446257	-1.07066
17109272	PIR	0.369234	-1.11613	0.0499911	-1.30077
16801071	PIRC66	0.62067	1.04282	0.0298263	-1.23473
16711205	PITRM1	0.537133	1.05743	0.0387732	1.23416
16660299	PLA2G2F	0.51034	-1.06061	0.0438796	-1.2227
17019728	PLA2G7	0.0176101	-1.26066	0.000584343	-1.51182
16919256	PLCG1-AS1	0.0998341	1.22691	0.0365475	1.31462
16874109	PLEKHA4	0.221595	1.12523	0.0199628	-1.28865
16860414	PLEKHF1	0.0263529	1.20788	0.325494	-1.07685
16755056	PLEKHG7	0.0159321	1.30556	0.0795586	1.19475
16785646	PLEKHH1	0.256156	-1.10133	0.0473799	1.20043
16817017	PLK1	0.302824	-1.11982	0.0444115	-1.27346
16709936	PLPP4	0.464822	1.04482	0.00498448	-1.23623
17076346	PLPP5	0.0204324	1.21696	0.210702	1.09881
17083277	PLPP6	0.0206778	1.23157	0.621419	-1.03876
16983540	PMCHL1	0.021859	1.26445	0.216503	-1.1193
16672006	PMF1	0.0461189	1.23263	0.904365	1.01124
17061048	POLR2J3	0.00567253	-1.55859	0.0228532	1.40067
17066561	POLR3D	0.749887	-1.06586	0.0422092	-1.58246
16816833	POLR3E	0.0149837	-1.33881	0.153361	-1.16383
16933203	POM121L10P	0.0490054	-1.31773	0.461905	-1.0977
17059895	PON1	0.527015	1.05496	0.039404	-1.21623
16778241	POSTN	0.332238	1.17567	0.0414075	1.45566
16781370	POTEG	0.0403449	-1.3983	0.572081	1.0856
16671784	POU5F1P4	0.932025	1.00685	0.0266337	1.22872
16764706	POU6F1	0.0491448	1.22945	0.76314	1.02864
16970227	PP12613	0.555142	1.06626	0.0362279	1.29356
16974830	PPARGC1A	0.0208312	1.29373	0.0162383	1.31207
16692448	PPIAL4A	0.476299	-1.12054	0.0220016	1.52672
16712071	PPIAP30	0.0445159	-1.38572	0.456587	-1.1149
16808316	PPIP5K1	0.0355651	-1.40007	0.520832	1.09529
16823666	PPL	0.0173028	-1.27726	0.254092	-1.10787
16836476	PPM1E	0.0202585	-1.22071	0.0696336	1.1571
16797051	PPP1R13B	0.335746	1.08567	0.0189874	1.25938
16875683	PPP6R1	0.0120466	-1.2411	0.366998	-1.06766
16846301	PRAC1	0.0432766	-1.22776	0.0176129	-1.28803
16681862	PRAMEF10	0.0267504	-1.6942	0.43473	1.17708
16681856	PRAMEF4	0.99144	1.00081	0.0294828	1.21027
16724117	PRDM11	0.0388651	1.20463	0.981314	1.00186
17090350	PRDM12	0.825707	-1.02162	0.0482461	-1.24041
16851092	PRELID3A	0.509528	-1.07121	0.0180554	1.33494
16940550	PRKAR2A-AS1	0.019594	1.32045	0.407707	1.08892
17050154	PRKAR2B	0.56684	-1.06723	0.0156456	1.38445
17116050	PRKY	0.0374583	-1.47593	0.639168	1.08053
16980451	PRMT9	0.306574	-1.13018	0.0445369	1.30131
16885324	PROC	0.764683	-1.02615	0.0209414	-1.2632
16974534	PROM1	0.684418	1.03874	0.0112331	1.33323
16882861	PROM2	0.82402	-1.02421	0.0131737	-1.37934
16846157	PRR15L	0.868654	1.0084	0.00307258	-1.21787
16910115	PRR21	0.161452	1.13019	0.0280496	-1.23338
16872430	PRX	0.719173	1.0213	0.00917204	-1.2064
16872915	PSG2	0.0425419	-1.21022	0.0148753	1.27472
17088579	PSMD5-AS1	0.0670308	-1.18928	0.0029268	-1.39987
17042905	PSMG3-AS1	0.165696	-1.18163	0.0479659	-1.28799
17096394	PTCSC2	0.0253288	1.27738	0.709987	-1.03573
17098745	PTGES2	0.0318551	1.25878	0.647793	1.04379
17009918	PTP4A1	0.153601	1.12124	0.015724	1.24364
16795582	PTPN21	0.913181	1.01252	0.00732739	1.46555
16955673	PTPRG-AS1	0.00981665	1.25932	0.172954	1.11032
17061467	PUS7	0.541671	-1.1168	0.0351718	-1.53937
16862996	PVR	0.631207	1.06747	0.0450264	1.35756
17072678	PVT1	0.693503	-1.03374	0.00869524	-1.31275
16798073	PWAR6	0.0340722	-1.21807	0.0599715	1.18526
16825997	PYCARD	0.0420864	1.20111	0.960771	1.00392
16912167	PYGB	0.0169996	-1.34283	0.406505	-1.09185
16845510	PYY	0.217237	1.16981	0.00609162	1.52372
16879174	QPCT	0.290831	-1.11497	0.0165669	-1.32953
16718800	RAB11FIP2	0.783243	-1.02124	0.0135753	1.25464
16898989	RAB11FIP5	0.031113	1.26675	0.0358331	-1.25668
17052295	RAB19	0.0336145	1.28907	0.829637	1.02271
16780997	RAB20	0.0465338	1.2545	0.476983	1.07569
17003180	RAB24	0.834603	-1.02252	0.037078	-1.2882
16698543	RAB29	0.124944	1.21238	0.00350205	1.56273
16729574	RAB30-AS1	0.0344365	-1.23428	0.800655	1.02223
17013404	RAB32	0.928281	-1.00967	0.0274108	-1.31434
16927887	RAB36	0.0257129	1.2057	0.237276	1.09283
17112975	RAB40A	0.0210674	1.23913	0.22667	-1.10488
16850278	RAB40B	0.0505215	1.21898	0.0497165	1.22004
16845039	RAB5C	0.708743	-1.04702	0.0470342	-1.31524
16934749	RAC2	0.425117	1.08361	0.0446045	-1.25127
16917689	RALGAPA2	0.0320837	-1.24958	0.523128	1.06018
16834436	RAMP2	0.821408	1.04094	0.0205637	1.62279
16829690	RAP1GAP2	0.0395285	-1.47168	0.591762	1.09342
16775898	RAP2A	0.0128662	1.36532	0.565891	1.06183
16887763	RAPGEF4	0.0158313	-1.26229	0.20383	1.11365
16960922	RARRES1	0.0173584	1.37897	0.00199326	-1.60801
16929610	RASD2	0.234079	-1.11015	0.0483568	-1.20563
17003878	RASGEF1C	0.880528	1.0198	0.0256696	-1.40281
16878994	RASGRP3	0.5146	-1.04901	0.00540173	1.2927
16665656	RAVER2	0.0121473	1.29159	0.736526	1.02879
17070871	RBM12B-AS1	0.283823	1.23323	0.0473253	1.52542
16941176	RBM15B	0.0282271	1.20958	0.308845	-1.08177
16954343	RBM5-AS1	0.0478429	-1.52004	0.121096	-1.36769
16716659	RBP4	0.00117565	1.31533	0.518061	1.04031
16914197	RBPJL	0.0312989	1.2469	0.285784	-1.10327
17076041	RBPMS-AS1	0.00488029	1.26693	0.000832327	1.36851
16925341	RCAN1	0.792462	-1.0456	0.00449974	1.8556
16805090	RCCD1	0.0498808	-1.20247	0.366062	-1.08061
16727596	RCE1	0.790983	-1.03099	0.0194267	1.37346
16723246	RCN1	0.491863	-1.09079	0.0199822	-1.40816
16739796	RCOR2	0.0450997	-1.20978	0.81166	1.0203
16785709	RDH12	0.00206977	-1.24882	0.727553	1.01887
16766341	RDH16	0.0391943	1.18495	0.00704571	1.2767
16802843	REC114	0.0198235	1.28573	0.0157546	1.30196
16863168	RELB	0.847347	-1.01539	0.0139857	-1.26415
16761858	RERG	0.0107075	1.3582	0.0511726	1.23936
16773946	RFC3	0.0242554	-1.20798	0.0299223	-1.19721
16933625	RFPL1S	0.131073	-1.11535	0.0123635	-1.22742
16828327	RFWD3	0.396698	1.08023	0.0390792	-1.23273
16998456	RGMB-AS1	0.966039	-1.00794	0.0236568	1.63469
16921433	RGS19	0.00751986	-1.52257	0.292132	-1.14704
16675323	RGS2	0.372572	1.08035	0.0412553	1.21651
16678518	RHOU	0.0345631	1.21292	0.273211	-1.09478
16772004	RILPL1	0.0255199	-1.20395	0.965104	-1.00313
16772486	RIMBP2	0.0128729	1.21583	0.696604	-1.02577
16662993	RLF	0.878416	1.01828	0.0302226	1.34418
16993243	RMND5B	0.725645	1.05178	0.0146452	-1.52204
16755465	RMST	0.0186382	1.25306	0.202447	1.11434
17113652	RNF113A	0.0226026	1.35432	0.575411	-1.06628
16669930	RNF115	0.0658783	1.16739	0.00250918	1.35854
17076170	RNF122	0.0440023	1.37525	0.184126	1.21637
17087647	RNF20	0.958944	1.00581	0.0365073	1.30825
16973465	RNF212	0.0193179	1.2513	0.203723	1.11415
16667801	RNPC3	0.0426393	-1.31507	0.296339	-1.13734
16777766	RNU6-53P	0.119239	-1.2142	0.0345652	-1.32369
16773526	RNU6-63P	0.0263104	1.43708	0.800194	1.03626
16773426	RNU6-78P	0.798114	-1.02682	0.00917447	-1.39359
17099678	RNU6ATAC	0.0168761	1.29063	0.452358	-1.0709
16944937	ROPN1B	0.0235105	1.3255	0.408574	1.09386
17094943	RORB-AS1	0.465647	-1.07633	0.0242592	1.29823
16829580	RPA1	0.295321	-1.08185	0.0194575	1.22258
16839204	RPH3AL	0.215221	1.1352	0.0461805	-1.24581
16773478	RPL21	0.0416726	-1.32164	0.182736	-1.18486
16686536	RPS15AP10	0.170092	-1.34229	0.0326759	-1.64509
16939402	RPSA	0.0308638	-1.48956	0.985932	-1.00283
17086046	RPSAP9	0.0213423	1.24737	0.426426	-1.06843
16799590	RPUSD2	0.24231	-1.18941	0.021577	-1.46904
16950584	RPUSD3	0.0525181	1.17507	0.0231377	-1.21832
16923397	RRP1	0.03565	-1.21212	0.406102	-1.07028
16839547	RTN4RL1	0.949507	1.00555	0.0492003	1.21322
16962579	RTP2	0.204789	1.12164	0.043095	-1.21845
16940203	RTP3	0.0494023	1.20195	0.127026	-1.14598
16671759	RUSC1	0.0138876	-1.27276	0.930875	-1.00709
17018110	RXRB	0.00462825	-1.31776	0.121754	-1.13434
16693280	S100A11	0.904995	-1.0134	0.0457708	-1.28549
16662171	S100PBP	0.0160354	1.367	0.264071	1.1342
16856906	S1PR4	0.570769	1.08882	0.0404979	-1.4131
16924217	SAMSN1	0.0393335	-1.20897	0.11948	-1.14515
16760514	SCARNA11	0.732034	1.0549	0.0148703	-1.57534
16847393	SCARNA20	0.00345535	-1.74099	0.398068	-1.13332
17005473	SCGN	0.982744	1.00222	0.0390193	-1.27247
16751319	SCN8A	0.0184662	-1.33117	0.593958	-1.05662
16760350	SCNN1A	0.0450709	-1.2538	0.462514	1.07749
16911797	SCP2D1	0.506375	1.04998	0.00842289	-1.26693
16902233	SCTR	0.252099	-1.19294	0.0481945	-1.39007
16766334	SDR9C7	0.0104152	-1.27384	0.41034	-1.06696
16757493	SDSL	0.0400529	-1.27102	0.355716	-1.10228
16950686	SEC13	0.217812	1.09161	0.01197	-1.23069
16933902	SEC14L6	0.537179	1.05711	0.0407563	-1.22958
16952561	SEC22C	0.444489	-1.054	0.0167066	1.21265
16862091	SELV	0.258597	1.17071	0.0421654	-1.36243
16988251	SEMA6A-AS1	0.0308954	1.2985	0.0560968	-1.25106
16995848	SEPP1	0.161806	1.13044	0.00794616	1.31396
16930905	SERHL	0.0987921	-1.26142	0.0373273	1.36058
16774449	SERP2	0.0338242	1.24619	0.44283	-1.0732
16909021	SERPINE2	0.0757095	-1.19911	0.040216	-1.24198
16829570	SERPINF1	0.457626	1.08569	0.0443509	1.28071
16829557	SERPINF2	0.00226087	1.27353	0.0203136	-1.17511
16980005	SETD7	0.812442	1.02173	0.0247866	1.267
16774789	SETDB2	0.624734	-1.04315	0.0271841	1.24573
16825561	SEZ6L2	0.395057	1.08686	0.0378859	-1.25454
16685544	SF3A3	0.668995	-1.03951	0.0375226	-1.23832
16951485	SGOL1	0.2047	-1.10192	0.0268646	1.20619
16930446	SGSM3	0.59993	1.05659	0.0433301	1.26864
17105114	SH3BGRL	0.851913	1.01473	0.0322347	1.21235
17109612	SH3KBP1	0.303057	1.10359	0.024795	1.27472
17002820	SH3PXD2B	0.0224974	-1.20789	0.027655	1.19748
16675874	SHISA4	0.0329054	-1.22069	0.120189	-1.14566
16935505	SHISA8	0.039374	-1.20763	0.401726	1.07138
16999870	SHROOM1	0.115065	-1.15957	0.0450607	1.21823
16700515	SIPA1L2	0.882717	1.0093	0.0149253	1.20083
16695422	SLAMF1	0.20295	1.06519	3.62199e-05	-1.41312
16794268	SLC10A1	0.826513	1.02701	0.014788	1.42644
16977760	SLC10A6	0.0715079	1.22365	0.00838888	1.39387
16919879	SLC13A3	0.283953	-1.09368	0.0410411	1.20594
16780481	SLC15A1	0.0126737	-1.25573	0.959387	-1.00385
16691023	SLC16A1	0.889619	1.01	0.0254068	1.2049
17011708	SLC16A10	0.0868805	1.109	0.00221118	1.25571
16774235	SLC25A15	0.556031	-1.09983	0.0437578	1.44011
16935320	SLC25A17	0.168332	1.11196	0.00770485	-1.27357
16690388	SLC25A24	0.0140227	-1.29452	0.707253	1.03347
17009333	SLC25A27	0.0144291	-1.21099	0.17189	-1.09858
16845657	SLC25A39	0.378275	-1.09229	0.0451872	-1.24782
17113577	SLC25A5-AS1	0.0279985	-1.28127	0.316307	1.10576
17050251	SLC26A4	0.0207764	1.21511	0.882386	1.01065
17089606	SLC27A4	0.939665	-1.0089	0.0356039	-1.32444
16698980	SLC30A1	0.395004	-1.07726	0.026722	-1.24649
17088173	SLC31A1	0.353689	-1.12717	0.0113806	-1.47398
16943954	SLC35A5	0.0476052	-1.29576	0.177369	1.17989
17015477	SLC35B3	0.543628	-1.05605	0.0260725	-1.25835
16879601	SLC3A1	0.0459729	1.20002	0.021309	1.24522
17017510	SLC44A4	0.0723992	-1.14217	0.014844	-1.21691
16995082	SLC45A2	0.00292546	-1.50316	0.122583	1.18753
16967631	SLC4A4	0.939373	1.00793	0.0430211	1.26829
16874267	SLC6A16	0.25224	1.10841	0.0258305	1.25133
16979917	SLC7A11	0.0328009	-1.51428	0.0555881	-1.43603
16979933	SLC7A11	0.64624	1.04389	0.0214514	1.28581
16970824	SLC7A11-AS1	0.379097	-1.09145	0.00423732	-1.43217
17066065	SLC7A2	0.698088	-1.04107	0.0487466	-1.2572
16824901	SLC7A5P2	0.0172637	-1.37318	0.618386	-1.05779
16820084	SLC9A5	0.84612	1.01882	0.0348264	-1.26081
16946613	SLC9A9-AS1	0.287886	1.09043	0.0157944	-1.25527
16982083	SLED1	0.0441032	-1.25339	0.884943	1.01448
16843429	SLFN13	0.0285035	1.33805	0.809475	1.02815
16833327	SLFN5	0.0775523	-1.21057	0.0298517	-1.28043
17081945	SLURP1	0.754873	1.02924	0.0448839	1.23172
16852369	SMAD4	0.361778	1.08888	0.00379331	-1.40906
16761807	SMCO3	0.0420643	1.3703	0.964299	-1.00614
16992369	SMIM23	0.859801	-1.0119	0.0044349	1.27792
16837915	SMIM5	0.407273	-1.10517	0.0381791	1.32205
17010809	SMIM8	0.831404	1.03485	0.0129373	1.62085
16914791	SNAI1	0.217046	1.14935	0.022468	1.33427
16874191	SNAR-G2	0.905298	1.0252	0.0489073	-1.58848
16706896	SNCG	0.0160826	-1.20335	0.192859	-1.09216
16893349	SNED1	0.0423914	1.16046	0.0145136	-1.20937
16685374	SNIP1	0.428684	1.04072	0.000630785	-1.27945
16987992	SNORA13	0.0448605	1.25157	0.276745	1.11805
16789207	SNORA28	0.649517	-1.09363	0.0374796	-1.59085
17079434	SNORA72	0.719993	-1.06453	0.035182	-1.51997
16958972	SNORA7B	0.0314005	-1.4129	0.385828	-1.13172
16837061	SNORD104	0.246714	-1.39905	0.0306263	-2.00209
16889631	SNORD11	0.409184	-1.29371	0.0306302	-2.14237
16788610	SNORD113-7	0.475798	-1.08185	0.0265093	1.32325
16788659	SNORD114-12	0.794795	-1.05502	0.0372306	1.62942
16788667	SNORD114-16	0.672397	1.10664	0.0474209	1.70234
16788671	SNORD114-18	0.993301	1.00155	0.0298553	1.58648
16788622	SNORD114-4	0.00234846	-2.16948	0.913142	1.02096
16788651	SNORD114-8	0.505428	1.08984	0.000337369	2.00105
16798434	SNORD115-45	0.661883	1.1145	0.0460154	1.74124
16798216	SNORD116-24	0.487722	1.13416	0.0155958	1.67779
16798228	SNORD116-26	0.160796	1.26405	0.0207541	-1.53591
16914745	SNORD12	0.971763	-1.00645	0.0381852	-1.53495
16745561	SNORD14E	0.898767	1.02391	0.0238484	-1.63239
16869291	SNORD41	0.0259468	2.74814	0.957814	1.02087
16855180	SNORD58C	0.0461485	-1.37164	0.449747	1.11409
16743340	SNORD6	0.0373604	1.25053	0.55884	1.05719
16828108	SNORD71	0.682652	1.03497	0.00493614	-1.35112
16995717	SNORD72	0.0291083	-1.38631	0.635672	-1.06373
17044199	SNORD93	0.0440555	-1.20386	0.620583	-1.04149
17113335	SNORD96B	0.0610727	1.29915	0.00399042	1.59879
16881119	SNRNP27	0.83689	-1.01483	0.0272991	-1.2005
16684406	SNRNP40	0.594265	1.07567	0.0279897	1.4128
16798224	SNRPN	0.50344	1.19821	0.0214096	2.05699
16798232	SNRPN	0.433555	-1.10057	0.0113312	1.44894
16746237	SNX19	0.335747	-1.06025	0.00243431	1.27064
16914327	SNX21	0.0381114	-1.21266	0.326548	-1.08589
16917504	SNX5	0.555495	1.04883	0.0397085	1.20574
16667498	SNX7	0.227073	-1.07581	0.00830575	1.20892
16852997	SOCS6	0.0293303	1.27165	0.160797	-1.1525
16934881	SOX10	0.0420299	-1.2633	0.499234	-1.07195
17002226	SOX30	0.186271	1.11754	0.0242704	-1.23362
17103230	SPACA5	0.00539674	1.39153	0.442856	1.07557
17074371	SPAG11B	0.426104	1.08628	0.0191024	1.32699
16666681	SPATA1	0.71075	1.04173	0.0254386	-1.33061
16920180	SPATA2	0.0614573	1.12578	0.00345146	-1.2437
16682175	SPATA21	0.0382627	-1.28376	0.660739	-1.04784
16839695	SPATA22	0.0562574	-1.22959	0.0221741	1.29735
16829343	SPATA2L	0.0471793	1.22663	0.643414	1.0435
17086265	SPATA31D5P	0.450476	1.08101	0.0449828	1.25828
16941693	SPCS1	0.296535	1.07642	0.0144688	1.22229
16878543	SPDYA	0.17781	1.09794	0.0154584	1.20979
17060961	SPDYE6	0.0230106	-1.68702	0.651614	1.09338
17058394	SPDYE8P	0.176149	1.19627	0.00529955	-1.5618
16957525	SPICE1	0.0030932	-1.21455	0.67566	-1.02121
17111569	SPIN3	0.5017	-1.09943	0.048859	-1.36113
17001349	SPINK1	0.497315	-1.12433	0.00556622	-1.82196
16976192	SPINK2	0.698328	1.04855	0.0249353	-1.37473
16919588	SPINT3	0.0484809	1.23231	0.83657	-1.01964
16693370	SPRR2E	0.226567	1.08116	0.0110609	-1.21118
17116681	SPRY3	0.00267696	-1.53928	0.624142	1.05482
16740867	SPTBN2	0.134474	1.15944	0.0160501	1.30467
16982947	SRD5A1	0.361793	1.12968	0.0409853	1.35328
17107371	SRD5A1P1	0.29659	1.11548	0.031598	-1.28496
16896237	SRD5A2	0.0969807	1.17246	0.0410443	1.22711
17008856	SRF	0.389085	1.06817	0.0176191	1.23526
16823493	SRL	0.681518	-1.03505	0.0175558	1.26585
16799411	SRP14-AS1	0.15632	-1.14524	0.0485011	1.22137
16849072	SRP68	0.0374147	-1.3061	0.193199	-1.16645
17110071	SRPX	0.00724816	1.29508	0.0165572	1.24608
17007996	SRSF3	0.739901	1.02588	0.0221604	1.22861
16843049	SSH2	0.859515	-1.0154	0.0114083	1.30441
16960775	SSR3	0.418049	1.05271	0.00431025	1.25749
16745956	ST3GAL4-AS1	0.415907	-1.05924	0.0226748	-1.20351
17062112	ST7-AS2	0.300239	-1.09137	0.00276604	1.38321
16702790	ST8SIA6-AS1	0.177997	-1.14105	0.0417376	-1.23894
16766479	STAC3	0.00976774	-1.32158	0.563605	-1.05254
17058372	STAG3L3	0.0224814	-1.40437	0.917416	-1.01326
16987970	STARD4-AS1	0.0456124	1.32563	0.87416	1.02001
16776010	STK24-AS1	0.338827	-1.12874	0.0393794	1.33469
17106997	STK26	0.894683	-1.01643	0.0104721	-1.4704
16811531	STOML1	0.852982	-1.02407	0.0192506	-1.42596
16705439	STOX1	0.830159	-1.01657	0.00865593	1.28221
16850063	STRA13	0.0374446	-1.27652	0.0563757	1.24496
16668464	STRIP1	0.320753	1.11539	0.0400149	1.28304
16942525	SUCLG2-AS1	0.287581	-1.13468	0.0452761	1.29649
16775066	SUGT1	0.0377978	-1.2034	0.122112	-1.13867
16884045	SULT1C2P1	0.0289365	1.22276	0.548391	-1.0495
16907412	SUMO1	0.918854	-1.00852	0.0472944	1.20421
16752343	SUOX	0.468475	-1.08765	0.038489	1.30848
17097281	SUSD1	0.643076	-1.04586	0.0197902	1.30275
16769144	SYCP3	0.0215096	-1.35176	0.484295	1.08239
16689042	SYDE2	0.844351	1.01511	0.0114846	1.26463
16794695	SYNDIG1L	0.00203873	1.29761	0.0135947	1.20446
16796414	SYNE3	0.408763	1.07445	0.0346882	-1.22874
16794297	SYNJ2BP-COX16	0.5616	1.04997	0.0494732	1.20148
16754536	SYT1	0.0267363	1.22307	0.677075	1.03332
16976480	SYT14P1	0.00822319	1.34018	0.10288	1.17069
17014208	SYTL3	0.206522	1.12431	0.0320594	1.24364
17023693	TAAR5	0.188039	-1.10862	0.0262931	-1.21184
17012690	TAAR9	0.038577	-1.22535	0.136141	1.1473
16876950	TAF1B	0.430555	1.14221	0.0158619	-1.61207
16725951	TAF6L	0.023772	1.20755	0.0727782	1.1515
17018215	TAPBP	0.6652	1.03049	0.0197637	-1.20917
16761502	TAS2R14	0.92755	-1.011	0.029266	-1.3538
16916312	TBC1D20	0.122536	-1.19339	0.0150826	-1.36437
17117977	TBC1D22A-AS1	0.000845369	-1.51292	0.312216	-1.09464
16832812	TBC1D29	0.0322011	1.31401	0.361074	1.10942
17015739	TBC1D7	0.9698	1.00356	0.0168714	-1.30656
17014929	TBP	0.292555	1.0968	0.00604266	-1.343
16825623	TBX6	0.0427483	1.23525	0.504613	-1.06425
16855052	TCEB3B	0.016228	1.31976	0.633784	1.04747
16855049	TCEB3C	0.00534895	2.47905	0.771794	-1.07727
16728017	TCIRG1	0.176995	-1.13665	0.0415079	-1.23089
16787994	TCL1B	0.0100119	1.2836	0.827839	-1.01735
17074029	TDRP	0.411953	-1.07478	0.00710491	1.33705
16843142	TEFM	0.475272	1.06999	0.0287735	-1.26621
16991948	TENM2	0.300444	1.08241	0.023715	1.21635
16770812	TESC	0.940333	1.00673	0.0337179	1.24374
16978657	TET2-AS1	0.783501	-1.046	0.0233394	1.54217
16662412	TFAP2E	0.475055	-1.03902	0.000961123	-1.28012
16857820	TGFBR3L	0.0249726	1.33305	0.999852	-1.00002
16910785	TGM6	0.0470288	1.22808	0.603329	1.04928
17069045	TGS1	0.401326	-1.08458	0.0126633	-1.3311
16986655	THBS4	0.934939	-1.00694	0.0219108	1.25585
16760079	THCAT155	0.0252628	1.25184	0.94949	-1.00548
16856812	THOP1	0.148567	-1.12055	0.0208555	-1.22311
17000159	TIFAB	0.00226305	-1.33985	0.315445	-1.07662
16829508	TIMM22	0.0830523	1.32179	0.0360364	1.42242
16810933	TIPIN	0.95412	-1.00583	0.0457356	-1.25555
16885586	TISP43	0.97362	1.0042	0.0382068	-1.34854
17095150	TLE1	0.692878	1.03444	0.0142185	-1.28612
16905013	TLK1	0.0219112	-1.24739	0.188894	-1.12032
16687985	TM2D1	0.0441754	-1.2013	0.236039	-1.10473
16960344	TM4SF18	0.322412	1.12893	0.0317941	1.3418
16946821	TM4SF1-AS1	0.000989889	-1.35949	0.782973	1.01837
17085868	TMC1	0.472757	1.04936	0.0045579	1.27263
16990096	TMCO6	0.297757	-1.09917	0.0482259	-1.21584
16827655	TMED6	0.00370793	1.46198	0.37645	-1.09524
16795128	TMED8	0.0467638	1.18133	0.0262111	1.21189
16954988	TMEM110-MUSTN1	0.0166074	-1.20046	0.927543	1.00584
16975234	TMEM156	0.0485481	1.22993	0.909677	1.01065
16986065	TMEM171	0.0480678	1.44035	0.566661	1.09957
16981157	TMEM192	0.443155	1.12366	0.0450325	1.40232
16699066	TMEM206	0.968427	-1.00558	0.0275226	-1.43167
16828485	TMEM231	0.790385	1.03193	0.0451558	1.30573
16714725	TMEM26	0.0328103	1.25545	0.607181	1.04927
16943278	TMEM30C	0.630569	1.04991	0.0298076	1.28689
16884980	TMEM37	0.0471335	-1.36971	0.997283	1.00048
16859330	TMEM38A	0.00158784	-1.41857	0.888317	1.0114
16940005	TMEM42	0.0234445	-1.29287	0.916983	-1.01016
16833184	TMEM98	0.00472961	1.25464	0.810941	-1.01511
16976488	TMPRSS11B	0.0359862	1.25895	0.782495	-1.02695
17112910	TMSB15A	0.0279509	-1.59599	0.272966	-1.23193
17089622	TMSB4XP4	0.018654	-1.60528	0.145991	1.30079
16754935	TMTC3	0.12023	1.14565	0.0389974	-1.21074
17097661	TNC	0.160774	-1.23312	0.0487718	-1.36649
16857237	TNFAIP8L1	0.0141113	-1.20416	0.0203855	-1.18761
17075426	TNFRSF10B	0.34401	-1.09953	0.018102	-1.31503
17075448	TNFRSF10D	0.684894	-1.05459	0.0467959	1.33904
16681288	TNFRSF9	0.761792	1.03323	0.021754	-1.33612
16830520	TNFSF13	0.367241	-1.0827	0.00997928	1.31273
16664078	TOE1	0.0456492	-1.21738	0.763128	1.02672
16826133	TP53TG3HP	0.000628223	1.28137	0.00137244	1.24691
16757427	TPCN1	0.375569	-1.08476	0.0486623	1.22005
17012281	TPD52L1	0.159723	1.15783	0.0385223	1.26053
16747529	TPI1	0.00311686	1.53207	0.436406	1.09078
16775030	TPTE2P3	0.0546444	1.17003	0.0199354	1.2224
16827248	TRADD	0.0704744	-1.20501	0.00918592	-1.35025
16782096	TRAJ13	0.321105	1.08035	0.00899387	1.27647
16782092	TRAJ16	0.448775	1.13694	0.00569905	1.79374
16782084	TRAJ20	0.44295	1.21487	0.0485679	1.73843
16782080	TRAJ22	0.813447	-1.07038	0.0222498	2.16283
16782076	TRAJ24	0.0940911	-1.20164	0.0209251	-1.3155
16782062	TRAJ31	0.0388433	1.47392	0.413838	-1.14744
16782052	TRAJ36	0.0290892	1.62896	0.491408	1.14453
16782034	TRAJ45	0.00129323	1.585	0.998284	-1.00022
16782108	TRAJ7	0.600702	-1.04759	0.0419928	1.22511
16952118	TRANK1	0.713972	-1.02052	0.0002395	1.37009
16781958	TRAV30	0.0108078	-1.30126	0.527953	1.05548
16781945	TRAV8-7	0.0158043	1.2564	0.280195	1.09244
17052625	TRBV24-1	0.0472543	1.41702	0.00951321	-1.64533
17063779	TRBV5-6	0.605971	-1.07456	0.00932826	-1.55759
17063767	TRBV6-9	0.88684	1.01131	0.0127098	-1.26901
16782066	TRDV2	0.0451788	-1.42222	0.418651	1.13706
16781904	TRDV2	0.17003	-1.10128	0.00994261	1.23422
17056827	TRGV11	0.663953	-1.03346	0.0106692	1.26517
16754269	TRHDE	0.90101	-1.01596	0.0242885	1.39725
16841662	TRIM16	0.742645	-1.0462	0.0223728	-1.44365
16745414	TRIM29	0.395215	-1.06185	0.0123912	1.23302
16735075	TRIM3	0.412003	-1.06583	0.0198034	1.23312
17006197	TRIM40	0.00116122	-1.32894	0.250165	1.07765
16723673	TRIM44	0.243279	-1.13128	0.0414785	-1.26457
16743207	TRIM51EP	0.318135	1.10024	0.019097	-1.29381
17049667	TRIM56	0.12275	-1.18858	0.0114202	-1.37886
16972123	TRIM60	0.217696	1.10271	0.0309895	-1.20732
16735405	TRIM66	0.00863398	-1.2423	0.222829	-1.08873
16800466	TRIM69	0.0321939	1.22934	0.420167	1.07134
16743593	TRPC6	0.00766609	-1.27449	0.566245	1.04317
16946886	TSC22D2	0.386685	1.08187	0.0195076	1.27808
16837803	TSEN54	0.220639	-1.11935	0.0338258	1.23888
17062915	TSGA13	0.016479	-1.40435	0.18433	1.18064
16729290	TSKU	0.0186314	1.24273	0.645805	-1.03672
16858424	TSPAN16	0.88987	-1.01384	0.0304004	1.28084
16811975	TSPAN3	0.408171	-1.06529	0.00248282	1.35331
16753162	TSPAN31	0.164083	-1.13796	0.0192145	1.2748
17008397	TSPO2	0.000724337	-1.30341	0.0280646	1.14815
16998937	TSSK1B	0.0128525	-1.40465	0.0255779	1.34094
16939315	TTC21A	0.0346324	1.42091	0.183529	1.22577
16672082	TTC24	0.707096	-1.01627	0.0012511	-1.21197
16933470	TTC28	0.0470833	-1.25173	0.523574	1.06696
16664610	TTC39A-AS1	0.0279476	-1.20825	0.0687278	-1.16113
17098066	TTLL11-IT1	0.430408	-1.06464	0.00500414	-1.323
16804760	TTLL13P	0.0333746	1.23012	0.96189	1.00406
16932702	TUBA3FP	0.00197458	1.45835	0.216288	-1.1236
16926932	TUBA8	0.831317	1.02566	0.0332479	1.33667
16915395	TUBB1	0.115253	1.23565	0.0358997	-1.34867
17022736	TUBE1	0.612515	-1.0499	0.041978	1.24591
17014166	TULP4	0.472943	1.05932	0.0134403	1.26604
16934558	TXN2	0.0252473	1.21526	0.681683	-1.03132
16850477	TYMS	0.926198	-1.00972	0.0330836	1.29071
16838049	UBALD2	0.714288	-1.03988	0.0476633	-1.26763
16768528	UBE2N	0.0393517	1.24264	0.21145	1.12901
16875763	UBE2S	0.0195863	1.63187	0.811884	-1.04326
16665603	UBE2U	0.348508	1.10796	0.00415652	1.48421
16895739	UCN	0.0247	1.32306	0.659404	1.04852
16880620	UGP2	0.672369	1.0467	0.0477599	1.27021
17013650	ULBP2	0.0168048	-1.36088	0.619984	1.05552
16944325	UPK1B	0.298725	1.12106	0.027344	-1.31331
16821519	USP10	0.781808	1.02782	0.0308643	-1.27865
16773470	USP12-AS2	0.0236479	-1.52328	0.0735189	1.36815
16965035	USP17L9P	0.565416	-1.06469	0.0173042	1.35758
16744524	USP28	0.100126	1.09959	0.000788329	1.29255
16768723	USP44	0.0236989	1.43091	0.796899	1.03557
16963975	UVSSA	0.000739736	-1.45871	0.6696	1.03387
16696373	VAMP4	0.114479	1.10039	0.00205338	1.26394
16882277	VAMP8	0.379576	1.07829	0.0107505	1.29875
17006479	VARS2	0.477427	-1.08423	0.0487031	-1.28215
16845336	VAT1	0.0423899	1.21433	0.290836	-1.09661
16857490	VAV1	0.122226	-1.12876	0.0051933	1.29724
16690343	VAV3	0.674419	-1.01696	0.000272214	1.25013
16667702	VCAM1	0.781131	1.08104	0.0474137	-1.86733
16792650	VCPKMT	0.881105	1.0173	0.0459738	1.29425
17068541	VDAC3	0.256975	1.16441	0.0216568	1.41724
17092003	VLDLR-AS1	0.0377275	1.26797	0.250642	1.12723
16705513	VPS26A	0.601178	-1.05258	0.0149407	-1.32824
16733643	VPS26B	0.0239903	1.28507	0.68761	-1.03919
16855697	VPS4B	0.196094	-1.11978	0.0323855	-1.22722
16693014	VPS72	0.697236	1.03712	0.0310166	1.26065
17106067	VSIG1	0.0312334	1.21149	0.8847	-1.01129
17111711	VSIG4	0.00401471	-1.41172	0.20666	1.13026
16990199	VTRNA1-1	0.00751519	1.26994	0.383257	-1.06595
17000208	VTRNA2-1	0.0256194	1.48034	0.932425	-1.01289
16816766	VWA3A	0.31447	1.1174	0.0334346	1.29862
16796694	WARS	0.706752	1.03434	0.040399	-1.2312
16908998	WDFY1	0.484693	1.11246	0.0266197	-1.47265
16788423	WDR25	0.710064	-1.01662	0.00144475	-1.21437
16997404	WDR41	0.0168324	-1.41484	0.835158	-1.02572
16850264	WDR45B	0.0112609	1.36413	0.128327	-1.17791
16800355	WDR76	0.188984	1.11888	0.00873609	1.30156
17053683	WDR86-AS1	0.0452978	1.38724	0.0343265	1.4207
16721835	WEE1	0.296111	1.0887	0.0038164	1.34468
16914280	WFDC10A	0.00401011	-1.21642	0.657674	1.0237
16847343	WFDC21P	0.474975	1.08058	0.040636	-1.28188
16688339	WLS	0.00997398	1.22809	0.14198	1.10705
17062127	WNT2	0.538249	1.05854	0.0367266	-1.24344
16846029	WNT3	0.0188255	-1.37571	0.272921	1.13917
16850379	WNT3	0.0114612	1.35262	0.482832	1.07235
16835112	WNT9B	0.0266274	-1.27307	0.115817	-1.17204
16922824	WRB	0.696308	1.03722	0.0183336	1.29775
17115934	XGY2	0.98811	-1.00354	0.045169	-1.71052
17106723	XIAP	0.637714	1.05101	0.029777	-1.30115
17069905	XKR9	0.266677	1.14748	0.0220562	1.37826
17019425	XPO5	0.493972	-1.08786	0.0282543	-1.36116
16824352	XYLT1	0.0461903	-1.41702	0.274949	-1.19167
16923941	YBEY	0.354201	1.07433	0.0177044	1.23686
16878787	YIPF4	0.0798581	1.11063	0.00602732	-1.20897
16975567	YIPF7	0.0348675	-1.2041	0.914572	-1.00829
17102032	YY2	0.62402	-1.03374	0.00190714	-1.32726
16997393	ZBED3	0.0127028	-1.2711	0.343804	1.08036
16943429	ZBTB11-AS1	0.531922	1.06087	0.0382055	-1.24678
16679499	ZBTB18	0.0118764	-1.29737	0.196173	-1.1226
[truncated: 1,044 more rows]

## Sheet: Common genes _characterized_65
		ST versus Control		TC versus Control
Transcript ID	Gene symbol	P-value	Fold change	P-value	Fold change
17044069	MIR1183	0.00924444	2.25326	0.0229514	1.96215
16776422	LINC00396	0.0230928	2.00027	0.0271743	1.95049
16990594	LOC105378212	0.00136608	1.91153	0.00315845	1.76277
16734650	LOC101927708	0.0495491	1.63455	0.043815	1.66138
16946941	ERICH6-AS1	0.0330888	1.42318	0.00562675	1.66071
17053683	WDR86-AS1	0.0452978	1.38724	0.0343265	1.4207
16864975	ZNF813	0.0423466	1.35975	0.0254046	1.41595
17048234	LOC105375392	0.0373895	1.38301	0.0301222	1.40744
17061048	POLR2J3	0.00567253	-1.55859	0.0228532	1.40067
17117794	C18orf12	0.0144548	-1.23821	0.00144702	1.37668
16737522	LOC105376646	0.026204	1.40337	0.0346733	1.37313
17076041	RBPMS-AS1	0.00488029	1.26693	0.000832327	1.36851
16905472	LOC105373759	0.0163002	1.46479	0.0432342	1.35597
16998937	TSSK1B	0.0128525	-1.40465	0.0255779	1.34094
16859832	C19orf60	0.0112065	-1.31804	0.0118776	1.3139
16974830	PPARGC1A	0.0208312	1.29373	0.0162383	1.31207
16802843	REC114	0.0198235	1.28573	0.0157546	1.30196
16900053	EIF2AK3	0.0201104	1.27629	0.0162358	1.29089
16872915	PSG2	0.0425419	-1.21022	0.0148753	1.27472
16786403	BBOF1	0.0175086	1.2137	0.00593021	1.26977
16658909	PEX14	0.0362261	1.22212	0.0174001	1.26761
16956691	CPOX	0.0106307	-1.3218	0.0241806	1.26493
16883840	LOC105373525	0.0443902	1.20356	0.0176588	1.25853
16741914	FAM168A	0.00777981	1.24518	0.00681652	1.2519
16826133	TP53TG3HP	0.000628223	1.28137	0.00137244	1.24691
17110071	SRPX	0.00724816	1.29508	0.0165572	1.24608
16879601	SLC3A1	0.0459729	1.20002	0.021309	1.24522
16846291	HOXB9	0.00335436	-1.30921	0.0136959	1.23162
17069579	C8orf46	0.000531115	1.29696	0.00246284	1.22878
16662113	ZBTB8B	0.00948132	-1.24413	0.0144246	1.22273
16864076	DKKL1	0.00198529	-1.34751	0.0176506	1.22254
16689020	MCOLN3	0.0446802	-1.22426	0.0490829	1.21818
17113793	CT47A10	0.00465768	1.2235	0.00607797	1.21224
16765446	HOXC13-AS	0.0177255	-1.20005	0.0146705	1.20889
16794695	SYNDIG1L	0.00203873	1.29761	0.0135947	1.20446
16850806	MTCL1	0.00713386	1.21418	0.00940599	1.20238
17005396	GMNN	0.0193423	1.25238	0.0464261	1.20048
16723008	LOC105376596	0.0449956	-1.20771	0.0492363	-1.20233
17046254	CCT6A	0.0398886	-1.2168	0.0478432	-1.20581
16767901	LOC105369863	0.00865922	1.22886	0.0132084	-1.20906
16801691	LOC101928907	0.0321674	1.23271	0.0406821	-1.21821
16916852	CENPB	0.0371865	-1.24289	0.0479609	-1.22582
16822089	ZNF276	0.0445754	-1.22115	0.0389902	-1.22973
16797224	GPR132	0.0289218	1.27623	0.0475969	-1.24031
17008193	LOC102723736	0.0228017	-1.22487	0.0169861	-1.24134
17013126	ADGRG6	0.0257304	-1.28711	0.0436957	-1.24838
16837370	LINC01497	0.0295989	1.22383	0.0183311	-1.25219
16898989	RAB11FIP5	0.031113	1.26675	0.0358331	-1.25668
17025738	LOC441178	0.0401796	1.23366	0.0274302	-1.25908
16850371	ARL17A	0.00881806	1.40008	0.0462463	-1.26305
17096788	LOC105376199	0.00108711	-1.33498	0.00312467	-1.2771
16689098	ZNHIT6	0.0231659	-1.33823	0.0471128	-1.27783
16840113	CXCL16	0.0110652	1.28919	0.0129747	-1.27907
17046658	GS1-124K5.4	0.0311037	1.29091	0.0343007	-1.28323
16827067	LINC00922	0.0201115	-1.24658	0.0105179	-1.28622
16846301	PRAC1	0.0432766	-1.22776	0.0176129	-1.28803
16775875	MIR4501	0.0215428	-1.37406	0.0388986	-1.31851
16867074	MFSD12	0.00894359	1.34802	0.00734585	-1.36315
17056372	LOC401320	0.0424845	1.31793	0.0218014	-1.38215
16679799	OR2T4	0.0389346	1.27367	0.0101968	-1.38309
16850394	LOC105379280	0.0335075	1.25758	0.00307315	-1.44266
17019728	PLA2G7	0.0176101	-1.26066	0.000584343	-1.51182
16960922	RARRES1	0.0173584	1.37897	0.00199326	-1.60801
16794321	ADAM20	0.00686128	-1.33809	0.000281073	-1.61462
17052625	TRBV24-1	0.0472543	1.41702	0.00951321	-1.64533
