# Supplementary material for: miR-1183 Is a Key Marker of Remodeling upon Stretch and Tachycardia in Human Myocardium
Source: Int J Mol Sci. 2022 Jun 23;23(13):6962. doi: 10.3390/ijms23136962 (PMC9266684; doi:10.3390/ijms23136962)
Supplement: Supplementary file 1 [file ijms-23-06962-s001.zip › Supplementary Table S2.xlsx]

## Sheet: STR HUMAN Molecules
Symbol	Synonym(s)	Entrez Gene Name	Affymetrix	Expr p-value	Expr Fold Change	Expr Intensity/RPKM/FPKM/Counts	Networks	Location	Type(s)	Biomarker Application(s)	Drug(s)	Entrez Gene ID for Human	Entrez Gene ID for Mouse	Entrez Gene ID for Rat	Networks FOR P0,05
HERC5	1700121D12Rik,2510038N07RIK,4930427L17Rik,AI451296,CEB1,CEBP1,HECT and RLD domain containing E3 ubiquitin protein ligase 5,HECT domain and RID 5,Herc6,LOC51191	HECT and RLD domain containing E3 ubiquitin protein ligase 5	16968765	0.000164	1.421	4.36	1	Cytoplasm	enzyme			51191			2
ACSBG2	acyl-CoA synthetase bubblegum family member 2,BGR,BRGL,PRTD-NY3	acyl-CoA synthetase bubblegum family member 2	16857411	0.000594	1.483	2.533		Cytoplasm	enzyme			81616	328845	301120
HS3ST4	3-OST-4,30ST4,EG628779,Gm6915,h3-OST-4,heparan sulfate (glucosamine) 3-O-sulfotransferase 4,heparan sulfate-glucosamine 3-sulfotransferase 4,heparan sulphate (glucosamine) 3-O-sulphotransferase 4,heparan sulphate-glucosamine 3-sulphotransferase 4	heparan sulfate-glucosamine 3-sulfotransferase 4	16817204	0.000621	1.36	4.041		Cytoplasm	enzyme			9951	628779		14
TSPO2	2510027D20Rik,BZRPL1,translocator protein 2	translocator protein 2	17008397	0.000724	-1.303	3.126		Cytoplasm	other			222642	70026	682829
UVSSA	4933407H18Rik,D330017J19RIK,KIAA1530,LOC100133766,mKIAA1530,RGD1306371,UV-stimulated scaffold protein A,UVSS3	UV stimulated scaffold protein A	16963975	0.00074	-1.459	3.09		Nucleus	other			57654	71101	314061
PDE3B	3',5'-Cyclic phosphodiesterase B,9830102A01RIK,AI847709,cAMP-Dependent 3',5'-Cyclic Phosphodiesterase,cGIPDE1,Cgmp-inhibited 3',5'-cyclic phosphodiesterase b,HcGIP1,PDE3,Phosphodiesterase 3b,phosphodiesterase 3B, cGMP-inhibited	phosphodiesterase 3B	16722321	0.001	-1.273	2.132	4	Cytoplasm	enzyme		dyphylline, nitroglycerin, medorinone, cilostazol, dipyridamole, amrinone, tolbutamide, theophylline, pentoxifylline	5140	18576	29516	2
CDKN2D	cyclin dependent kinase inhibitor 2D,cyclin-dependent kinase inhibitor 2D (p19, inhibits CDK4),INK4D,p19,p19-INK4D	cyclin dependent kinase inhibitor 2D	16868793	0.00102	1.39	5.137	11	Cytoplasm	transcription regulator			1032	12581		9
RBP4	APP-BP,Crbp IV,MCOPCB10,PLASMA RETINOL-binding,PRBP,RBP,Rbp w14367,RBPA,RDCCAS,retinol binding protein 4,retinol binding protein 4, plasma	retinol binding protein 4	16716659	0.00118	1.315	4.364	7	Extracellular Space	other	unspecified application		5950	19662	25703	4
EFNA3	AW494418,EFL-2,EHK1 ligand,Ehk1-L,EPHRIN A3,Epl3,EPLG3,LERK-3	ephrin A3	16671632	0.00132	-1.368	2.686	3	Plasma Membrane	kinase			1944	13638	170901	3
DKKL1	AI414495,CT34,dickkopf like acrosomal protein 1,dickkopf-like 1,mSgy,RGD1563523,SGY,SGY-1,Soggy,Soggy-1	dickkopf like acrosomal protein 1	16864076	0.00199	-1.348	3.248		Extracellular Space	other			27120	50722	499150
RDH12	LCA13,LCA3,retinol dehydrogenase 12,retinol dehydrogenase 12 (all-trans/9-cis/11-cis),RP53,SDR7C2	retinol dehydrogenase 12 (all-trans/9-cis/11-cis)	16785709	0.00207	-1.249	3.137		Cytoplasm	enzyme			145226	77974	314264
EIF2AK1	eukaryotic translation initiation factor 2 alpha kinase 1,eukaryotic translation initiation factor 2 Î± kinase 1,HCR,HRI	eukaryotic translation initiation factor 2 alpha kinase 1	17054950	0.00215	-1.27	4.939	17	Cytoplasm	kinase			27102	15467	27137	15
LRRC7	AK122498,DENSIN,DENSIN 180,KIAA1365,leucine rich repeat containing 7,LOC117284,mKIAA1365	leucine rich repeat containing 7	16665976	0.00222	-1.416	5.364		Plasma Membrane	other			57554	242274	117284
SERPINF2	A2AP,AAP,AI747498,alpha 2 PLASMIN INHIBITOR,ALPHA-2-PI,alpha2 ANTIPLASMIN,Alpha2 Ap,API,PLI,serine (or cysteine) peptidase inhibitor, clade F, member 2,Serpimf2,serpin family F member 2,Î± 2 PLASMIN INHIBITOR,Î±-2-PI	serpin family F member 2	16829557	0.00226	1.274	4.099	24	Extracellular Space	other			5345	18816	287527	8
MZT2A	2410018G20Rik,2610001E06Rik,Fam128,FAM128A,Fam128b,mitotic spindle organizing protein 2,mitotic spindle organizing protein 2A,mitotic spindle organizing protein 2B,MOZART2A,Mzt2,Mzt2b,RGD1308126	mitotic spindle organizing protein 2A	16902879	0.00243	1.701	3.122		Cytoplasm	other			653784	72083	287929
AP4S1	ADAPTOR protein 4 SIGMA 4 subunit,ADAPTOR protein 4 Ïƒ 4 subunit,adaptor related protein complex 4 sigma 1 subunit,adaptor related protein complex 4 Ïƒ 1 subunit,adaptor-related protein complex 4, sigma 1 subunit,adaptor-related protein complex 4, Ïƒ 1 subunit,adaptor-related protein complex AP-4, sigma 1,adaptor-related protein complex AP-4, Ïƒ 1,AI314282,Ap4 Ïƒ 4,AP47B,CLA20,CLAPS4,CPSQ6,SPG52	adaptor related protein complex 4 sigma 1 subunit	16783144	0.00258	1.245	4.555	9	Cytoplasm	other			11154	11782	366618	14
KRT6C	CK 6E,Cytokeratin 6E,K6E,K6e keratin,keratin 6C,KRT6E,PPKNEFD	keratin 6C	16764907	0.00274	-1.45	2.016	8	Cytoplasm	other			286887			12
ALOX5AP	Arachidonate 5-lipoxygenase activating protein,FLAP	arachidonate 5-lipoxygenase activating protein	16773662	0.00292	1.489	4.208	3	Plasma Membrane	other			241	11690	29624	7
SLC45A2	1A1,AIM1,blanc-sale,bls,Dbr,MATP,OCA4,SHEP5,solute carrier family 45 member 2,solute carrier family 45, member 2,uw	solute carrier family 45 member 2	16995082	0.00293	-1.503	3.071		Plasma Membrane	transporter			51151	22293	310152
SPICE1	CCDC52,D16Ertd480e,LOC152185,RGD1310729,SPICE,spindle and centriole associated protein 1	spindle and centriole associated protein 1	16957525	0.00309	-1.215	4.649		Cytoplasm	other			152185	212514	288111
TPI1	AI255506,HEL-S-49,LOC100911515,TIM,TPI,TPID,Triosephosphate isomerase,Triosephosphate isomerase 1,triosephosphate isomerase-like	triosephosphate isomerase 1	16747529	0.00312	1.532	5.165	2	Cytoplasm	enzyme	diagnosis,unspecified application		7167	21991	100911515	2
SNRPN	2410045I01Rik,FE 294,FE 294 psi,HCERN3,LOC647795,Peg4,PWCR,RT-LI,SM-D,small nuclear ribonucleoprotein N,small nuclear ribonucleoprotein polypeptide N,SMN,SNRNP-N,SNURF-SNRPN	small nuclear ribonucleoprotein polypeptide N	16798085	0.00329	-1.395	4.21	22	Nucleus	other			6638	20646	81781	5
KRT33A	2310015J09Rik,HA3I,hHa3-I,HKA3A,K33A,keratin 33A,Krt1-3,KRTHA3A	keratin 33A	16844644	0.0033	-1.611	2.601	15	Extracellular Space	other			3883			16
HOXB9	homeo box B9,HOX-2.5,HOX2,HOX2E	homeobox B9	16846291	0.00335	-1.309	3.57	7	Nucleus	transcription regulator			3219	15417	287647	4
MUC15	4732460E09,D730046L02RIK,LOC687476,mucin 15,mucin 15, cell surface associated,PAS3,PASIII	mucin 15, cell surface associated	16736764	0.0035	-1.239	2.048	16	Extracellular Space	other			143662	269328	690914	5
RASGRF1	AI844718,CDC25,CDC25L,CDC25Mm,GNRP,GRF1,GRF55,Grfbeta,Guanine nucleotide release/exchange factor,H-GRF55,LOC145899,p190,P190A,p190RhoGEF,PP13187,RAS protein-specific guanine nucleotide-releasing factor 1,RAS-GEF,Ras-grf p140	Ras protein specific guanine nucleotide releasing factor 1	16803613	0.00366	1.516	3.984	2	Cytoplasm	other			5923	19417	192213	3
GLI1	AV235269,GL1,GLI,GLI family zinc finger 1,GLI-Kruppel family member GLI1,ZFP5	GLI family zinc finger 1	16752888	0.00383	1.295	3.206		Nucleus	transcription regulator	efficacy		2735	14632	140589	1
BDH1	2310032J20Rik,3-HYDROXYBUTYRATE DEHYDROGENASE,3-hydroxybutyrate dehydrogenase 1,3-hydroxybutyrate dehydrogenase, type 1,AI327223,BDH,D-beta-hydroxybutyrate dehydrogenase,D-Î²-hydroxybutyrate dehydrogenase,SDR9C1	3-hydroxybutyrate dehydrogenase 1	17118024	0.00393	-1.386	3.626	10	Cytoplasm	enzyme			622	71911	117099	12
MAPK3	ERK-1,ERT2,Esrk1,HS44KDAP,HUMKER1A,Mapk p44,MAPK1,Mapkapk3,mitogen-activated protein kinase 3,MNK1,MTAP2K,p44,p44 Erk,P44ERK1,P44MAPK,PRKM3	mitogen-activated protein kinase 3	16825661	0.00393	-1.218	4.998	7.24	Cytoplasm	kinase	efficacy	ulixertinib, LY3214996, KO-947, ASN007	5595	26417	50689	4
VSIG4	A530061A11,BC025105,CRIg,V-set and immunoglobulin domain containing 4,Z39IG	V-set and immunoglobulin domain containing 4	17111711	0.00401	-1.412	3.778	8	Plasma Membrane	other			11326	278180	312102	14
ZNF736	FLJ43489,zinc finger protein 736	zinc finger protein 736	17046433	0.00432	-1.726	3.318		Other	other			728927
ANKFY1	ANKHZN,ankyrin repeat and FYVE domain containing 1,BTBD23,mKIAA1255,rabankyrin 5,ZFYVE14	ankyrin repeat and FYVE domain containing 1	16839976	0.00445	1.382	4.155		Cytoplasm	transcription regulator			51479	11736	303292
CNPY2	5330432A10Rik,AW229003,canopy FGF signaling regulator 2,D10Bwg1546e,HP10390,LOC684485,MSAP,TMEM4,ZSIG9	canopy FGF signaling regulator 2	16766035	0.00447	1.213	5.657	12	Plasma Membrane	other			10330	56530	685814	13
RXRB	AL023085,DAUDI6,H-2RIIBP,NR2B2,RCoR-1,retinoid X receptor beta,retinoid X receptor Î²,Rub,RXR-beta,RXR-Î²	retinoid X receptor beta	17018110	0.00463	-1.318	4.966	6	Nucleus	ligand-dependent nuclear receptor		etretinate, cytarabine/daunorubicin/tretinoin, idarubicin/mitoxantrone/tretinoin, arsenic trioxide/tretinoin, arsenic trioxide/daunorubicin/tretinoin, arsenic trioxide/gemtuzumab ozogamicin/tretinoin, daunorubicin/tretinoin, idarubicin/tretinoin, doxorubicin/tretinoin, arsenic trioxide/idarubicin/tretinoin, 6-mercaptopurine/methotrexate/tretinoin, bexarotene, adapalene, tazarotene, acitretin, tre…	6257	20182	361801	11
CT47A6 (includes others)	cancer/testis antigen family 47, member A1,cancer/testis antigen family 47, member A10,cancer/testis antigen family 47, member A11,cancer/testis antigen family 47, member A12,cancer/testis antigen family 47, member A2,cancer/testis antigen family 47, member A3,cancer/testis antigen family 47, member A4,cancer/testis antigen family 47, member A5,cancer/testis antigen family 47, member A6,cancer/te…	cancer/testis antigen family 47, member A1	17113846	0.00466	1.224	3.989		Other	other			728096|728090|255313|653282|728062|100507170|728072|728075|728082|728036|728042|728049
TMEM98	6530411B15Rik,AI463522,DKFZp564K1964,TADA1,transmembrane protein 98	transmembrane protein 98	16833184	0.00473	1.255	2.017		Cytoplasm	other			26022	103743	303356
NXT2	6330587F24RIK,AI787442,DC9,nuclear transport factor 2-like export factor 2,P15-2,p15-2a,RGD1560204	nuclear transport factor 2 like export factor 2	17106168	0.00486	1.365	3.451		Nucleus	transporter			55916	237082	315352
mir-450	hsa-mir-450,hsa-mir-450-1,hsa-mir-450-2,hsa-mir-450a-1,hsa-mir-450a-2,hsa-mir-450b,microRNA 450,microRNA 450-1,microRNA 450-2,microRNA 450a-1,microRNA 450a-2,microRNA 450b,microRNA 450b-1,microRNA 450b-2,Mir450-1,Mir450-2,MIR450A,MIR450A1,MIR450A2,MIR450B,Mir450b-1,Mir450b-2,MIRN450,MIRN450-1,MIRN450-2,Mirn450a,MIRN450A-1,MIRN450A-2,MIRN450B,mmu-mir-450a-1,mmu-mir-450a-2,mmu-mir-450b,rno-mir-450a…	microRNA 450b	17114320	0.00516	1.301	1.562		Cytoplasm	microRNA			554214|574505|100126302	723869|723938|751532	104797377|104795677|100314069
PCDHB6	Pcdbh6,PCDH-BETA6,Pcdhb13,PcdhbM,protocadherin beta 13,protocadherin beta 6,protocadherin Î² 13,protocadherin Î² 6	protocadherin beta 6	16990271	0.00538	1.353	2.437		Plasma Membrane	other			56130	93884
SPACA5/SPACA5B	Gm718,LYC5,Lyze,LYZL5,LYZL5B,PNPK6288,SLLP-X,SLLP2,SPACA5,SPACA5B,sperm acrosome associated 5,sperm acrosome associated 5B,UNQ6288	sperm acrosome associated 5	17103230	0.0054	1.392	2.123		Other	other			389852|729201	278203	314431
ZBTB3	4930563M09RIK,RGD1561140,zinc finger and BTB domain containing 3	zinc finger and BTB domain containing 3	16739536	0.00545	-1.269	3.254		Nucleus	other			79842	75291	499313
NEFH	CMT2CC,mKIAA0845,N52,Neurofilament H,neurofilament heavy,neurofilament, heavy polypeptide,NF-H,NF200,Nf220,SMI32	neurofilament heavy	16928816	0.0055	1.321	3.288	16	Cytoplasm	other			4744	380684	24587	8
NUP85	FROUNT,nucleoporin 85,Nup75,Pcnt1	nucleoporin 85	16837729	0.00559	1.322	4.762	15	Cytoplasm	other			79902	445007	287830	16
ZNF695	SBZF3,zinc finger protein 695	zinc finger protein 695	16701484	0.00565	1.344	3.068		Nucleus	other			57116
POLR2J2/POLR2J3	HRPB11B,POLR2J2,POLR2J3,RNA polymerase II subunit J2,RNA polymerase II subunit J3,RPB11b1,RPB11b2	RNA polymerase II subunit J2	17061048	0.00567	-1.559	3.033	15	Other	transcription regulator			548644|246721			16
GNG2	1110003P13RIK,G gamma2,G protein subunit gamma 2,G protein subunit Î³ 2,G protein Î³ 2,guanine nucleotide binding protein (G protein), gamma 2,guanine nucleotide binding protein (G protein), Î³ 2	G protein subunit gamma 2	16784157	0.00567	1.223	2.907	21	Plasma Membrane	enzyme			54331	14702	80850	13
ARMC5	AIMAH2,armadillo repeat containing 5,AW049683,BC032200	armadillo repeat containing 5	16818339	0.00579	-1.306	3.922		Cytoplasm	other			79798	233912	361653
AMY1C (includes others)	AMY1,AMY1A,AMY1B,amylase, alpha 1A (salivary),amylase, alpha 1B (salivary),amylase, alpha 1C (salivary),amylase, Î± 1A (salivary),amylase, Î± 1B (salivary),amylase, Î± 1C (salivary)	amylase, alpha 1C (salivary)	16667881	0.00583	-1.214	5.306		Extracellular Space	enzyme	unspecified application		276|277|278
ZWILCH	2310031L18Rik,FLJ10036,hZwilch,KNTC1AP,zwilch kinetochore protein	zwilch kinetochore protein	16802204	0.00591	1.364	3.319	20	Nucleus	other			55055	68014	691493	12
INPP5K	C62,inositol polyphosphate-5-phosphatase K,MDCCAID,PPS,SKIP	inositol polyphosphate-5-phosphatase K	16839388	0.00615	1.237	4.476		Cytoplasm	phosphatase			51763	19062	287533
CMKLR1	chemerin chemokine-like receptor 1,CHEMERINR,chemokine-like receptor 1,ChemR23,DEZ,Gpcr27,mcmklr1,RVER1	chemerin chemokine-like receptor 1	16769690	0.00661	1.261	3.843	14	Plasma Membrane	G-protein coupled receptor			1240	14747	60669	11
ADAM20	1700056P18Rik,4930529F22Rik,a disintegrin and metallopeptidase domain 20,a disintegrin and metallopeptidase domain 25 (testase 2),a disintegrin and metallopeptidase domain 39,ADAM metallopeptidase domain 20,Adam25,Adam38,Adam39,testase 2	ADAM metallopeptidase domain 20	16794321	0.00686	-1.338	4.429		Plasma Membrane	peptidase			8748	546055|23793|384806
MTCL1	1110012J17Rik,CCDC165,D130071O13,KIAA0802,microtubule crosslinking factor 1,mKIAA0802,RGD1308319,SOGA2,t8219b25	microtubule crosslinking factor 1	16850806	0.00713	1.214	4.029	10	Cytoplasm	other			23255	68617	316764	6
KIF26B	4832420M10,BC056349,D230039L06,D230039L06Rik,FLJ10157,kinesin family member 26B,MGC35030,RGD1560022,RGD1560572	kinesin family member 26B	16679596	0.00719	1.214	2.812	10	Other	other			55083	269152	305012	12
MDGA1	1200011I03Rik,GPIM,MAM domain containing glycosylphosphatidylinositol anchor 1,MAMDC3	MAM domain containing glycosylphosphatidylinositol anchor 1	17018747	0.00722	1.278	3.63		Plasma Membrane	other			266727	74762	309659	21
HCAR2	GPR109A,Gpr109b,HCA2,HM74,HM74A,HM74b,hydroxycarboxylic acid receptor 2,mHM74b,niacin receptor 1,NIACR1,PUMA-G,rHM74b	hydroxycarboxylic acid receptor 2	16771797	0.00723	-1.464	4.861	7	Plasma Membrane	G-protein coupled receptor		atorvastatin/niacin, nicotinic acid/pioglitazone, nicotinic acid, lovastatin/niacin	338442	80885	353250	4
SRPX	DRS,drs-1,drs-2,ETX1,HEL-S-83p,mDRS-1,mDRS-2,SRPX1,sushi-repeat-containing protein,sushi-repeat-containing protein, X-linked	sushi repeat containing protein, X-linked	17110071	0.00725	1.295	4.966	19	Cytoplasm	other			8406	51795	64316	10
MAGEC1	CT7,CT7.1,MAGE family member C1	MAGE family member C1	17107449	0.00727	-1.461	2.764		Other	other			9947
ECE2	1810009K13RIK,6330509A19Rik,9630025D12Rik,BB127715,endothelin-converting enzyme 2,MGC2408	endothelin converting enzyme 2	16948837	0.00738	-1.225	3.484		Plasma Membrane	peptidase			9718	107522	408243
RGS19	2610042F04Rik,AI324841,AW547781,Camki,G-Î±-interacting,GAIP,regulator of G-protein signaling 19,RGSGAIP	regulator of G protein signaling 19	16921433	0.00752	-1.523	3.638	14	Cytoplasm	other			10287	56470	59293	11
VTRNA1-1	HVG1,vault RNA 1-1,VAULTRC1,VR1,vRNA	vault RNA 1-1	16990199	0.00752	1.27	2.368	3	Other	other			56664			1
TRPC6	AV025995,FSGS2,LLHWJM002,LLHWJM003,LLHWJM004,mtrp6,transient receptor potential cation channel subfamily C member 6,transient receptor potential cation channel, subfamily C, member 6,TRP-6,TRPC6 isoform 1,TRRP6	transient receptor potential cation channel subfamily C member 6	16743593	0.00767	-1.274	2.586	1	Plasma Membrane	ion channel			7225	22068	89823	2
C1orf50	AI450326,AU022252,BC035522,chromosome 1 open reading frame 50,expressed sequence AU022252,RGD1564804,similar to chromosome 1 open reading frame 50	chromosome 1 open reading frame 50	16663347	0.00769	1.422	3.39		Other	other			79078	230696	313551
FUNDC1	1500005J14Rik,1810033P05Rik,FUN14 domain containing 1	FUN14 domain containing 1	17110342	0.00795	1.287	3.251		Cytoplasm	other			139341	72018	363442	8
CNN1	Calponin 1,CALPONIN H1,Calporin,CN,Cnnh1,CnnI,HEL-S-14,Sm-Calp,SMCC	calponin 1	16858496	0.00809	1.464	6.551	6	Cytoplasm	other			1264	12797	65204	4
mir-368	Gm25252,hsa-mir-368,HSA-MIR-376A,hsa-mir-376a-1,hsa-mir-376a-2,hsa-mir-376b,hsa-mir-376c,MI0006129,MI0006139,microRNA 3595,microRNA 368,microRNA 376a,microRNA 376a-2,microRNA 376A1,microRNA 376b,microRNA 376c,Mir3595,MIR376A,MIR376A1,MIR376A2,MIR376B,MIR376C,MIRN368,MIRN376A,MIRN376A-1,MIRN376A-2,MIRN376B,MIRN376C,miRNA368,mmu-mir-368,mmu-mir-376a,mmu-mir-376b,mmu-mir-376c,rno-mir-3595,rno-mir-36…	microRNA 376c	16788737	0.00858	1.266	1.602	11	Cytoplasm	microRNA			494325|664615|574435|442913	723855|723856|723934	100314083|100314200|100526645|100314256	8
TRIM66	C11ORF29,KIAA0298,Kiaa0298-hp,LOC256273,TIF1D,TIF1DELTA,tripartite motif-containing 66	tripartite motif containing 66	16735405	0.00863	-1.242	3.268		Nucleus	transcription regulator			9866	330627	361623	7
ADAMTS2	a disintegrin-like and metallopeptidase (reprolysin type) with thrombospondin type 1 motif, 2,ADAM metallopeptidase with thrombospondin type 1 motif 2,ADAM metallopeptidase with thrombospondin type 1 motif, 2,ADAMTS-3,EDSDERMS,NPI,PC I-NP,PCPNI,PNPI,RGD1565950	ADAM metallopeptidase with thrombospondin type 1 motif 2	17003640	0.0089	-1.316	3.519		Extracellular Space	peptidase	diagnosis,efficacy		9509	216725	287899
MFSD12	C19orf28,F630110N24Rik,major facilitator superfamily domain containing 12,PP3501,RGD1307722,Wdt1	major facilitator superfamily domain containing 12	16867074	0.00894	1.348	3.84		Cytoplasm	other			126321	73822	362824
ARHGEF5	2210412D05RIK,AA717842,AW495314,GEF5,P60,Rho guanine nucleotide exchange factor (GEF) 5,Rho guanine nucleotide exchange factor 5,TIM,TIM1	Rho guanine nucleotide exchange factor 5	17052939	0.00905	1.664	3.79	3	Cytoplasm	other			7984	54324	140898	13
ZBTB8B	AV220464,BC023839,BOZF1,RGD1562327,Zbtb8,Zbtb8l,zinc finger and BTB domain containing 8B,ZNF916B	zinc finger and BTB domain containing 8B	16662113	0.00948	-1.244	2.925		Nucleus	other			728116	215627	500553
STAC3	9830125E18,NAM,SH3 and cysteine rich domain 3	SH3 and cysteine rich domain 3	16766479	0.00977	-1.322	2.92	16	Extracellular Space	other			246329	237611	362895	11
WLS	5031439A09Rik,AI173978,AI987742,C1orf139,EVI,FLJ23091,GPR177,LOC362065,mig-14,MRP,wntless WNT ligand secretion mediator	wntless Wnt ligand secretion mediator	16688339	0.00997	1.228	5.715	6	Cytoplasm	other			79971	68151	362065	1
KDM1B	4632428N09Rik,AI482520,AOF1,bA204B7.3,C6orf193,dJ298J15.2,LSD2,lysine demethylase 1B	lysine demethylase 1B	17005169	0.0101	1.238	4.424	15	Nucleus	enzyme			221656			16
LAMP3	1200002D17Rik,CD208,DC-LAMP,LAMP,LIMP1,lysosomal-associated membrane protein 3,TSC403	lysosomal associated membrane protein 3	16962022	0.0101	1.234	2.527	2	Plasma Membrane	other			27074	239739	303801	3
MIR29B2CHG	C1orf132,LOC101929385,MCP,MIR29B2 and MIR29C host gene	MIR29B2 and MIR29C host gene	16698786	0.0102	-1.326	4.942	6	Other	other			100128537			1
DHH	C78960,desert hedgehog,GDXYM,HHG-3,SRXY7	desert hedgehog	16764232	0.0102	-1.37	3.425		Extracellular Space	peptidase			50846	13363	84380
SDR9C7	1810054F20Rik,4short chain dehydrogenase/reductase family 9C, member 7,ARCI13,Orphan short chain dehydrogenase/reductase,Rdh20,RDHS,SDR-O,short chain dehydrogenase/reductase family 9C member 7,short chain dehydrogenase/reductase family 9C, member 7	short chain dehydrogenase/reductase family 9C member 7	16766334	0.0104	-1.274	3.743		Other	enzyme			121214	70061	259235	22
CPOX	cac,Coprogen oxidase,coproporphyrinogen oxidase,CPO,CPX,HCP,nct	coproporphyrinogen oxidase	16956691	0.0106	-1.322	3.343	13	Cytoplasm	enzyme			1371	12892	304024	15
mir-515	hsa-mir-1283-1,hsa-mir-1283-2,hsa-mir-515-1,hsa-mir-515-2,hsa-mir-516-1,hsa-mir-516-2,hsa-mir-516-3,hsa-mir-516-4,hsa-mir-516a-1,hsa-mir-516a-2,hsa-mir-516b-1,hsa-mir-516b-2,hsa-mir-517a,hsa-mir-517a-2,hsa-mir-517b,hsa-mir-517c,hsa-mir-518a-1,hsa-mir-518a-2,hsa-mir-518b,hsa-mir-518c,hsa-mir-518d,hsa-mir-518e,hsa-mir-518f,hsa-mir-519a-1,hsa-mir-519a-2,hsa-mir-519b,hsa-mir-519c,hsa-mir-519d,hsa-mir…	microRNA 520c	16865084	0.0109	1.639	2.722	1.11	Cytoplasm	microRNA	diagnosis,unspecified application		574476|574494|574469|574480|574482|574477|574489|574498|574472|574465|100302265|574485|574478|574461|574462|574473|574467|574468|574488|574500|574481|574479|574495|574490|574491|574492|574463|574470|574474|574487|574497|574471|574483|574493|574486|574464|574484|574475|574496|574499|574466|100302205			2.8
FOXD4	Fkh2,FKHL9,forkhead box D4,FOXD4A,FREAC-5,HFH-6	forkhead box D4	17091928	0.0109	1.355	4.934		Nucleus	transcription regulator			2298	14237	252886
PCSK6	b2b2830Clo,C86343,PACE4,PAIRED BASIC AMINO ACID CLEAVING ENZYME 4,proprotein convertase subtilisin/kexin type 6,SPC4	proprotein convertase subtilisin/kexin type 6	16813922	0.011	-1.269	4.077	3	Extracellular Space	peptidase			5046	18553	25507	3
CXCL16	0910001K24Rik,AV290116,b2b498Clo,BB024863,C-X-C motif chemokine ligand 16,chemokine (C-X-C motif) ligand 16,CX3CL16,CXCL16v1,CXCL16v2,CXCLG16,SR-PSOX,Zmynd15	C-X-C motif chemokine ligand 16	16840113	0.0111	1.289	4.011	1	Extracellular Space	cytokine	diagnosis,disease progression,unspecified application		58191	66102	497942	2
OR4A15	MOR231-2,olfactory receptor 1234,olfactory receptor 697,olfactory receptor family 4 subfamily A member 15,Olfr1234,Olr697,OR11-118	olfactory receptor family 4 subfamily A member 15	16724726	0.0111	1.257	3.063		Plasma Membrane	G-protein coupled receptor			81328	258975	405952
DPY30	2810410M20Rik,Aip1,C87842,Cps25,dpy-30 histone methyltransferase complex regulatory subunit,dpy-30, histone methyltransferase complex regulatory subunit,DPY-30-LIKE,HDPY-30,Saf19	dpy-30, histone methyltransferase complex regulatory subunit	16896279	0.0117	1.609	6.028	5	Nucleus	enzyme			84661	66310	286897	4
ZBTB18	C2H2-171,MRD22,RP58,TAZ-1,ZFP238,zinc finger and BTB domain containing 18,ZNF238,Znf238.	zinc finger and BTB domain containing 18	16679499	0.0119	-1.297	5.133		Nucleus	transcription regulator			10472	30928	64619
PPP6R1	2010309P17Rik,AI836219,B430201G11Rik,D030074N20Rik,KIAA1115,mKIAA1115,PP6R1,protein phosphatase 6 regulatory subunit 1,protein phosphatase 6, regulatory subunit 1,RGD1311409,SAP190,SAPS1	protein phosphatase 6 regulatory subunit 1	16875683	0.012	-1.241	4.273	18	Cytoplasm	other			22870	243819	361502	6
RAVER2	A430091O22Rik,RGD1307610,ribonucleoprotein, PTB-binding 2	ribonucleoprotein, PTB binding 2	16665656	0.0121	1.292	5.368		Nucleus	other			55225	242570	362551	16
KCNN2	fri,hSK2,KCa2.2,LOC101927041,potassium calcium-activated channel subfamily N member 2,SK2,SKCA2	potassium calcium-activated channel subfamily N member 2	16988133	0.0122	1.338	3.559	14	Plasma Membrane	ion channel			3781			11
ZNF254	BMZF-5,HD-ZNF1,LOC100996381,zinc finger protein 254,ZNF539,ZNF91L	zinc finger protein 254	16860334	0.0123	-1.501	5.368	9	Nucleus	other			9534			10
OR2A2	olfactory receptor family 2 subfamily A member 2,OR2A17P,OR2A2P,OR7-11,OST008	olfactory receptor family 2 subfamily A member 2	17052910	0.0123	-1.521	4.086		Plasma Membrane	other			442361
CDK5RAP1	2310066P17RIK,C20orf34,C42,CDK5 regulatory subunit associated protein 1,CGI-05,HSPC167,LOC252827	CDK5 regulatory subunit associated protein 1	16918384	0.0124	1.201	3.63		Extracellular Space	enzyme			51654	66971	252827
ABHD12B	abhydrolase domain containing 12B,BEM46L3,c14 5314,C14orf29,Gm804	abhydrolase domain containing 12B	16784041	0.0125	1.259	3.139		Other	peptidase			145447	100504285
MTMR11	AI035306,BC051083,CISPLATIN RESISTANCE ASSOCIATED,CRA,LOC682257,myotubularin related protein 11	myotubularin related protein 11	16692667	0.0126	1.326	4.609		Cytoplasm	other			10903	194126	689613
ADAMTS15	a disintegrin-like and metallopeptidase (reprolysin type) with thrombospondin type 1 motif, 15,ADAM metallopeptidase with thrombospondin type 1 motif 15,ADAM metallopeptidase with thrombospondin type 1 motif, 15	ADAM metallopeptidase with thrombospondin type 1 motif 15	16733516	0.0126	1.306	4.454		Extracellular Space	peptidase			170689	235130	300474
SLC15A1	D630032F02,H+ peptide transporter,HPECT1,HPEPT1,PECT1,PEPT1,pH-Sensing Regulatory Factor of Peptide Transporter,solute carrier family 15 (oligopeptide transporter), member 1,solute carrier family 15 member 1	solute carrier family 15 member 1	16780481	0.0127	-1.256	2.625	15	Plasma Membrane	transporter			6564	56643	117261	8
ZBED3	0610037K01Rik,2610005H11RIK,AU018975,AU024588,zinc finger BED-type containing 3,zinc finger, BED-type containing 3	zinc finger BED-type containing 3	16997393	0.0127	-1.271	4.205	24	Cytoplasm	other			84327	72114	361881	7
RAP2A	5830461H18RIK,K-REV,RAP2,RAP2A, member of RAS oncogene family,RAS related protein 2a,RbBP-30	RAP2A, member of RAS oncogene family	16775898	0.0129	1.365	6.656	7	Plasma Membrane	enzyme	diagnosis		5911	76108		1
RIMBP2	A930033C01Rik,KIAA0318,LOC102724399,mKIAA0318,PPP1R133,RBP2,RIMS binding protein 2	RIMS binding protein 2	16772486	0.0129	1.216	1.616		Plasma Membrane	other			23504	231760	266780
TSSK1B	FKSG81,SPOGA4,Stk22a,STK22D,testis-specific serine kinase 1,testis-specific serine kinase 1B,TSK-1,Tssk,TSSK1	testis specific serine kinase 1B	16998937	0.0129	-1.405	2.409		Cytoplasm	kinase			83942	22114	288358
AGPAT4	1-acylglycerol-3-phosphate O-acyltransferase 4,1-acylglycerol-3-phosphate O-acyltransferase 4 (lysophosphatidic acid acyltransferase, delta),1-acylglycerol-3-phosphate O-acyltransferase 4 (lysophosphatidic acid acyltransferase, Î´),1-AGPAT4,1500003P24Rik,dJ473J16.2,LPAAT-delta,LPAAT-Î´,LYSOPHOSPHATIDIC ACID ACYLTRANSFERASE delta,LYSOPHOSPHATIDIC ACID ACYLTRANSFERASE Î´	1-acylglycerol-3-phosphate O-acyltransferase 4	17025417	0.0132	-1.265	3.343		Cytoplasm	enzyme			56895	68262	170919	18
HSPBAP1	3830421G21Rik,Hspb associated protein 1,HSPB1 associated protein 1,PASS1	HSPB1 associated protein 1	16958144	0.0134	1.336	5.27		Other	other			79663	66667	171460
HIST1H4L	H4.k,H4/k,H4FK,Hist1h4n,histone cluster 1 H4 family member l,histone cluster 1, H4n,histone H4-like,LOC100912290,LOC100912418	histone cluster 1 H4 family member l	17016506	0.0135	1.473	3.847	20	Nucleus	other			8368	319161	100912290	12
FAM86C1	FAM86C,family with sequence similarity 86 member C1,FLJ10661	family with sequence similarity 86 member C1	16728518	0.0138	1.471	4.51	8	Other	other			55199			14
RUSC1	2210403N08RIK,AA408288,LOC100360417,NESCA,RUN and SH3 domain containing 1	RUN and SH3 domain containing 1	16671759	0.0139	-1.273	4.509		Cytoplasm	other			23623	72296	100360417
SLC25A24	2610016M12RIK,APC1,DKFZP586G0123,MITOCHONDRIAL CALCIUM TRANSPROTER,SCAMC-1,solute carrier family 25 (mitochondrial carrier, phosphate carrier), member 24,solute carrier family 25 member 24	solute carrier family 25 member 24	16690388	0.014	-1.295	4.868		Cytoplasm	transporter			29957	229731	310791
TNFAIP8L1	2600017J23Rik,TIPE1,TNF alpha induced protein 8 like 1,TNF Î± induced protein 8 like 1,tumor necrosis factor, alpha-induced protein 8-like 1,tumor necrosis factor, Î±-induced protein 8-like 1,tumour necrosis factor, alpha-induced protein 8-like 1,tumour necrosis factor, Î±-induced protein 8-like 1	TNF alpha induced protein 8 like 1	16857237	0.0141	-1.204	2.784	3	Cytoplasm	other			126282	66443	301131	3
SLC25A27	3632410G24RIK,9430092A03RIK,D530043E16Rik,solute carrier family 25 member 27,solute carrier family 25, member 27,UCP4	solute carrier family 25 member 27	17009333	0.0144	-1.211	5.155		Cytoplasm	transporter			9481	74011	85262
ACTA1	AA959943,ACTA,Acta-2,actin, alpha 1, skeletal muscle,actin, Î± 1, skeletal muscle,Acts,Actsk-1,alpha SKELETAL ACTIN,alpha1 ACTIN,ASMA,CFTD,CFTD1,CFTDM,Fetal isoform of skeletal alpha-actin,Fetal isoform of skeletal Î±-actin,foetal isoform of skeletal alpha-actin,foetal isoform of skeletal Î±-actin,G-actin,MPFD,NEM1,NEM2,NEM3,SHPM,SKELETAL alpha-ACTIN,SKELETAL MUSCLE ACTIN,SKELETAL Î±-ACTIN,Î± SKE…	actin, alpha 1, skeletal muscle	16700274	0.0145	2.105	7.261	3	Cytoplasm	other			58	11459	29437	13
CLDN8	AI648025,claudin 8,HEL-S-79	claudin 8	16924792	0.0147	1.208	2.046		Plasma Membrane	other			9073	54420	304124
IL18R1	CD218a,CDw218a,Il18r alpha,Il18r Î±,IL18RA,IL1R5,IL1RP,IL1RRP,interleukin 18 receptor 1	interleukin 18 receptor 1	16883715	0.0149	1.348	4.088	1	Plasma Membrane	transmembrane receptor			8809	16182	301365	3
ZNF233	zinc finger protein 233	zinc finger protein 233	16862974	0.0149	1.328	2.659		Nucleus	other			353355
POLR3E	KIAA1452,polymerase (RNA) III (DNA directed) polypeptide E,RGD1308086,RNA polymerase III subunit E,RPC5,SIN	RNA polymerase III subunit E	16816833	0.015	-1.339	4.593	17	Nucleus	transcription regulator			55718	26939	361640	15
ORC6	6720420I10Rik,ORC6L,origin recognition complex subunit 6,origin recognition complex, subunit 6	origin recognition complex subunit 6	16818600	0.015	1.304	5.566	17	Nucleus	other			23594	56452	291927	15
DLGAP2	6430596N04RIK,C8orf68,DAP-2,Disks large-associated protein 2,DLG associated protein 2,ERICH1-AS1,SAPAP2	DLG associated protein 2	17065138	0.0152	1.238	2.309		Plasma Membrane	other	unspecified application		9228	244310	116681
C9orf106	chromosome 9 open reading frame 106 (putative)	chromosome 9 open reading frame 106 (putative)	17090042	0.0153	1.226	3.933		Other	other			414318
LRRC3	1300011L04RIK,C21orf102,C21orf30,leucine rich repeat containing 3,LRRC3DN	leucine rich repeat containing 3	16923625	0.0154	1.348	4.21		Other	other			81543	237387	246773
ZNF83	HPF1,LOC101928641,zinc finger protein 83,ZNF816B	zinc finger protein 83	16875056	0.0156	-1.485	3.67	3	Nucleus	transcription regulator			55769			1
IPO9	0710008K06Rik,AI845704,C78347,Imp9,importin 9,KIAA1192,Ranbp9	importin 9	16675844	0.0157	-1.309	5.077	12	Nucleus	transporter			55705	226432	304817	16
RAPGEF4	1300003D15Rik,5730402K07Rik,6330581N18Rik,CAMP-GEFII,CAMPS,CGEF2,EPAC,EPAC 2,mKIAA4040,Nbla00496,Rap guanine nucleotide exchange factor (GEF) 4,Rap guanine nucleotide exchange factor 4	Rap guanine nucleotide exchange factor 4	16887763	0.0158	-1.262	4.264		Cytoplasm	other			11069	56508	252857	12
CYBB	AMCBX2,C88302,CGD,CGD91-phox,Cyd,cytochrome b-245 beta chain,cytochrome b-245 Î² chain,cytochrome b-245, beta polypeptide,cytochrome b-245, Î² polypeptide,gp91,GP91-1,GP91-PHOX,IMD34,NOX2,p91-PHOX	cytochrome b-245 beta chain	17102538	0.0158	1.246	4.539	19	Cytoplasm	enzyme			1536	13058	66021	6
PLEKHG7	pleckstrin homology and RhoGEF domain containing G7	pleckstrin homology and RhoGEF domain containing G7	16755056	0.0159	1.306	3.544		Other	other			440107
S100PBP	4930429A08Rik,AI851343,RGD1564943,S100P binding protein,S100PBPR	S100P binding protein	16662171	0.016	1.367	5.48		Nucleus	other			64766	74648	500551	17
E2F2	9230110J10,E2F transcription factor 2	E2F transcription factor 2	16683358	0.0161	1.245	3.592	5	Nucleus	transcription regulator			1870	242705	684111	4.7
SNCG	BCSG1,breast cancer-specific protein 1,C79089,Gamma-syn,Persyn,SR,synuclein gamma,Synuclein Î³,synuclein, gamma,synuclein, Î³,Î³-syn	synuclein gamma	16706896	0.0161	-1.203	3.813	7	Cytoplasm	other	unspecified application		6623	20618	64347	4
ELOA2	elongin A2,HsT832,TCEB3B,TCEB3L	elongin A2	16855052	0.0162	1.32	2.596	19	Nucleus	transcription regulator			51224
CYP3A4	CP33,CP34,CYP3A,Cyp3a11,Cyp3a2,CYP3A23,CYP3A3,CYPIIIA3,CYPIIIA4,CYTOCHROME P450 3A3,cytochrome P450 family 3 subfamily A member 4,cytochrome P450, family 3, subfamily a, polypeptide 2,HLP,NF-25,P-450ut-a,P450C3,P450PCN1	cytochrome P450 family 3 subfamily A member 4	17060337	0.0163	-1.502	2.358	1	Cytoplasm	enzyme	diagnosis,efficacy,safety	cobicistat, cobicistat/elvitegravir/emtricitabine/tenofovir disoproxil, atazanavir/cobicistat, cobicistat/darunavir, ketoconazole	1576		266682	2.9
MUSTN1	1110028G01Rik,musculoskeletal, embryonic nuclear protein 1,MUSTANG	musculoskeletal, embryonic nuclear protein 1	16954988	0.0166	-1.2	3.625		Nucleus	other			389125	66175	290553
ULBP2	ALCAN-alpha,ALCAN-Î±,N2DL2,NKG2DL2,RAET1H,UL16 binding protein 2	UL16 binding protein 2	17013650	0.0168	-1.361	4.875	2	Plasma Membrane	transmembrane receptor			80328			3.6
WDR41	B830029I03Rik,MSTP048,WD repeat domain 41	WD repeat domain 41	16997404	0.0168	-1.415	5.54		Cytoplasm	other			55255	218460	361879
EXOSC6	2610510N21Rik,C76919,EAP4,exosome component 6,hMtr3p,MTR3,Mtr3p,p11	exosome component 6	16827761	0.0169	-1.249	5.243	17	Nucleus	other			118460	72544	307850	5
ANAPC7	anaphase promoting complex subunit 7,APC7,AW545589	anaphase promoting complex subunit 7	16770040	0.0169	1.54	5.665	1	Nucleus	other			51434	56317	304490	2
FRG2/FRG2B	AA415398,EG621364,EG622052,EG668736,EG668738,EG668739,EG668742,EG668743,FRG2,FRG2A,FRG2B,Frg2f1,Frg2f10,Frg2f11,Frg2f12,Frg2f13,Frg2f2,Frg2f3,Frg2f4,Frg2f5,Frg2f6,Frg2f7,Frg2f8,Frg2f9,FSHD region gene 2,FSHD region gene 2 family member 1,FSHD region gene 2 family member 10,FSHD region gene 2 family member 11,FSHD region gene 2 family member 12,FSHD region gene 2 family member 13,FSHD region gene …	FSHD region gene 2 family member B	16719940	0.0169	-1.214	2.244		Other	other			441581|448831	621487|668736|668739|621364|433752|100043811|100043809|622052|668742|668738|668743|100043814|621499	685524
PYGB	brain glycogen phosphorylase,glycogen phosphorylase B,GLYPHOA,GPBB,KW9	glycogen phosphorylase B	16912167	0.017	-1.343	4.708	15	Cytoplasm	enzyme			5834	110078	25739	16
ZNF782	zinc finger protein 782	zinc finger protein 782	17096262	0.017	1.208	4.002		Cytoplasm	other			158431
DDX28	2410004K13Rik,AI449652,DEAD (Asp-Glu-Ala-Asp) box polypeptide 28,DEAD-box helicase 28,MDDX28	DEAD-box helicase 28	16827566	0.0171	-1.403	4.302	23	Nucleus	enzyme			55794	71986	364995	5
LILRA5	CD85,CD85F,E030017K20,EG232801,Gm4878,ILT-11,leukocyte immunoglobulin like receptor A5,leukocyte immunoglobulin-like receptor, subfamily A (with TM domain), member 5,LILRB7,Lilrc1,LIR-9,LOC684470	leukocyte immunoglobulin like receptor A5	16875448	0.0172	1.249	2.318	24	Plasma Membrane	other			353514	232801	691533	6
CTBP1	50-kDaBFA-inducedADP-ribosylatedsubstrate,BARS,BARS-50,C-terminal binding protein 1,CTBP,CtBP3/BARS,D4S115h,D5H4S115,D5H4S115E	C-terminal binding protein 1	16973522	0.0173	-1.216	3.589	12.14	Nucleus	enzyme			1487	13016	29382	9
PPL	AW553870,periplakin	periplakin	16823666	0.0173	-1.277	3.344	3	Cytoplasm	other	diagnosis		5493	19041	302934	3
LRCH1	4832412D13Rik,AI552548,AW215503,CHDC1,leucine rich repeats and calponin homology domain containing 1,leucine-rich repeats and calponin homology (CH) domain containing 1,mKIAA1016,NP81	leucine rich repeats and calponin homology domain containing 1	16774623	0.0173	-1.387	5.353		Cytoplasm	other			23143	380916	502020
RARRES1	5430417P09RIK,AI662122,LXNL,PERG-1,retinoic acid receptor responder (tazarotene induced) 1,retinoic acid receptor responder 1,TIG1,Tig1/retinoic acid receptor responder 1	retinoic acid receptor responder 1	16960922	0.0174	1.379	4.237	25	Plasma Membrane	other	diagnosis		5918	109222	310486	6
BBOF1	2900006K08Rik,AI427784,basal body orientation factor 1,C14orf45,CCDC176,LOC679454,LOC685784,RGD1560978	basal body orientation factor 1	16786403	0.0175	1.214	3.254	23	Cytoplasm	other			80127	72873	500693	5
mir-15	hsa-mir-15a,hsa-mir-15b,HSA-MIR-16,hsa-mir-16-1,hsa-mir-16-2,hsa-mir-195,microRNA 15a,microRNA 15b,microRNA 16,microRNA 16-1,microRNA 16-2,microRNA 195,microRNA 195a,miR-15b-prec,mir-16-3,MIR15A,MIR15B,MIR16,MIR16-1,MIR16-2,MIR195,Mir195a,MIRN15A,MIRN15B,MIRN16,MIRN16-1,MIRN16-2,MIRN195,miRNA15A,miRNA16-1,miRNA195,mmu-mir-15a,mmu-mir-15b,mmu-mir-16-1,mmu-mir-16-2,mmu-mir-195,mmu-mir-195a,Pri-miRN…	microRNA 15a	16779178	0.0175	1.22	2.563	2	Cytoplasm	microRNA	unspecified application		406950|406948|406951|406971|406949	387190|723949|387134|387174|387175	104795671|100314150|100313997|100314281	2.8
DLG4	discs large MAGUK scaffold protein 4,Dlgh4,PSD-95,SAP-90,SAP90A	discs large MAGUK scaffold protein 4	16840513	0.0176	1.238	4.239	3	Plasma Membrane	kinase	unspecified application		1742	13385	29495	4
PLA2G7	LDL-PLA2,LP-PLA2,Lyso-Paf Acetyltransferase,Paf acetylhydrolase,PAF-AH,PAFAD,phospholipase A2 group VII,phospholipase A2, group VII (platelet-activating factor acetylhydrolase, plasma),Plasma paf-ah,R75400	phospholipase A2 group VII	17019728	0.0176	-1.261	4.018	7	Extracellular Space	enzyme	diagnosis,efficacy	darapladib	7941	27226	301265	4
NMRAL1	1110025F24RIK,AI256624,HSCARG,NmrA like redox sensor 1,NmrA-like family domain containing 1,RGD1311451,SDR48A1	NmrA like redox sensor 1	16823561	0.0176	1.27	4.115		Nucleus	other			57407	67824	287063
OR13F1	LOC500460,MOR262-2,olfactory receptor 275,olfactory receptor 841,olfactory receptor family 13 subfamily F member 1,Olfr275,Olr841,OR9-6,SIMILAR TO OLFACTORY receptor MOR262-2,similar to olfactory receptor Olr841	olfactory receptor family 13 subfamily F member 1	17087749	0.0176	1.414	2.38		Plasma Membrane	G-protein coupled receptor			138805	258857	500460|298049
NME4	2610027N22Rik,2810024O08Rik,5730493H09Rik,LOC682382,NDK,NDPK-D,NM23-M4,NM23D,NM23H4,NME/NM23 nucleoside diphosphate kinase 4	NME/NM23 nucleoside diphosphate kinase 4	16814211	0.018	1.229	4.727	8	Cytoplasm	kinase			4833	56520	685679	8
WASHC2A/WASHC2C	A130095H06,bA56A21.1,bA98I6.1,C530005J20Rik,D6Wsu116e,FAM21,FAM21A,FAM21B,FAM21C,FLJ10824,KIAA0592,NP61201,VPEF,WASH complex subunit 2,WASH complex subunit 2A,WASH complex subunit 2C,Washc2,WASHC2A,WASHC2C	WASH complex subunit 2C	16704397	0.0182	-1.411	6.881	9	Cytoplasm	other			253725|387680	28006	297530	7
CALCRL	AV071593,calcitonin receptor like receptor,calcitonin receptor-like,CGRP Receptor,CGRP type 1 receptor,CGRPR,CLR,Crl,CRLR,RATCRLR,RNCLR	calcitonin receptor like receptor	16906285	0.0183	-1.315	6.933		Plasma Membrane	G-protein coupled receptor			10203	54598	25029	10
SCN8A	AI853486,BFIS5,C630029C19Rik,CERIII,CIAT,dmu,EIEE13,FLJ33996,MED,mnd-2,NaCh6,NaV1.6,nmf2,nmf335,nmf58,nur14,PN4,seal,sodium channel, voltage-gated, type VIII, alpha,sodium channel, voltage-gated, type VIII, Î±,sodium voltage-gated channel alpha subunit 8,sodium voltage-gated channel Î± subunit 8	sodium voltage-gated channel alpha subunit 8	16751319	0.0185	-1.331	2.524		Plasma Membrane	ion channel		riluzole	6334	20273	29710
TSKU	9530051K01Rik,E2IG4,Eiih,LRRC54,TSK,tsukushi, small leucine rich proteoglycan	tsukushi, small leucine rich proteoglycan	16729290	0.0186	1.243	3.416	18	Extracellular Space	other			25987	244152	308843	11
RMST	LINC00054,NCRMS,NCRNA00054,rhabdomyosarcoma 2 associated transcript (non-protein coding)	rhabdomyosarcoma 2 associated transcript (non-protein coding)	16755465	0.0186	1.253	3.201	19	Other	other			196475			10
MED23	3000002A17Rik,ARC130,CRSP130,CRSP133,CRSP3,DRIP130,ESTM7,KIAA1216,Med130,mediator complex subunit 23,mKIAA1216,MRT18,SUR-2,X83317	mediator complex subunit 23	17023592	0.0186	-1.234	4.484	6	Nucleus	transcription regulator			9439	70208	309565	1
GYG2	glycogenin 2,GN-2	glycogenin 2	17101231	0.0186	-1.329	3.63		Cytoplasm	enzyme			8908
TMSB4XP4	thymosin beta 4, X-linked pseudogene 4,thymosin Î² 4, X-linked pseudogene 4,TMSL4	thymosin beta 4, X-linked pseudogene 4	17089622	0.0187	-1.605	4.352		Other	other			7118
WNT3	INT4,TETAMS,wingless-type MMTV integration site family, member 3,Wnt family member 3,Wnt5	Wnt family member 3	16846029	0.0188	-1.376	5.735	16	Extracellular Space	other			7473	22415	24882	5
HES1	bHLHb39,hes family bHLH transcription factor 1,HHL,HRY	hes family bHLH transcription factor 1	16949759	0.0189	1.295	5.365	4	Nucleus	transcription regulator			3280	15205	29577	4
CTC1	1500010J02Rik,AAF-132,C17orf68,CRMCC,CST telomere replication complex component 1,CTS telomere maintenance complex component 1,FLJ22170,RGD1563106,tmp494178	CST telomere replication complex component 1	16840919	0.0189	-1.21	4.075		Nucleus	other			80169	68964	303238
LAMP5	3110035N03Rik,6330527O06Rik,BAD-LAMP,C20orf103,lysosomal associated membrane protein family member 5,lysosomal-associated membrane protein family, member 5,RGD1306991,UNC-46	lysosomal associated membrane protein family member 5	16911382	0.0191	1.274	3.024		Cytoplasm	other			24141	76161	362220
PIP5KL1	bA203J24.5,BC028795,phosphatidylinositol-4-phosphate 5-kinase-like 1,PIPKH	phosphatidylinositol-4-phosphate 5-kinase like 1	17098668	0.0192	1.276	3.27		Plasma Membrane	kinase			138429	227733	687758
GMNN	AW546347,Gem,Geminin,geminin, DNA replication inhibitor,MGORS6	geminin, DNA replication inhibitor	17005396	0.0193	1.252	3.986	5	Nucleus	transcription regulator	unspecified application		51053	57441	291137	1
UBE2S	0910001J09Rik,6720465F12Rik,AA409170,E2-EPF,E2-EPF5,EPF5,RGD1564746,ubiquitin-conjugating enzyme E2S	ubiquitin conjugating enzyme E2 S	16875763	0.0196	1.632	3.022	21	Nucleus	other			27338	77891	292588	5
REC114	2410076I21Rik,4930527A11Rik,C15orf60,CT147,REC114 meiotic recombination protein,RGD1311874	REC114 meiotic recombination protein	16802843	0.0198	1.286	3.69		Other	other			283677	73673	300751
HSCB	AI325508,AW049829,DNAJC20,HSC20,HscB iron-sulfur cluster co-chaperone,HscB iron-sulphur cluster co-chaperone,HscB mitochondrial iron-sulfur cluster co-chaperone,HscB mitochondrial iron-sulphur cluster co-chaperone,JAC1,RGD1311005	HscB mitochondrial iron-sulfur cluster cochaperone	16928668	0.0198	-1.226	4.798		Cytoplasm	other			150274	100900	360826
KCNJ5	CIR,GIRK4,KATP1,KIR3.4,LQT13,potassium inwardly-rectifying channel, subfamily J, member 5,potassium voltage-gated channel subfamily J member 5	potassium voltage-gated channel subfamily J member 5	16733397	0.02	-1.233	3.673	13	Plasma Membrane	ion channel		minoxidil, nicorandil, amiodarone	3762	16521	29713	12
NOL3	ARC,B430311C09Rik,FCM,MYC,NOP,NOP30,nucleolar protein 3,nucleolar protein 3 (apoptosis repressor with CARD domain)	nucleolar protein 3	16820034	0.02	-1.428	4.762	3	Nucleus	other			8996	78688	85383	9.13
EIF2AK3	eukaryotic translation initiation factor 2 alpha kinase 3,eukaryotic translation initiation factor 2 Î± kinase 3,PEK,PERK,WRS	eukaryotic translation initiation factor 2 alpha kinase 3	16900053	0.0201	1.276	5.501	6.13	Cytoplasm	kinase	efficacy		9451	13666	29702	3
HRH2	H2 receptor,H2 receptors,H2R,histamine H2 receptor,HISTAMINE receptor H2,HR2	histamine receptor H2	16992664	0.0201	1.324	4.083	1	Plasma Membrane	G-protein coupled receptor		asenapine, famotidine/ibuprofen, cimetidine, famotidine, tesmilifene, triprolidine, doxepin, ranitidine, methantheline, cimetidine/dexamethasone/diphenhydramine, dexamethasone/diphenhydramine/ranitidine, metiamide, epinastine, nizatidine, buclizine	3274	15466	25461	3
PPM1E	AW049266,B930008A12Rik,caMKN,CaMKP-N,mKIAA1072,POPX1,PP2CH,protein phosphatase 1E (PP2C domain containing),protein phosphatase, Mg2+/Mn2+ dependent 1E,protein phosphatase, Mg2+/Mn2+ dependent, 1E	protein phosphatase, Mg2+/Mn2+ dependent 1E	16836476	0.0203	-1.221	2.621		Nucleus	phosphatase			22843	320472	360593
PLPP5	1810019D05Rik,2310022A04Rik,AW045471,DPPL1,HTPAP,LOC683534,phospholipid phosphatase 5,Ppapdc1,PPAPDC1B	phospholipid phosphatase 5	17076346	0.0204	1.217	5.537		Other	phosphatase			84513	71910	680466
FGD3	5830461L01RIK,FYVE, RhoGEF and PH domain containing 3,ZFYVE5	FYVE, RhoGEF and PH domain containing 3	17086818	0.0205	1.285	3.332		Cytoplasm	other			89846	30938	361223
F2RL3	coagulation factor II (thrombin) receptor-like 3,F2R like thrombin or trypsin receptor 3,PAR4	F2R like thrombin or trypsin receptor 3	16859390	0.0206	1.23	3.445	22	Plasma Membrane	G-protein coupled receptor			9002	14065	116498	4
PLPP6	4932443D16Rik,bA6J24.6,PDP1,phospholipid phosphatase 6,PPAPDC2,PSDP	phospholipid phosphatase 6	17083277	0.0207	1.232	4.049		Plasma Membrane	phosphatase			403313	74411	619549	14
PPARGC1A	A830037N07RIK,Gm11133,LEM6,peroxisome proliferative activated receptor, gamma, coactivator 1 alpha,peroxisome proliferative activated receptor, Î³, coactivator 1 Î±,Peroxisome Proliferator-Activating Receptor Gamma Coactivator 1 Alpha,Peroxisome Proliferator-Activating Receptor Î³ Coactivator 1 Î±,Peroxisome Proliferator-Activating Receptor Î³ Coactivator 1alpha,PGC-1,PGC-1(alpha),PGC-1(Î±),PGC-1…	PPARG coactivator 1 alpha	16974830	0.0208	1.294	6.715	4.8	Nucleus	transcription regulator	diagnosis,efficacy		10891	19017	83516	3
AGBL4	4930578N11Rik,4931433A01Rik,ATP/GTP binding protein-like 4,CCP6,RGD1559973,RGD1564161	ATP/GTP binding protein like 4	16686887	0.0208	-1.2	3.401		Cytoplasm	peptidase			84871	78933	100911395
SLC26A4	DFNB4,EVA,PDS,pendrin,solute carrier family 26 member 4,solute carrier family 26, member 4,TDH2B	solute carrier family 26 member 4	17050251	0.0208	1.215	4.079		Plasma Membrane	transporter			5172	23985	29440
FLAD1	A930017E24Rik,FAD1,FADS,flavin adenine dinucleotide synthetase 1,LSMFLAD,PP591	flavin adenine dinucleotide synthetase 1	16671516	0.0209	-1.225	3.881		Cytoplasm	enzyme			80308	319945	751787
NCKAP1L	4930568P13Rik,AI463083,HEM1,Hemp1,NCK associated protein 1 like	NCK associated protein 1 like	16752061	0.021	-1.235	2.992		Plasma Membrane	other			3071	105855	315348
CCDC144A	coiled-coil domain containing 144A,FLJ43983	coiled-coil domain containing 144A	16831525	0.021	-1.714	3.733		Other	other			9720
FAIM	Faim-L,Faim-S,FAIM1,Fas apoptotic inhibitory molecule,FLJ10582,LOC100362113	Fas apoptotic inhibitory molecule	16946207	0.021	1.241	3.054		Plasma Membrane	other			55179	23873	100362113
RAB40A	RAB40A, member RAS oncogene family,RAR2,RAR2A	RAB40A, member RAS oncogene family	17112975	0.0211	1.239	2.167		Plasma Membrane	enzyme			142684
CCDC137	3110023B02Rik,coiled-coil domain containing 137,RaRF,SIMILAR TO RIKEN CDNA 3110023B02	coiled-coil domain containing 137	16838847	0.0212	-1.211	3.665		Nucleus	other			339230	67291	688298
CD7	CD7 antigen,CD7 molecule,GP40,LEU-9,Tp40,TP41	CD7 molecule	16850209	0.0214	-1.306	4.216	6	Plasma Membrane	other	unspecified application		924	12516	303747	3
OTUD6B	2600013N14Rik,AU015433,CGI-77,DUBA-5,IDDFSDA,OTU domain containing 6B,RGD1310024	OTU domain containing 6B	17070737	0.0215	-1.289	5.573	8	Other	other			51633	72201	297911	14
UNC45A	AW538196,GC-UNC45,IRO039700,RGD1305357,SMAP-1,unc-45 myosin chaperone A	unc-45 myosin chaperone A	16813339	0.0215	-1.349	3.78	21	Plasma Membrane	other			55898	101869	308759	7
SYCP3	COR1,LOC100362033,RNASCP3,RPRGL4,SCP3,Scp3l,SPGF4,synaptonemal complex protein 3	synaptonemal complex protein 3	16769144	0.0215	-1.352	2.902	4	Nucleus	other			50511	20962	25561	3
MAP4K1	haematopoietic progenitor kinase 1,HPK1,mHPK1,mitogen-activated protein kinase kinase kinase kinase 1	mitogen-activated protein kinase kinase kinase kinase 1	16871966	0.0215	-1.234	2.574	7	Cytoplasm	kinase			11184	26411	292763	2
ATP6V1H	0710001F19Rik,ATPase H+ transporting V1 subunit H,ATPase, H+ transporting, lysosomal V1 subunit H,AU022349,CGI-11,MSTP042,NBP1,SFD,SFDalpha,SFDbeta,VMA13	ATPase H+ transporting V1 subunit H	17077194	0.0215	-1.272	4.827	5	Cytoplasm	transporter			51606	108664	297797	1
mir-216	HSA-MIR-216,hsa-mir-216a,hsa-mir-216b,microRNA 216,microRNA 216a,microRNA 216b,MIR216A,MIR216B,MIRN216,MIRN216A,MIRN216B,miRNA216,mmu-mir-216,mmu-mir-216a,mmu-mir-216b,rno-mir-216a,rno-mir-216b	microRNA 216a	16897865	0.0215	1.266	2.266		Cytoplasm	microRNA			100126319|406998	735308|387212	100526583|100314216
S1PR3	AI132464,EDG-3,Edg3l,LPB3,S1P3,sphingosine-1-phosphate receptor 3	sphingosine-1-phosphate receptor 3	17086621	0.0217	1.24	4.12	1.19	Plasma Membrane	G-protein coupled receptor		fingolimod phosphate	1903	13610	306792	2
ZNF431	zinc finger protein 431	zinc finger protein 431	16860168	0.0218	-1.398	4.594	9	Nucleus	other			170959			10
TLK1	4930545J15Rik,PKU-beta,PKU-Î²,SNAK,tousled-like kinase 1	tousled like kinase 1	16905013	0.0219	-1.247	4.589	3	Nucleus	kinase			9874	228012		13
MPHOSPH6	1110001M01Rik,AA536809,C86426,M-phase phosphoprotein 6,MPP,MPP-6	M-phase phosphoprotein 6	16828705	0.0221	-1.208	5.019	17	Nucleus	other			10200	68533	686999	5
GFI1	AW495828,GFI1A,growth factor independent 1,growth factor independent 1 transcriptional repressor,Pal-1,SCN2,ZNF163	growth factor independent 1 transcriptional repressor	16689605	0.0222	-1.206	3.323	3	Nucleus	transcription regulator			2672	14581	24388	1
CYTH3	AI648983,ARNO3,CLM3,CYTOHESIN 3,GRP1,PSCD3,Sec7,Sec7C	cytohesin 3	17054980	0.0224	-1.332	3.973	13	Cytoplasm	other			9265	19159	116693	15
ZNF91	1200003I07Rik,HPF7,HTF10,Zfp869,zinc finger protein 869,zinc finger protein 91	zinc finger protein 91	16870945	0.0224	-1.34	3.44	9	Nucleus	transcription regulator			7644	66869	100361114	10
DQX1	2310066E11Rik,DEAQ box RNA-dependent ATPase 1,DEAQ RNA-dependent ATPase,DEAQ RNA-dependent ATPase DQX1,LOC684882	DEAQ-box RNA dependent ATPase 1	16899316	0.0224	-1.211	3.739		Other	enzyme			165545	93838	680434
SH3PXD2B	FAD49,FTHS,G431001E03Rik,HOFI,KIAA1295,LOC285590,RGD1309926,SH3 and PX domains 2B,TKS4,TSK4	SH3 and PX domains 2B	17002820	0.0225	-1.208	4.499	9	Cytoplasm	other			285590	268396	303021	7
BICC1	BICC,BicC family RNA binding protein 1,bpk,CYSRD,jcpk	BicC family RNA binding protein 1	16705089	0.0225	1.397	5.84		Other	other			80114	83675	361832
LYL1	bHLHa18,LOC100365743,LYL1, basic helix-loop-helix family member,lymphoblastomic leukaemia 1,lymphoblastomic leukemia 1	LYL1, basic helix-loop-helix family member	16869391	0.0226	-1.212	4.968	6	Nucleus	transcription regulator			4066	17095	304663	9
RNF113A	2310020H19Rik,AI426758,Cwc24,Riken cDNA 2310020h19,ring finger protein 113A,ring finger protein 113A2,RNF113,Rnf113a2,TTD5,ZINC FINGER protein 183,Zinc finger, C3HC4 type (RING finger),ZNF183	ring finger protein 113A	17113652	0.0226	1.354	4.998	18	Extracellular Space	other			7737	66381	314313
OR5B21	MOR202-4,olfactory receptor 1444,olfactory receptor 339,olfactory receptor family 5 subfamily B member 21,Olfr1444,Olr339	olfactory receptor family 5 subfamily B member 21	16738628	0.0228	-1.449	4.404		Plasma Membrane	G-protein coupled receptor			219968	258697	405303
COMMD7	2310010I22Rik,AW060956,C20orf92,COMM domain containing 7,dJ1085F17.3,mU3	COMM domain containing 7	16918351	0.023	-1.291	5.353	18	Cytoplasm	other			149951	99311	296285	8
NADK2	C5orf33,DECRD,MNADK,NAD kinase 2, mitochondrial,NADKD1,RGD1306809	NAD kinase 2, mitochondrial	16995281	0.023	1.252	6.788		Cytoplasm	kinase			133686	68646	365699
SPDYE2 (includes others)	LOC100509998,LOC442609,LOC653629,LOC729511,SPDYB2-L1,SPDYE2B,SPDYE2L,SPDYE6,speedy/RINGO cell cycle regulator family member E2,speedy/RINGO cell cycle regulator family member E2B,speedy/RINGO cell cycle regulator family member E6	speedy/RINGO cell cycle regulator family member E2	17060961	0.023	-1.687	5.46		Other	other			441273|729597|100310812
ZNHIT6	2410019A14Rik,BCD1,BREAST CANCER ANTIGEN NY-BR-75,C1orf181,NY-BR-75,RGD1308723,zinc finger HIT-type containing 6,zinc finger, HIT type 6,zinc finger, HIT-type containing 6	zinc finger HIT-type containing 6	16689098	0.0232	-1.338	4.494	17	Cytoplasm	other			54680	229937	292160	5
COA3	1810033A19Rik,CCDC56,COX25,cytochrome C oxidase assembly factor 3,D11Ertd99e,HSPC009,MITRAC12,RGD1564337	cytochrome c oxidase assembly factor 3	16845259	0.0233	-1.206	6.071	19	Cytoplasm	other			28958	52469	498000	10
AHSA2P	activator of HSP90 ATPase homolog 2, pseudogene,AHA1,AHSA2,Hch1	activator of HSP90 ATPase homolog 2, pseudogene	16880488	0.0233	-1.266	4.647	24	Other	other			130872			7
CREB3L1	cAMP responsive element binding protein 3-like 1,OASIS	cAMP responsive element binding protein 3 like 1	16724269	0.0235	1.266	3.436	11	Nucleus	transcription regulator	unspecified application		90993	26427	362165	8
MINK1	B55,LOC687705,MAP4K6,MEKKK 6,MINK,misshapen-like kinase 1,misshapen-like kinase 1 (zebrafish),YSK2,ZC3	misshapen like kinase 1	16829922	0.0236	1.266	3.837	12	Cytoplasm	kinase			50488	50932	303259	9
USP44	E430004F17Rik,ubiquitin specific peptidase 44	ubiquitin specific peptidase 44	16768723	0.0237	1.431	2.718	8	Nucleus	peptidase			84101	327799		12
TAF6L	2810417N14RIK,BB223262,C530024J06Rik,PAF65A,TATA-box binding protein associated factor 6 like	TATA-box binding protein associated factor 6 like	16725951	0.0238	1.208	2.864	14	Nucleus	transcription regulator			10629	225895	309194	7
DGKE	AHUS7,C87606,DAGK5,DAGK6,DGK,Dgk epsilon,DGK Îµ,diacylglycerol kinase epsilon,diacylglycerol kinase Îµ,diacylglycerol kinase, epsilon,diacylglycerol kinase, Îµ,NPHS7	diacylglycerol kinase epsilon	16836315	0.0239	1.315	5.744	19	Cytoplasm	kinase			8526	56077		6
GUCY2D	BC020186,CACD1,CORD5,CORD6,CYGD,GC-E,GC1,guanylate cyclase 2D, retinal,guanylate cyclase 2E,GUC1A4,GUC2D,Gucy2e,LCA,LCA1,RCD2,retGC,RETGC-1,ROS-GC1,ROSGC	guanylate cyclase 2D, retinal	16830863	0.0239	1.233	3.788		Plasma Membrane	kinase			3000	14919	79222
VPS26B	1810012I05RIK,2310075A12Rik,AI848392,Pep8b,VPS26 retromer complex component B,VPS26, retromer complex component B	VPS26, retromer complex component B	16733643	0.024	1.285	3.909		Cytoplasm	transporter			112936	69091	300472
RFC3	2810416I22Rik,AU022547,p38,RECC3,replication factor C (activator 1) 3,replication factor C subunit 3,RFC,RFC38	replication factor C subunit 3	16773946	0.0243	-1.208	3.813	5.17	Nucleus	enzyme			5983	69263	288414	1.15
NR2F2	2700033K02RIK,9430015G03Rik,Aporp1,ARP-1,CHTD4,Coup TFIIb,COUP-TF2,COUP-TFII,COUPTFB,EAR3,NF-E3,NR2F1,nuclear receptor subfamily 2 group F member 2,nuclear receptor subfamily 2, group F, member 2,SVP40,Tcfcoup2,TFCOUP2	nuclear receptor subfamily 2 group F member 2	16805422	0.0244	1.222	3.48	4	Nucleus	ligand-dependent nuclear receptor			7026	11819	113984	1
UCN	Mpv17,Ucn1,UI,UROC,urocortin,UROCORTIN I,UROTENSIN I	urocortin	16895739	0.0247	1.323	4.06	7	Extracellular Space	other			7349	22226	29151	4
MX2	AI528743,LOC100131190,MX dynamin like GTPase 2,Mx3,MXB,MYX2	MX dynamin like GTPase 2	16922959	0.0249	-1.382	5.356	2	Nucleus	enzyme			4600			2
CHFR	5730484M20RIK,C230082M18,checkpoint with forkhead and ring finger domains,RNF116,RNF196	checkpoint with forkhead and ring finger domains	16772768	0.025	-1.228	3.143	6	Nucleus	enzyme			55743	231600	288734	1
OTOP2	4732464P15,otopetrin 2	otopetrin 2	16837661	0.025	1.368	3.868		Other	other			92736	237987	287820
MAK	A930010O05Rik,male germ cell-associated kinase,Rck for protein kinase,RP62	male germ cell associated kinase	17015606	0.0251	1.228	3.854	21	Cytoplasm	kinase			4117	17152	25677	5
TXN2	2510006J11Rik,AI788873,COXPD29,MT-TRX,MTRX,thioredoxin 2,TRX2,TXN	thioredoxin 2	16934558	0.0252	1.215	3.8	19	Cytoplasm	enzyme			25828	56551	79462	10
LINC00475	C9orf44,Linc-475,LOC105379831,long intergenic non-protein coding RNA 475	long intergenic non-protein coding RNA 475	17086762	0.0252	1.5	3.087	3	Other	other			158314			1
VTRNA2-1	CBL-3,hsa-mir-886,hsa-mir-886-3p,hsa-mir-886-5p,hvg-5,MI0005527,miR-886-5p,MIR886,MIRN886,nc886,svtRNA2-1a,vault RNA 2-1,VTRNA2	vault RNA 2-1	17000208	0.0256	1.48	3.712	8	Other	other			100126299			8
ADGRG6	1190004A11RIK,adhesion G protein-coupled receptor G6,AI449247,APG1,AW045736,DREG,Gm222,GPR126,LCCS9,LOC681235,PR126,PS1TP2,VIGR	adhesion G protein-coupled receptor G6	17013126	0.0257	-1.287	3.977	24	Plasma Membrane	G-protein coupled receptor			57211	215798	308376	9
RAB36	6330593L16Rik,AW047545,LOC686984,RAB36, member RAS oncogene family	RAB36, member RAS oncogene family	16927887	0.0257	1.206	3.475	9	Cytoplasm	enzyme			9609	76877	690407	6
PLEKHF1	1810013P09RIK,APPD,LAPF,PHAFIN1,pleckstrin homology and FYVE domain containing 1,pleckstrin homology domain containing, family F (with FYVE domain) member 1,ZFYVE15	pleckstrin homology and FYVE domain containing 1	16860414	0.0264	1.208	2.719	5	Cytoplasm	other			79156	72287	308543	9
WNT9B	clf,clf1,wingless-type MMTV integration site family, member 9B,Wnt family member 9B,WNT14B,WNT15	Wnt family member 9B	16835112	0.0266	-1.273	3.85		Extracellular Space	other			7484	22412	303586
FZD10	CD350,frizzled class receptor 10,FZ-10,Fzd10-ps1,FzE7,hFz10	frizzled class receptor 10	16759153	0.0267	-1.203	3.515	8	Plasma Membrane	G-protein coupled receptor			11211	93897	363913	12
SYT1	AW124717,G630098F17Rik,LOC100129021,P65,SVP65,SYNAPTOTAGMIN 1,synaptotagmin I,SYT,SytI	synaptotagmin 1	16754536	0.0267	1.223	2.319	19	Cytoplasm	transporter			6857	20979	25716	10
PRAMEF10	PRAME family member 10	PRAME family member 10	16681862	0.0268	-1.694	4.189		Other	other			343071
mir-130	bta-mir-130a,cfa-mir-130a,HSA-MIR-130,hsa-mir-130a,hsa-mir-130b,hsa-mir-301,hsa-mir-301a,hsa-mir-301b,microRNA 130,microRNA 130a,microRNA 130b,microRNA 301,microRNA 301a,microRNA 301b,MIR130A,MIR130B,MIR301,MIR301A,MIR301B,Mirn130,MIRN130A,MIRN130B,MIRN301,MIRN301A,MIRN301B,miRNA130A,mml-mir-130a,Mmu-mir-130,mmu-mir-130a,mmu-mir-130b,mmu-mir-301,mmu-mir-301a,mmu-mir-301b,rno-mir-130a,rno-mir-130b…	microRNA 130a	16724899	0.0271	-1.285	3.185	13	Cytoplasm	microRNA	unspecified application		100126318|407027|406920|406919	723816|387149|791069|723834	100314238|100314104|100314217|100314028	15
CIDEB	1110030C18Rik,AI790179,cell death-inducing DFFA-like effector b,cell death-inducing DNA fragmentation factor, alpha subunit-like effector B,cell death-inducing DNA fragmentation factor, Î± subunit-like effector B	cell death-inducing DFFA-like effector b	16791300	0.0273	-1.214	5.108	8	Cytoplasm	other			27141	12684	364388	8
EML6	2900083P10Rik,C230094A16Rik,echinoderm microtubule associated protein like 6,EMAP-6,FLJ42562,RGD1561023,RGD1561672	echinoderm microtubule associated protein like 6	16880176	0.0274	1.211	3.442		Other	other			400954	237711	305610
PFN4	2900024P18Rik,profilin family member 4,profilin family, member 4	profilin family member 4	16895193	0.0274	1.241	3.855		Other	other			375189	382562	494222
ZNF180	2310040I01Rik,AI852378,D130011P11,HHZ168,RKR1,Zfp180,zinc finger protein 180	zinc finger protein 180	16873183	0.0279	-1.398	4.881	18	Nucleus	transcription regulator			7733	210135	246279	14
CLPB	AL118244,ANKCLB,ClpB caseinolytic peptidase B,ClpB homolog, mitochondrial AAA ATPase chaperonin,HSP78,MEGCANN,MGCA7,SKD3	ClpB homolog, mitochondrial AAA ATPase chaperonin	16741690	0.0279	1.249	3.878	5	Nucleus	transcription regulator			81570	20480	65041	1
ELOVL3	CIG-30,CIN-2,elongation of very long chain fatty acids (FEN1/Elo2, SUR4/Elo3, yeast)-like 3,ELOVL fatty acid elongase 3,Elovl3 (predicted)	ELOVL fatty acid elongase 3	16708572	0.028	1.282	4.414	22	Cytoplasm	enzyme			83401	12686	309449	7
TMSB15A	NB THYMOSIN beta,NB THYMOSIN Î²,Tb15,TbNB,THYMOSIN beta (IDENTIFIED IN NEUROBLASTOMA),thymosin beta 15a,THYMOSIN Î² (IDENTIFIED IN NEUROBLASTOMA),thymosin Î² 15a,TMSB15,TMSB15B,TMSL8,TMSNB	thymosin beta 15a	17112910	0.028	-1.596	3.499	5	Cytoplasm	other			11013			1
LRMDA	1700112E06Rik,2700009F18Rik,C10orf11,CDA017,leucine rich melanocyte differentiation associated,LOC681383	leucine rich melanocyte differentiation associated	16706350	0.0282	1.221	3.892		Other	other			83938	76633	681383	14
RBM15B	1810017N16Rik,HUMAGCGB,OTT3,RGD1305937,RNA binding motif protein 15B	RNA binding motif protein 15B	16941176	0.0282	1.21	3.284		Nucleus	other			29890	109095	315988
BCR	5133400C09Rik,AI561783,AI853148,ALL,BCR, RhoGEF and GTPase activating protein,BCR1,breakpoint cluster region,CML,D22S11,D22S662,mKIAA3017,p160Bcr,PHL	BCR, RhoGEF and GTPase activating protein	16927907	0.0283	1.22	3.972	1	Cytoplasm	kinase	safety	BCR targeting agent	613	110279	309696	2
SLFN13	9830137M10Rik,LOC100505167,LOC100505399,schlafen 8,schlafen 9,schlafen family member 13,SLFN10,Slfn8,Slfn9	schlafen family member 13	16843429	0.0285	1.338	3.027		Nucleus	enzyme			146857	237886|276950	303378
GPR132	G protein-coupled receptor 132,G2A	G protein-coupled receptor 132	16797224	0.0289	1.276	3.221		Plasma Membrane	G-protein coupled receptor			29933	56696	314480
MLF2	AI256856,AU018944,C77284,myeloid leukaemia factor 2,myeloid leukemia factor 2,NTN4	myeloid leukemia factor 2	16760603	0.029	-1.279	3.899	5	Nucleus	other			8079	30853	312709	1
GFRA1	AU042498,GDNF family receptor alpha 1,GDNF family receptor Î± 1,GDNFR,Gdnfr Î±,GDNFRA,GFR-ALPHA-1,GFR-Î±-1,glial cell line derived neurotrophic factor family receptor alpha 1,glial cell line derived neurotrophic factor family receptor Î± 1,GRFA1,LOC143381,RET1L,RETL1,TRNR1	GDNF family receptor alpha 1	16718670	0.0291	-1.29	3.712	7	Plasma Membrane	transmembrane receptor			2674	14585	25454	4
IGLL1/IGLL5	14.1,AGM2,BB139905,CD179b,Ig lambda chain 5,IG OMEGA,Ig Î» chain 5,IG Ï‰,IGL,IGL-5,IGL1,IGLJ14.1,IGLL,IGLL1,IGLL5,IGLV,IGO,IGVPB,immunoglobulin lambda like polypeptide 5,immunoglobulin lambda-like polypeptide 1,immunoglobulin Î» like polypeptide 5,immunoglobulin Î»-like polypeptide 1,Lambda5,VL-MAR,VPREB2	immunoglobulin lambda like polypeptide 5	16933009	0.0293	-1.413	3.12	2	Plasma Membrane	other			3543|100423062	16136	100360919	3
SOCS6	1500012M23RIK,5830401B18Rik,AI447482,CIS-4,Cish4,HSPC060,SOCS-4,SSI4,STAI4,STAT4,STATI4,suppressor of cytokine signaling 6	suppressor of cytokine signaling 6	16852997	0.0293	1.272	6.27	2	Cytoplasm	other			9306	54607	307200	2
C6orf203	1700021F05Rik,chromosome 6 open reading frame 203,HSPC230,LOC683897,PRED31,RIKEN cDNA 1700021F05 gene,similar to Protein C6orf203	chromosome 6 open reading frame 203	17011367	0.0295	-1.278	6.238	10	Cytoplasm	other			51250	67851	683897	6
FGF3	fibroblast growth factor 3,HBGF-3,Int-P,INT2	fibroblast growth factor 3	16741405	0.0296	-1.223	3.296	16	Extracellular Space	growth factor			2248	14174	170633	11
CCND1	AI327039,B-CELL CLL/LYMPHOMA 1,BCL1,cD1,CycD1,CYCLIN D1,Cyl-1,D11S287E,G1/S-Specific Cyclin D1,PRAD1,U21B31	cyclin D1	16728261	0.0296	-1.213	5.669	5.23	Nucleus	transcription regulator	diagnosis,efficacy,prognosis,response to therapy,unspecified application	arsenic trioxide/tretinoin, arsenic trioxide/daunorubicin/tretinoin, arsenic trioxide/gemtuzumab ozogamicin/tretinoin, arsenic trioxide/idarubicin/tretinoin, arsenic trioxide/cytarabine/methotrexate, arsenic trioxide	595	12443	58919	1.5
MED30	1810038N03Rik,2510044J04Rik,MED30S,mediator complex subunit 30,THRAP6,TRAP25	mediator complex subunit 30	17072084	0.0297	-1.2	5.465	5	Nucleus	transcription regulator			90390	69790	299905	1
BABAM1	5430437P03Rik,BRISC and BRCA1 A complex member 1,C19orf62,FLJ20571,HSPC142,MERIT40,NBA1	BRISC and BRCA1 A complex member 1	16859454	0.03	-1.221	4.739	14	Nucleus	other			29086	68251	290631	9
CCDC184	5630400A08,AI836003,C12orf68,coiled-coil domain containing 184	coiled-coil domain containing 184	16750572	0.03	-1.209	4.599		Cytoplasm	other			387856	239650	500925
FOXA3	FKHH3,forkhead box A3,HNF3,Hnf3 Gamma,Hnf3 Î³,HNF3G,TCF3G	forkhead box A3	16863370	0.0301	-1.248	4.144	1	Nucleus	transcription regulator	unspecified application		3171	15377	25100	2
ZMYM1	5830412B09Rik,AW209050,MYM,zinc finger MYM-type containing 1,zinc finger, MYM domain containing 1	zinc finger MYM-type containing 1	16662338	0.0301	1.355	3.619		Other	other			79830	68310	313604
MRGPRD	Gm499,MAS related GPR family member D,MAS-related GPR, member D,Mgrd,MRGD,TGR7	MAS related GPR family member D	16741332	0.0302	-1.288	4.901		Plasma Membrane	G-protein coupled receptor			116512	211578	293648
FOXO4	AFX,AFX1,Afxh,forkhead box O4,MLLT7,RGD1561201	forkhead box O4	17104578	0.0303	-1.31	4.489	6	Nucleus	transcription regulator			4303	54601	302415	3
LCE3D	late cornified envelope 3D,LEP16,SPRL6A,SPRL6B	late cornified envelope 3D	16693335	0.0305	1.391	4.059		Cytoplasm	other			84648
KRTAP5-3/KRTAP5-5	hypothetical protein LOC685544,keratin associated protein 5-3,keratin associated protein 5-5,KRTAP5-11,KRTAP5-3,KRTAP5-5,KRTAP5-9,KRTAP5.3,KRTAP5.5,LOC685544	keratin associated protein 5-5	16734287	0.0306	-1.316	2.149		Cytoplasm	other			387266|439915		685544
HIRIP3	B130036003,B130036O03,C86302,HIRA interacting protein 3,Sodium/potassium/calcium exchanger 1 precursor	HIRA interacting protein 3	16825592	0.0306	-1.274	4.516		Nucleus	other			8479	233876	361650
ATF5	activating transcription factor 5,AFTA,Atf7,ATFX,HMFN0395,ODA-10	activating transcription factor 5	16864393	0.0308	-1.243	5.457	5	Nucleus	transcription regulator			22809	107503	282840	1
RPSA	37LRP,40kDa Ribosomal,40S RIBOSOMAL protein SA,67LR,AL022858,ICAS,LAMBR,LAMININ receptor,LAMININ receptor 1,Lamr,LAMR1,Lamrl1,LBP,LBP/p40,LPS-binding,LRP,LRP/LR,MLR,NEM/1CHD4,P40,P40-3,P40-8,ribosomal protein SA,SA,SA p40	ribosomal protein SA	16939402	0.0309	-1.49	4.471	2	Cytoplasm	translation regulator			3921	16785	29236	2
RAB11FIP5	9130206P09Rik,C75969,D6Ertd32e,GAF1,pp75,RAB11 family interacting protein 5,RAB11 family interacting protein 5 (class I),RIP11	RAB11 family interacting protein 5	16898989	0.0311	1.267	4.817	3	Cytoplasm	other			26056	52055	312502	13
ATP10A	ATP10C,ATPase phospholipid transporting 10A (putative),ATPase, class V, type 10A,ATPVA,ATPVC,LOC105376701,pfatp	ATPase phospholipid transporting 10A (putative)	16806145	0.0312	1.258	2.749		Plasma Membrane	transporter			57194	11982	365266	20
VSIG1	1700062D20Rik,4930405J24Rik,dJ889N15.1,GPA34,V-set and immunoglobulin domain containing 1	V-set and immunoglobulin domain containing 1	17106067	0.0312	1.211	2.4	8	Plasma Membrane	other			340547	78789	315920	12
RBPJL	RBP-J-like factor,RBP-L,RBPSUHL,recombination signal binding protein for immunoglobulin kappa J region-like,recombination signal binding protein for immunoglobulin Îº J region-like,SUHL	recombination signal binding protein for immunoglobulin kappa J region like	16914197	0.0313	1.247	4.187		Nucleus	transcription regulator			11317	19668	362268
PGM5	4833423B07,9530034F03Rik,aciculin,D830025G17,LOC687552,PGMRP,phosphoglucomutase 5	phosphoglucomutase 5	17085627	0.0313	-1.481	6.384		Cytoplasm	enzyme			5239	226041	679990
COPZ1	5930435A22Rik,AA407760,CGI-120,coatomer protein complex subunit zeta 1,coatomer protein complex subunit Î¶ 1,coatomer protein complex, subunit zeta 1,coatomer protein complex, subunit Î¶ 1,COPZ,Copz1 predicted,D4Ertd360e,HSPC181,Zeta-1 coat,zeta-COP,zeta1-COP,Î¶-1 coat,Î¶-COP	coatomer protein complex subunit zeta 1	16752021	0.0314	1.255	4.756	12	Cytoplasm	transporter			22818	56447	315345	7
GLMN	9330160J16Rik,AW227515,FAP,FAP48,FAP68,FKBPAP,GLML,glomulin, FKBP associated protein,GVM,LOC102549395,VMGLOM	glomulin, FKBP associated protein	16689581	0.0317	-1.285	3.914		Cytoplasm	other			11146	170823	289437	24
MRPL30	2310001L22Rik,L28MT,L30MT,LOC100910006,mitochondrial ribosomal protein L30,MRP-L28,MRPL28M,NEWGENE 1308196,RPML28	mitochondrial ribosomal protein L30	16883419	0.0317	1.211	6.266	9	Cytoplasm	other			51263	107734	301352|103693219	10
PTGES2	0610038H10Rik,C79137,C9orf15,GBF-1,MPGES2,PGE2,PGES2,prostaglandin E synthase 2	prostaglandin E synthase 2	17098745	0.0319	1.259	3.509		Cytoplasm	transcription regulator			80142	96979	311865
RALGAPA2	A230067G21Rik,AS250,bA287B20.1,BC053994,C20orf74,dJ1049G11,dJ1049G11.4,KIAA1272,p220,pp250,Ral GTPase activating protein catalytic alpha subunit 2,Ral GTPase activating protein catalytic Î± subunit 2,Ral GTPase activating protein, alpha subunit 2 (catalytic),Ral GTPase activating protein, Î± subunit 2 (catalytic),RGC2,RGD1308023	Ral GTPase activating protein catalytic alpha subunit 2	16917689	0.0321	-1.25	5.808	12	Cytoplasm	other			57186	241694	296211	16
ACTRT2	1700052K15Rik,actin-related protein T2,ARPM2,ARPT2,HARPM2	actin related protein T2	16658129	0.0321	1.239	3.125		Other	other			140625	73353	298671
TRIM69	4921519C19Rik,HSD-34,RNF36,Trif,Trimless,tripartite motif-containing 69	tripartite motif containing 69	16800466	0.0322	1.229	6.256	1	Nucleus	enzyme			140691	70928	311373	2
TBC1D29	TBC1 domain family member 29	TBC1 domain family member 29	16832812	0.0322	1.314	3.182		Other	other			26083
GPR149	9630018L10RIK,G protein-coupled receptor 149,IEDA,PGR10,R35	G protein-coupled receptor 149	16960682	0.0325	1.272	2.625		Plasma Membrane	G-protein coupled receptor			344758	229357	192251
COL9A1	Collagen alpha1(IX),collagen type IX alpha 1 chain,collagen type IX Î± 1 chain,collagen, type IX, alpha 1,collagen, type IX, Î± 1,DJ149L1.1.2,EDM6,MED,STL4	collagen type IX alpha 1 chain	17020642	0.0326	-1.237	4.404		Extracellular Space	other		collagenase clostridium histolyticum	1297	12839	305104	11
KCNJ1	KAB-1,Kcnj,KIR1.1,LOC100910423,potassium inwardly-rectifying channel, subfamily J, member 1,potassium voltage-gated channel subfamily J member 1,ROMK,ROMK1,Romk2	potassium voltage-gated channel subfamily J member 1	16746027	0.0328	1.219	3.133		Plasma Membrane	ion channel		glimepiride/rosiglitazone, glimepiride/pioglitazone, tolazamide, acetohexamide, glimepiride, agmatine	3758	56379	24521	14
SLC7A11	9930009M05RIK,AI451155,CCBR1,CYSTEINE GLUATAMINE TRANSPORTER,solute carrier family 7 (cationic amino acid transporter, y+ system), member 11,solute carrier family 7 member 11,sut,xCT	solute carrier family 7 member 11	16979917	0.0328	-1.514	6.809	11,15,23	Plasma Membrane	transporter		(4S)-4-(3-(18F)fluoropropyl)-L-glutamate, N-acetyl-L-cysteine	23657	26570	310392	5.16
SHISA4	9330132O05Rik,C1orf40,mShisa4,Prmp,RGD1312041,shisa family member 4,TMEM58	shisa family member 4	16675874	0.0329	-1.221	4.557		Other	other			149345	77552	360848
CHST2	AI428561,AW121776,C130041E03RIK,C6ST,Carbohydrate sulfotransferase 2,Carbohydrate sulphotransferase 2,Chts2,GlcNAc6ST,glcNAc6ST-1,Gn6st,Gn6ST-1,GST-2,HEL-S-75,LOC100044297	carbohydrate sulfotransferase 2	16946603	0.0336	-1.221	2.877	24	Cytoplasm	enzyme			9435	54371	367145	9
SERP2	2810032E02Rik,bA269C23.1,C13orf21,RGD1566076,stress-associated endoplasmic reticulum protein family member 2	stress associated endoplasmic reticulum protein family member 2	16774449	0.0338	1.246	2.734	24	Other	other			387923	72661	498546	7
BLVRA	0610006A11Rik,2500001N03Rik,biliverdin reductase A,BLVR,BVR,BVRA	biliverdin reductase A	17045555	0.0339	1.274	4.748	1	Cytoplasm	enzyme			644	109778	116599	2
GRK7	G protein-coupled receptor kinase 7,GPRK7	G protein-coupled receptor kinase 7	16946453	0.0339	-1.226	2.656		Cytoplasm	kinase			131890
KCTD2	2310012I15Rik,KIAA0176,LOC101928375,potassium channel tetramerisation domain containing 2,potassium channel tetramerization domain containing 2,RGD1566063	potassium channel tetramerization domain containing 2	16837699	0.034	1.387	4.992		Other	ion channel			23510	70382
ZNF84	HPF2,LOC100287429,zinc finger protein 84	zinc finger protein 84	16759635	0.0344	-1.232	3.077		Nucleus	other			7637
BTN1A1	BT,BTN,BTN1,butyrophilin subfamily 1 member A1,Butyrophilin, subfamily 1, member a1	butyrophilin subfamily 1 member A1	17005726	0.0344	-1.281	2.183		Plasma Membrane	other			696	12231	306956
CDK2AP2	5830466O21Rik,Al480459,CDK2-associated protein 2,cyclin-dependent kinase 2 associated protein 2,D19Ertd144e,DOC-1R,LOC683786,p14	cyclin dependent kinase 2 associated protein 2	16741075	0.0345	1.247	3.501	14	Nucleus	other			10263	52004	688405	11
FN3K	2310074G21Rik,Fnsk,fructosamine 3 kinase	fructosamine 3 kinase	16839116	0.0345	-1.273	5.194	10	Cytoplasm	kinase			64122	63828		6
HES5	bHLHb38,hes family bHLH transcription factor 5	hes family bHLH transcription factor 5	16680690	0.0345	1.315	2.65	1	Nucleus	transcription regulator			388585	15208	79225	2
RHOU	2310026M05Rik,AI182090,ARHU,CDC42L1,G28K,hG28K,mG28K,ras homolog family member U,WRCH-1	ras homolog family member U	16678518	0.0346	1.213	4.365	13	Cytoplasm	enzyme			58480	69581		15
TTC21A	4921538N17Rik,AA387572,IFT139A,RGD1308806,STI2,tetratricopeptide repeat domain 21A,Thm2,Ttc21a-ps1	tetratricopeptide repeat domain 21A	16939315	0.0346	1.421	5.489		Extracellular Space	other			199223	74052	301065
YIPF7	2310016N21Rik,FinGER9,RGD1310766,Yip1 domain family member 7,Yip1 domain family, member 7,Yip1b	Yip1 domain family member 7	16975567	0.0349	-1.204	3.416		Other	other			285525	75581	364147
CLVS2	A330019N05Rik,bA160A10.4,C6orf212,C6orf213,clavesin 2,LOC102724729,RLBP1L2	clavesin 2	17012233	0.035	1.253	2.294		Cytoplasm	transporter			134829	215890
ACSM3	acyl-CoA synthetase medium-chain family member 3,SA,SAH	acyl-CoA synthetase medium chain family member 3	16816604	0.0351	1.223	3.653	10	Cytoplasm	enzyme			6296	20216	24763	12
HYI	2700033B16RIK,6430559E15Rik,HT036,hydroxypyruvate isomerase,hydroxypyruvate isomerase (putative),RGD1561416	hydroxypyruvate isomerase (putative)	16686158	0.0354	1.223	5.3	10	Other	enzyme			81888		500536	6
CMPK2	1200004E04Rik,cytidine monophosphate (UMP-CMP) kinase 2, mitochondrial,cytidine/uridine monophosphate kinase 2,LOC129607,NDK,TDKI,TMPK2,TYKi,UMP-CMPK2	cytidine/uridine monophosphate kinase 2	16894127	0.0355	1.203	2.825		Cytoplasm	kinase			129607	22169	314004	1
RRP1	AL033305,AL033306,AU018604,D21S2056E,NNP-1,NOP52,ribosomal RNA processing 1,RRP1A	ribosomal RNA processing 1	16923397	0.0356	-1.212	4.299	17	Nucleus	other			8568		309674	5
PPIP5K1	B430315C20Rik,diphosphoinositol pentakisphosphate kinase 1,HISPPD2A,hsVIP1,IP6K,IPS1,LOC100509540,LOC649956,mKIAA0377,RGD1311552,Similar to C.elegans gene encoded in cosmid k12d12(z49069),VIP1	diphosphoinositol pentakisphosphate kinase 1	16808316	0.0356	-1.4	4.149		Nucleus	phosphatase			9677	327655	311355
TMPRSS11B	transmembrane protease, serine 11B	transmembrane protease, serine 11B	16976488	0.036	1.259	2.273		Cytoplasm	peptidase			132724
PEX14	dJ734G22.2,NAPP2,PBD13A,peroxisomal biogenesis factor 14,Pex14p,R75137	peroxisomal biogenesis factor 14	16658909	0.0362	1.222	4.289		Cytoplasm	transcription regulator			5195	56273	64460	11
MIR659	hsa-mir-659,microRNA 659,MIRN659	microRNA 659	16934866	0.0362	-1.291	2.513		Cytoplasm	microRNA			724029
HTR3B	5-HT3B,5-hydroxytryptamine (serotonin) receptor 3B,5-hydroxytryptamine receptor 3B	5-hydroxytryptamine receptor 3B	16731408	0.0365	-1.23	2.777	24	Plasma Membrane	ion channel		dexamethasone/palonosetron, cisapride, granisetron, aprepitant/dexamethasone/granisetron, aprepitant/dexamethasone/ondansetron, aprepitant/dexamethasone/palonosetron, ondansetron, dexamethasone/granisetron, aprepitant/palonosetron, dexamethasone/ondansetron, fenfluramine, palonosetron, mirtazapine, alosetron, D-tubocurarine, ergotamine, dolasetron	9177	57014	58963
EML2	1600029N02RIK,echinoderm microtubule associated protein like 2,ELP70,EMAP,EMAP-2,Eml1	echinoderm microtubule associated protein like 2	16873387	0.0367	1.251	2.762		Cytoplasm	other			24139	72205	192360
GUF1	4631409J12,AA407526,EF-4,EIEE40,GUF1 homolog, GTPase,RGD1310774	GUF1 homolog, GTPase	16966459	0.0368	-1.269	5.284		Cytoplasm	other			60558	231279	305317
IL10	CSIF,GVHDS,IL10A,IL10X,interleukin 10,TGIF	interleukin 10	16698684	0.037	1.475	5.597	1	Extracellular Space	cytokine	diagnosis,disease progression,efficacy,prognosis,response to therapy,safety,unspecified application		3586	16153	25325	2
CYP2B7P	CYP2B,CYP2B7,CYP2B7P1,cytochrome P450 family 2 subfamily B member 7, pseudogene	cytochrome P450 family 2 subfamily B member 7, pseudogene	16862375	0.0371	1.601	4.243		Other	other			1556
ZEB2-AS1	ZEB2 antisense RNA 1,ZEB2-AS,ZEB2NAT	ZEB2 antisense RNA 1	16886246	0.0372	1.263	3.499	5	Other	other			100303491			13
CENPB	centromere protein B	centromere protein B	16916852	0.0372	-1.243	4.409	17	Nucleus	other			1059	12616		1
CENPX	centromere protein X,D9,D9 splice variant A,FAAP10,MHF2,STRA13	centromere protein X	16850063	0.0374	-1.277	3.38	12	Nucleus	other			201254	20892	688314	9
ALG14	5430428G01Rik,AI854024,ALG14, UDP-N-acetylglucosaminyltransferase subunit,asparagine-linked glycosylation 14,CMS15,RGD1312003	ALG14, UDP-N-acetylglucosaminyltransferase subunit	16689923	0.0375	1.209	4.246		Cytoplasm	enzyme			199857	66789	362031
CDC42EP4	1500041M20Rik,BORG4,CDC42 effector protein (Rho GTPase binding) 4,CDC42 effector protein 4,CEP4,KAIA1777	CDC42 effector protein 4	16848489	0.0377	-1.249	3.857	3	Cytoplasm	other			23580	56699	303653	13
GDI1	1A,GDI alpha,GDI Î±,GDIA,GDIL,GDP dissociation inhibitor 1,guanosine diphosphate (GDP) dissociation inhibitor 1,MRX41,MRX48,OPHN2,Rab Gdi alpha,Rab-gdi-Î±,RABGD1A,RABGDIA,RHOGDI,XAP-4	GDP dissociation inhibitor 1	17108376	0.0377	-1.21	5.242	11	Cytoplasm	other			2664	14567	25183	8
SUGT1	2410174K12RIK,Aa1114,SGT1,SGT1 homolog, MIS12 kinetochore complex assembly cochaperone,SGT1, suppressor of G2 allele of SKP1 (S. cerevisiae)	SGT1 homolog, MIS12 kinetochore complex assembly cochaperone	16775066	0.0378	-1.203	7.764	22	Nucleus	other			10910	67955	290408	6
ZNF467	1190001I08Rik,AB041616,AI426952,AV017623,EZI,MNCb-3350,Zfp467,zinc finger protein 467	zinc finger protein 467	17064210	0.0378	1.223	3.277		Nucleus	transcription regulator			168544	68910	500110
IFT46	1500035H01Rik,AA408110,AI663846,C11orf2,C11orf60,CFAP32,intraflagellar transport 46,R75047,RGD1307682	intraflagellar transport 46	16745041	0.0381	1.203	4.503	9	Cytoplasm	other			56912	76568	300675	9
HHIPL1	1600002O04Rik,AK129450,hedgehog interacting protein-like 1,HHIP-like 1,KIAA1822,mKIAA1822,RGD1311698,UNQ9245	HHIP like 1	16788258	0.0382	1.242	2.683		Other	other			84439	214305	362781
SPATA21	4933414G08,spergen-2,Spergen3,spermatogenesis associated 21	spermatogenesis associated 21	16682175	0.0383	-1.284	3.572		Other	other			374955	329972	366491
INMT	indolethylamine N-methyltransferase,TEMT,Thioether S-methyltransferase	indolethylamine N-methyltransferase	17044829	0.0383	-1.243	4.019		Cytoplasm	enzyme			11185	21743	368066
CRIP1	CRHP,CRIP,CRP-1,cysteine rich protein 1,Cysteine-rich intestinal,cysteine-rich protein 1 (intestinal),LOC686293	cysteine rich protein 1	16789743	0.0385	1.344	5.805	19	Cytoplasm	other	unspecified application		1396	12925	691657	10
OR2C1	MOR256-17,olfactory receptor 1356,olfactory receptor 15,olfactory receptor family 2 subfamily C member 1,OLFmf3,Olfr15,Olr1356,OR2C2P,OR3	olfactory receptor family 2 subfamily C member 1	16815435	0.0385	1.212	1.814		Plasma Membrane	G-protein coupled receptor			4993	18312	302954
BEND6	B230209C24Rik,BEN domain containing 6,C6orf65,RGD1310392	BEN domain containing 6	17009794	0.0387	-1.287	3.256		Nucleus	transcription regulator			221336	320705	363212
OR2T4	MOR275-1,MOR275-2,MOR275-3,MOR275-4,MOR275-5,MOR275-6P,olfactory receptor 224,olfactory receptor 325,olfactory receptor 328,olfactory receptor 329, pseudogene,olfactory receptor 330,olfactory receptor 331,olfactory receptor family 2 subfamily T member 4,Olfr224,Olfr224-ps1,Olfr325,Olfr327-ps1,Olfr328,Olfr329,Olfr329-ps,Olfr330,Olfr331,OR1-60,OR2T4Q	olfactory receptor family 2 subfamily T member 4	16679799	0.0389	1.274	3.117		Plasma Membrane	G-protein coupled receptor			127074	258261|259148|100502887|258879|258198|258495
PRDM11	8030443D09Rik,AA163972,Gm707,LOC100048163,LOC100507338,LOC687414,LOC687419,PFM8,PR domain containing 11,PR/SET domain 11,RGD1305673	PR/SET domain 11	16724117	0.0389	1.205	4.118		Other	other			56981	100042784	690358
EPYC	Dermatan sulfate proteoglycan 3,Dermatan sulphate proteoglycan 3,DSPG3,epiphycan,PG-Lb,Proteoglycan-Lb,SLRR3B	epiphycan	16768391	0.039	1.282	3.152		Extracellular Space	other			1833	13516	314772
SAMSN1	4930571B16Rik,930571B16Rik,HACS1,Nash,NASH1,SAM domain, SH3 domain and nuclear localization signals 1,SAM domain, SH3 domain and nuclear localization signals, 1,SASH2,SH3D6B,SLy2	SAM domain, SH3 domain and nuclear localization signals 1	16924217	0.0393	-1.209	2.661	6	Nucleus	other			64092	67742	170637	3
UBE2N	1500026J17Rik,AL022654,BB101821,HEL-S-71,UBC1,UBC13,UbcH13,UBCHBEN,ubiquitin-conjugating enzyme E2N	ubiquitin conjugating enzyme E2 N	16768528	0.0394	1.243	6.603	1	Cytoplasm	enzyme			7334	93765	116725	2
RAP1GAP2	AU067654,GARNL4,Gm1561,KIAA1039,LOC100911294,LOC102723970,mKIAA1039,RAP1 GTPase activating protein 2,RAP1GA3	RAP1 GTPase activating protein 2	16829690	0.0395	-1.472	3.892		Cytoplasm	other			23108	380711	303298
KLK7	hK7,kallikrein related-peptidase 7 (chymotryptic, stratum corneum),kallikrein-related peptidase 7,PRSS6,SCCE	kallikrein related peptidase 7	16874702	0.0397	1.222	3.981	3	Extracellular Space	peptidase	diagnosis		5650	23993	292852	3
CCAR2	2610301G19Rik,cell cycle activator and apoptosis regulator 2,cell cycle and apoptosis regulator 2,DBC-1,KIAA1967,mKIAA1967,NET35,p30 DBC,RGD1309922	cell cycle and apoptosis regulator 2	17075366	0.0399	1.353	5.29	5	Cytoplasm	peptidase			57805	219158	306007	3
CCT6A	CCT-zeta,CCT-zeta-1,CCT-Î¶,CCT-Î¶-1,CCT6,Cctz,Cctz-1,Chaperonin 6a,chaperonin containing TCP1 subunit 6A,chaperonin containing Tcp1, subunit 6a (zeta),chaperonin containing Tcp1, subunit 6a (Î¶),HTR3,LOC100038887,MoDP-2,TCP-1-zeta,TCP-1-Î¶,TCP20,TCPZ,TTCP20	chaperonin containing TCP1 subunit 6A	17046254	0.0399	-1.217	3.985	5	Cytoplasm	other			908	12466	288620	1
CLEC1A	5930406N14Rik,C-type lectin domain family 1 member A,C-type lectin domain family 1, member A,CLEC-1,RGD1566110	C-type lectin domain family 1 member A	16761259	0.04	1.343	4.321		Plasma Membrane	transmembrane receptor			51267	243653	500337
SDSL	4432411H13Rik,AI504310,cSDH,SDH 2,SDH1,SDS-RS1,Serine Dehydratase,serine dehydratase-like,TDH	serine dehydratase like	16757493	0.0401	-1.271	3.734		Cytoplasm	enzyme			113675	257635	360816
GPR39	4933415E13Rik,G protein-coupled receptor 39	G protein-coupled receptor 39	16885842	0.0402	1.213	2.649	12	Plasma Membrane	G-protein coupled receptor			2863	71111	288995	13
CD86	B7,B7-2,B7.2,B70,Cd28l2,CD28LG2,CD86 ANTIGEN,CD86 molecule,CLS1,ETC-1,Gm8528,LAB72,Ly-58,MB7,MB7-2,TS/A-2	CD86 molecule	16944618	0.0402	-1.439	4.196	1	Plasma Membrane	transmembrane receptor	efficacy,prognosis	abatacept, belatacept, abatacept/methotrexate	942	12524	56822	2
POTEG (includes others)	A26C2,A26C3,ACT,ACTBL1,CT104.4,CT104.7,P704P,POTE ankyrin domain family member G,POTE ankyrin domain family member H,POTE ankyrin domain family member M,POTE-14,POTE14alpha,POTE14beta,POTE22,POTEH,POTEM	POTE ankyrin domain family member G	16781370	0.0403	-1.398	3.111		Other	other			23784|641455|404785			8
NRG1	6030402G23RIK,ARIA,D230005F13Rik,GGF,GGFII,GP30,Heregulin,HGL,HRG,Hrg Î±,HRG1,HRGA,HRGalpha,MST131,MSTP131,NAF,NDF,Ndf44,Neuregulin 1,Nrg alpha,Nrg alpha 2c,Nrg beta,Nrg Î±,Nrg Î± 2c,Nrg Î²,Nrg1 alpha 2c,Nrg1 isoform 7,NRG1 SECRETED,Nrg1 Î± 2c,NRG1-IT2,Nrg1a 44 kda isoform,NRG1B1,SMDF	neuregulin 1	17067696	0.0404	-1.266	3.182	7,18,25	Plasma Membrane	growth factor	diagnosis,response to therapy		3084		112400	4
OPHN1	ARHGAP41,C130037N19Rik,LOC688676,MRX60,OLIGOPHRENIN 1,OPN1,Wtgr	oligophrenin 1	17111738	0.0406	1.28	4.592	18	Cytoplasm	other			4983	94190	312108	19
C3AR1	AZ3B,C3AR,complement C3a receptor 1,complement component 3a receptor 1,HNFAG09,Hs.567242	complement C3a receptor 1	16760889	0.0407	1.32	3.313	7	Plasma Membrane	G-protein coupled receptor			719	12267	84007	4
PCDH8	1700080P15Rik,ARCADLIN,PAPC,protocadherin 8	protocadherin 8	16779486	0.0408	-1.255	2.608	16	Plasma Membrane	other			5100	18530	64865	5
ELN	ADCL1,AI385707,AI480567,E030024M20RIK,ELASTIN,RATTREL11,SVAS,TE,TREL11,Trela,Trela26,Tropoelastin,WBS,WS	elastin	17046998	0.0409	-1.232	3.609	7	Extracellular Space	other	diagnosis		2006	13717	25043	4
NXF3	Gm384,nuclear RNA export factor 3,RGD1564923,TAP-like protein 3,TAPL3	nuclear RNA export factor 3	17112925	0.0412	-1.227	2.893	20	Nucleus	transporter			56000	245610	302591	5
IGKC	HCAK1,IG KAPPA CONSTANT,Ig kappa light chain,IG LIGHT CHAIN K,IG Îº CONSTANT,Ig Îº light chain,IgG Îº,IGKCD,immunoglobulin kappa constant,immunoglobulin Îº constant,Immunoglobulin Îº Light Chain,Kappa Light Chain,Km,Îº Light Chain	immunoglobulin kappa constant	16900174	0.0412	-1.565	5.281		Extracellular Space	other	unspecified application		3514	16071
GPSM2	6230410J09Rik,CMCS,DFNB82,G-protein signaling modulator 2,G-protein signalling modulator 2 (AGS3-like, C. elegans),LGN,mPins,PINS,RGD1560967	G protein signaling modulator 2	16668079	0.0417	-1.259	3.417	20	Nucleus	other			29899	76123	362021	12
RPL21	8430440E03Rik,HYPT12,L21,ribosomal protein L21	ribosomal protein L21	16773478	0.0417	-1.322	4.716	25	Cytoplasm	other			6144	19933	79449	9
ALDH1L2	aldehyde dehydrogenase 1 family member L2,aldehyde dehydrogenase 1 family, member L2,D330038I09Rik,mtFDH,RGD1309458	aldehyde dehydrogenase 1 family member L2	16769481	0.0418	1.264	2.523	19	Cytoplasm	enzyme			160428	216188	299699	10
FLNA	ABP-280,ABPX,CSBS,CVD1,DILP2,F730004A14Rik,Filamin a,filamin, alpha,filamin, Î±,filamin-1,FLN,FLN1,Flna predicted,FMD,GENA 379,LOC100131857,MNS,NEWGENE 1560614,NHBP,OPD,OPD1,OPD2,RGD1560614,XLVD,XMVD	filamin A	17115505	0.0418	1.256	4.608	2	Cytoplasm	other	unspecified application		2316	192176	293860	3
FOXM1	AA408308,AW554517,BB238854,D1Mgi56,Fkh16,FKHL16,FOCM1,forkhead box M1,FOXM1B,HFH-11,HFH-11B,HNF-3,INS-1,MPHOSPH2,MPM2,MPP-2,PIG29,TRIDENT,WIN	forkhead box M1	16760048	0.0419	1.215	2.764	4	Nucleus	transcription regulator	prognosis		2305	14235	58921	1
CA7	AV343731,Car7,carbonic anhydrase 7,CAVII	carbonic anhydrase 7	16819871	0.0419	1.226	2.068		Cytoplasm	enzyme		ethoxyzolamide, dichlorphenamide, methazolamide, hydrochlorothiazide, acetazolamide, trichloromethiazide, chlorothiazide, chlorthalidone, benzthiazide, sulfacetamide, topiramate	766	12354	291819
SOX10	DOM,gt,PCWH,Sox21,SRY (sex determining region Y)-box 10,SRY-box 10,WS2E,WS4,WS4C	SRY-box 10	16934881	0.042	-1.263	4.738	16	Nucleus	transcription regulator	unspecified application		6663	20665	29361	15
PYCARD	9130417A21Rik,ASC,CARD5,hASC,masc,MGC10332,PYD and CARD domain containing,TMS,TMS-1,TNS1	PYD and CARD domain containing	16825997	0.0421	1.201	3.137	1	Cytoplasm	transcription regulator	diagnosis		29108	66824	282817	2
AGBL5	9430057O19Rik,ATP/GTP binding protein-like 5,CCP5,RP75	ATP/GTP binding protein like 5	16878036	0.0422	-1.245	4.419	13	Cytoplasm	peptidase			60509	231093	362710	15
NR4A1	Gfrp,GFRP1,Hbr-1,HMR,N10,NAK-1,NGFI-B,NP10,nuclear receptor subfamily 4 group A member 1,nuclear receptor subfamily 4, group A, member 1,NUR77,NUR77-1,NUR77-2,NURA,TIS1,TR3,TR3 ORPHAN receptor	nuclear receptor subfamily 4 group A member 1	16751438	0.0422	1.369	5.07	6	Nucleus	ligand-dependent nuclear receptor	unspecified application		3164	15370	79240	2
ZNF813	zinc finger protein 813	zinc finger protein 813	16864975	0.0423	1.36	3.138		Other	other			126017
VAT1	VATI,vesicle amine transport 1	vesicle amine transport 1	16845336	0.0424	1.214	3.812	8	Plasma Membrane	transporter			10493	26949	287721	9
PSG2	CARCINOEMBRYONIC ANTIGEN SG8,CEA,pregnancy specific beta-1-glycoprotein 2,pregnancy specific Î²-1-glycoprotein 2,PSBG2,PSG1	pregnancy specific beta-1-glycoprotein 2	16872915	0.0425	-1.21	2.576	22	Extracellular Space	other			5670			9
RNPC3	2810441O16RIK,AI447568,C030014B17Rik,FLJ25070,LOC686263,RBM40,RNA-binding region (RNP1, RRM) containing 3,RNP,SNRNP65	RNA binding region (RNP1, RRM) containing 3	16667801	0.0426	-1.315	6.715	15	Nucleus	other			55599	67225	691538	16
PCTP	Phosphatidylcholine transfer protein,STARD2	phosphatidylcholine transfer protein	16836288	0.0427	-1.225	3.901	20	Cytoplasm	transporter			58488	18559	29510	12
NFE4	nuclear factor, erythroid 4	nuclear factor, erythroid 4	17049914	0.0427	1.257	3.079		Nucleus	transcription regulator			58160			11
TBX6	rv,SCDO5,T-box 6	T-box 6	16825623	0.0427	1.235	3.708	14	Nucleus	transcription regulator			6911	21389	365371	10
AGPAT2	1-acylglycerol-3-phosphate O-acyltransferase 2,1-acylglycerol-3-phosphate O-acyltransferase 2 (lysophosphatidic acid acyltransferase, beta),1-acylglycerol-3-phosphate O-acyltransferase 2 (lysophosphatidic acid acyltransferase, Î²),1-AGPAT2,2510002J07Rik,AV000834,BSCL,BSCL1,LPAAB,LPAAT-beta,LPAAT-Î²,lysophosphatidic acid acyltransferase beta,lysophosphatidic acid acyltransferase Î²	1-acylglycerol-3-phosphate O-acyltransferase 2	17100087	0.0431	1.203	4.217		Cytoplasm	enzyme	prognosis		10555	67512	311821
NDUFS4	18 kda subunit of complex i,6720411N02RIK,AQDQ,C1-18k,CI-18,CI-18 kDa,CI-AQDQ,Complex I-18 kDa,NADH dehydrogenase (ubiquinone) Fe-S protein 4,NADH:ubiquinone oxidoreductase subunit S4	NADH:ubiquinone oxidoreductase subunit S4	16984741	0.0432	-1.206	4.944	4	Cytoplasm	enzyme			4724	17993	499529	1
ZNF548	zinc finger protein 548	zinc finger protein 548	16866025	0.0432	1.256	6.542		Other	other			147694
ACSM6	acyl-CoA synthetase medium chain family member 6,bA310E22.3,C10orf129	acyl-CoA synthetase medium chain family member 6	16707773	0.0433	1.478	4.339		Other	other			142827
DMPK	DM,DM1,DM1 protein kinase,DM15,DM1PK,DMK,Dmpk predicted,dystrophia myotonica-protein kinase,MDK,MDPK,MT-PK,MYOTONIN	DM1 protein kinase	16873415	0.0434	-1.258	4.8		Cytoplasm	kinase	diagnosis		1760	13400	308405
ANGPTL2	AI593246,AL2,angiopoietin-like 2,ARP2,AW260363,HARP	angiopoietin like 2	17098477	0.0437	1.296	6.429	7	Extracellular Space	other			23452	26360	171100	4
DDX20	Component of gems 3,DEAD (Asp-Glu-Ala-Asp) box polypeptide 20,DEAD-box helicase 20,DEAD-box protein 20,DP103,GEMIN3	DEAD-box helicase 20	16668730	0.044	1.215	4.826	2	Nucleus	transcription regulator			11218	53975	84473	16
RNF122	1110063C11RIK,ring finger protein 122	ring finger protein 122	17076170	0.044	1.375	4.936	3	Other	other			79845	68867		13
CST1	CYSTATIN SN	cystatin SN	16917955	0.0441	1.212	2.23	14	Extracellular Space	other			1469			10
LNP1	Gm19797,leukaemia NUP98 fusion partner 1,leukemia NUP98 fusion partner 1,LOC348801,NP3	leukemia NUP98 fusion partner 1	16943328	0.0442	1.412	5.841	5	Other	other			348801	100503609	100359918	1
TM2D1	2310026L18Rik,AA990549,BBP,BBP-1,LOC682077,LOC685326,TM2 domain containing 1	TM2 domain containing 1	16687985	0.0442	-1.201	4.822		Plasma Membrane	G-protein coupled receptor	unspecified application		83941	94043	362545
PDE6D	AI841218,JBTS22,Pde delta,Pde Î´,PDED,phosphodiesterase 6D,phosphodiesterase 6D, cGMP-specific, rod, delta,phosphodiesterase 6D, cGMP-specific, rod, Î´,PrBP/delta,PrBP/Î´,PrBPdelta	phosphodiesterase 6D	16909537	0.0443	1.252	4.329	11	Cytoplasm	enzyme			5147	18582	363272	8
KIR3DL1	CD158E,CD158E1,CD158E1/2,killer cell immunoglobulin like receptor, three Ig domains and long cytoplasmic tail 1,KIR,KIR3DL1/S1,NKAT-3,NKB1,NKB1B,p70	killer cell immunoglobulin like receptor, three Ig domains and long cytoplasmic tail 1	16865498	0.0446	-1.258	4.04	4	Plasma Membrane	transmembrane receptor	diagnosis		3811			3
ZNF276	AW048709,CENP-Z,D8Ertd370e,D8Ertd377e,ZADT,ZFP276,zinc finger protein (C2H2 type) 276,zinc finger protein 276,ZNF477	zinc finger protein 276	16822089	0.0446	-1.221	3.837		Nucleus	other			92822	57247	307924
MCOLN3	6720490O21Rik,mucolipin 3,TRP-ML3,Va	mucolipin 3	16689020	0.0447	-1.224	4.456	9	Plasma Membrane	ion channel			55283	171166	308022	7
RCOR2	1A13,AW122124,CoREST,Rcor,Rcor1,REST corepressor 2	REST corepressor 2	16739796	0.0451	-1.21	4.258	14	Nucleus	transcription regulator			283248	104383	305811	11
SCNN1A	alpha ENaC,BESC2,ENaC,ENaC-Î±,ENaCA,ENaCalpha,Epithelial amiloride sensitive Na+ channel Î±,mENaC,SCNEA,SCNN1,sodium channel epithelial 1 alpha subunit,sodium channel epithelial 1 Î± subunit,sodium channel, nonvoltage-gated 1 alpha,sodium channel, nonvoltage-gated 1 Î±,Î±-ENaC	sodium channel epithelial 1 alpha subunit	16760350	0.0451	-1.254	3.011	2	Plasma Membrane	ion channel	diagnosis	hydrochlorothiazide/triamterene, amiloride, amiloride/hydrochlorothiazide, triamterene	6337	20276	25122	3
KCNA3	HGK5,HLK3,HPCN3,HUKIII,Kca1-3,KV1.3,KV1.3 alpha subunit,KV1.3 Î± subunit,MK3,PCN3,POTASSIUM VOLTAGE-GATED CHANNEL SHAKER-RELATED 3,potassium voltage-gated channel subfamily A member 3,potassium voltage-gated channel, shaker-related subfamily, member 3	potassium voltage-gated channel subfamily A member 3	16690754	0.0452	-1.292	4.613	6	Plasma Membrane	ion channel		dalfampridine	3738	16491	29731	4
PIGL	CHIME,Gm737,LOC102724483,phosphatidylinositol glycan anchor biosynthesis class L,phosphatidylinositol glycan anchor biosynthesis, class L	phosphatidylinositol glycan anchor biosynthesis class L	16831413	0.0452	1.254	2.299		Cytoplasm	enzyme			9487	327942	192263
CIAO1	AW210570,CIA1,cytosolic iron-sulfur assembly component 1,cytosolic iron-sulfur protein assembly 1,cytosolic iron-sulphur assembly component 1,cytosolic iron-sulphur protein assembly 1,WDR39	cytosolic iron-sulfur assembly component 1	16882955	0.0455	-1.228	4.08		Nucleus	transcription regulator			9391	26371	29231	14
CABIN1	A330070M20Rik,CAIN,calcineurin binding protein 1,KB-318B8.7,PPP3IN	calcineurin binding protein 1	16928178	0.0455	-1.207	2.95		Nucleus	other			23523	104248	94165	7
TOE1	4930584N22RIK,4933424D16Rik,AI413517,CAF1Z,hCaf1z,PCH7,target of EGR1, exonuclease,target of EGR1, member 1 (nuclear)	target of EGR1, exonuclease	16664078	0.0456	-1.217	4.693	22	Nucleus	enzyme			114034	68276	298443	5
AP2A1	adaptor related protein complex 2 alpha 1 subunit,adaptor related protein complex 2 Î± 1 subunit,adaptor-related protein complex 2, alpha 1 subunit,adaptor-related protein complex 2, Î± 1 subunit,ADTAA,Alpha a adaptin,Alpha-adaptin A,Ap-2,AP-2 alpha subunit,AP-2 Î± subunit,Ap2 alpha A,Ap2 Î± A,AP2-ALPHA,AP2-Î±,CLAPA1,Î± a adaptin,Î±-adaptin A	adaptor related protein complex 2 alpha 1 subunit	16864304	0.0457	-1.372	4.112		Cytoplasm	transporter			160	11771	308578
SLC3A1	ATR1,CSNU1,D2,D2H,NAA-Tr,NBAT,NTAA,RBAT,solute carrier family 3 member 1,solute carrier family 3, member 1	solute carrier family 3 member 1	16879601	0.046	1.2	3.207		Plasma Membrane	transporter			6519	20532	29484
PMF1/PMF1-BGLAP	2600009M07Rik,AL033286,AW060657,LOC686408,PMF1,PMF1-BGLAP,PMF1-BGLAP readthrough,polyamine-modulated factor 1	polyamine modulated factor 1	16672006	0.0461	1.233	4.623	13	Nucleus	transcription regulator			11243|100527963	67037	681050	15
RPL17	ASI,Gm14934,L17,LOC100133240,PD-1,ribosomal protein L17,ribosomal protein L17, pseudogene 8,Rpl17-ps8,RPL23	ribosomal protein L17	16855180	0.0461	-1.372	3.005	2	Cytoplasm	other			6139	102632403|319195	291434	2
XYLT1	8030490L12,DBQD2,DKFZP586F071,LOC283824,PXYLT1,XT-I,XT1,xylosyltransferase 1,XYLTI	xylosyltransferase 1	16824352	0.0462	-1.417	5.362	21	Cytoplasm	enzyme			64131	233781	64133	14
FGD6	AA123052,ETOHD4,FLJ11183,FYVE, RhoGEF and PH domain containing 6,KIAA1362,RGD1565609,ZFYVE24	FYVE, RhoGEF and PH domain containing 6	16768675	0.0464	-1.294	5.516	11	Cytoplasm	other			55785	13998	500824	13
RAB20	AA536966,D8Ertd350e,LOC686866,RAB20, member RAS oncogene family	RAB20, member RAS oncogene family	16780997	0.0465	1.254	4.919	3	Cytoplasm	enzyme			55647	19332	689377	13
CYP7A1	7-Î± Hydroxylase,C7 Î± h,CHAP,cholesterol 7alpha-hydroxylase,Cholesterol hydroxylase 7 Î±,Cholesterol7 Î± Hydroxylase,CP7A,CYP7,CYP7A,CYP7S1,CYPVII,cytochrome P450 family 7 subfamily A member 1,cytochrome P450, family 7, subfamily a, polypeptide 1	cytochrome P450 family 7 subfamily A member 1	17077442	0.0465	-1.353	2.698	7	Cytoplasm	enzyme			1581	13122	25428	4
OR51G1	MOR7-1,olfactory receptor 578,olfactory receptor 70,olfactory receptor family 51 subfamily G member 1 (gene/pseudogene),Olfr578,Olr70,OR11-29,OR51G3P	olfactory receptor family 51 subfamily G member 1 (gene/pseudogene)	16734814	0.0465	1.214	2.412		Plasma Membrane	G-protein coupled receptor			79324	259119	293215
CA14	AW536446,CA-XIV,Car14,carbonic anhydrase 14	carbonic anhydrase 14	16670454	0.0466	1.411	4.053	10	Plasma Membrane	enzyme		methazolamide, hydrochlorothiazide, acetazolamide, trichloromethiazide, chlorothiazide, chlorthalidone, benzthiazide, sulfacetamide, topiramate	23632	23831	791259	6
H2AFY2	H2A histone family member Y2,H2A histone family, member Y2,H2AW,Histone macroH2A2,macroH2A2,RGD1561371	H2A histone family member Y2	16705701	0.0469	-1.292	4.158	6	Nucleus	other			55506	404634	361844	2
TGM6	dJ734P14.3,RGD1565348,SCA35,TG6,TGM3L,TGY,transglutaminase 6	transglutaminase 6	16910785	0.047	1.228	3.652		Cytoplasm	enzyme			343641	241636	296152
TTC28	2310015L07RIK,6030435N04,AI428795,AI851761,AK122427 (KIAA gene family),BC002262,KIAA1043,tetratricopeptide repeat domain 28,TPRBK	tetratricopeptide repeat domain 28	16933470	0.0471	-1.252	3.687	2	Cytoplasm	other			23331	209683	304558	3
NBPF10 (includes others)	AB13,AB14,AB23,AB6,AD2,AE01,AG1,AG3,COAS1,DJ328E19.C1.1,KIAA1245,LOC100505752,LOC100996575,LOC100996759,LOC101059980,LOC101060202,LOC101060238,LOC101060362,LOC101060672,LOC101060692,LOC102724250,LOC376745,LOC440675,NBG,NBPF,NBPF member 1,NBPF member 10,NBPF member 11,NBPF member 12,NBPF member 14,NBPF member 15,NBPF member 19,NBPF member 20,NBPF member 26,NBPF member 8,NBPF member 9,NBPF1,NBPF11,…	NBPF member 20	16692452	0.0472	-1.214	6.737	3	Other	other			55672|101060226|101060684|284565|200030|100132406|400818|100288142|728841|102724250|149013|25832			1
SPATA2L	2610039E05Rik,AI648233,C16orf76,MGC26885,RGD1560840,SPATA2L isoform 1,spermatogenesis associated 2-like,tamo	spermatogenesis associated 2 like	16829343	0.0472	1.227	4.207		Other	other			124044	78779	498963
LCE3E	late cornified envelope 3E,LEP17	late cornified envelope 3E	16693331	0.0475	-1.245	3.11		Other	other			353145
ZNF845	Gm29738,Gm29746,Gm31526,LOC102548076,LOC102548633,LOC102550397,LOC102551257,LOC102556463,LOC102643281,predicted gene, 29738,predicted gene, 29746,predicted gene, 31526,zinc finger protein 120-like,zinc finger protein 709-like,zinc finger protein 729-like,zinc finger protein 845,zinc finger protein 99-like	zinc finger protein 845	16864925	0.0475	1.243	4.017		Other	other			91664	101055933|102633782|101055890	102550397|102551257|102548076|102548633|102556463
SLC35A5	1010001J06Rik,AU021179,BB097433,D16Ertd450e,D730043G07RIK,RGD1564361,solute carrier family 35 member A5,solute carrier family 35, member A5	solute carrier family 35 member A5	16943954	0.0476	-1.296	3.243		Other	transporter			55032	74102	498081
OR13C3	LOC100912327,LOC100912420,MOR262-8,olfactory receptor 13C3-like,olfactory receptor 273,olfactory receptor 847,olfactory receptor family 13 subfamily C member 3,Olfr273,Olr847,OR37G,OR9-8,ratchr5-70187780-70186827 ORF	olfactory receptor family 13 subfamily C member 3	17096715	0.0478	-1.776	3.212		Plasma Membrane	G-protein coupled receptor			138803	258821	100912327|298045
TMEM171	Gm905,PRP2,transmembrane protein 171	transmembrane protein 171	16986065	0.0481	1.44	3.903	10	Other	other			134285	380863	293634	6
CHAC1	1810008K03Rik,ChaC glutathione-specific gamma-glutamylcyclotransferase 1,ChaC glutathione-specific Î³-glutamylcyclotransferase 1,ChaC, cation transport regulator 1,MGC4504,RGD1307153	ChaC glutathione specific gamma-glutamylcyclotransferase 1	16799739	0.0483	1.461	4.491	17	Cytoplasm	enzyme			79094	69065	362196	6
TMEM156	Col28a1,Gm446,transmembrane protein 156	transmembrane protein 156	16975234	0.0485	1.23	2.305	23	Other	other			80008	243025	498365	14
CYP11B2	AA389061,ALDOS,Cp45as,CPN1,CPN2,CYP11B,Cyp11b1,Cyp11b3,CYP11BL,CYPXIB2,CYPXIB3,cytochrome P450 11B1, mitochondrial-like,cytochrome P450 family 11 subfamily B member 2,cytochrome P450, family 11, subfamily b, polypeptide 1,cytochrome P450, family 11, subfamily b, polypeptide 3,FHI,LOC100910462,P-450C18,P450aldo,P450c11,P450c11AS,RNCP45AS	cytochrome P450 family 11 subfamily B member 2	17082001	0.0486	1.442	3.624	6	Cytoplasm	enzyme	efficacy	osilodrostat	1585	110115	353498|100910462	4
LARP4	DXErtd793,DXErtd793e,La ribonucleoprotein domain family member 4,La ribonucleoprotein domain family, member 4,LOC681258,PP13296	La ribonucleoprotein domain family member 4	16751083	0.0489	-1.282	6.874		Cytoplasm	other			113251	207214	100910299
ASCC2	1700011I11Rik,2610034L15Rik,activating signal cointegrator 1 complex subunit 2,AI482016,ASC1p100,AW046480,p100,RGD1561422	activating signal cointegrator 1 complex subunit 2	16933703	0.049	-1.207	3.396	2	Nucleus	other			84164	75452	498402	3
POU6F1	2310038G18Rik,Brain-5,BRN5,C79593,cns-1,Emb,MPOU,POU class 6 homeobox 1,POU domain, class 6, transcription factor 1,TCFB1	POU class 6 homeobox 1	16764706	0.0491	1.229	3.891	2	Nucleus	transcription regulator			5463	19009	116545	2
LHX3	CPHD3,DKFZp762A2013,LIM homeobox 3,LIM homeobox protein 3,LIM3,mLIM3,P-LIM	LIM homeobox 3	17099836	0.0492	-1.27	4.233		Nucleus	transcription regulator			8022	16871	170671	23
ERCC6	4732403I04,ARMD5,C130058G22RIK,CKN2,COFS,COFS1,CSB,CSB-PGBD3,ERCC excision repair 6, chromatin remodeling factor,ERCC6-PGBD3,excision repair cross-complementing rodent repair deficiency, complementation group 6,FLJ13497,LOC282965,POF11,RAD26,UVSS1	ERCC excision repair 6, chromatin remodeling factor	16714135	0.0492	-1.229	3.366		Nucleus	transcription regulator			2074	319955	306274	1
CSTA	2010005H15Rik,AREI,Csta1,CYSTATIN A,cystatin A1,Cystatin-alpha,Cystatin-Î±,EG433016,Gm5483,predicted gene 5483,PSS4,RIKEN cDNA 2010005H15 gene,stefin A,STF1,STFA	cystatin A	16944647	0.0493	1.336	3.278	4	Cytoplasm	other			1475	76770|209294|433016	288067	14
LDAH	1110057K04Rik,C2orf43,FLJ21820,hLDAH,lipid droplet associated hydrolase,mLDAH,RGD1311648	lipid droplet associated hydrolase	16894998	0.0494	-1.22	3.344		Cytoplasm	enzyme			60526	68832	313949
RTP3	LTM1,receptor transporter protein 3,TMEM7,Z3CXXC3	receptor transporter protein 3	16940203	0.0494	1.202	2.67	25	Cytoplasm	other			83597
MAGEL2	LOC681515,MAGE family member L2,melanoma antigen, family L, 2,NDNL1,nM15,ns7,PWLS,SHFYNG	MAGE family member L2	16806093	0.0495	-1.317	3.483		Cytoplasm	enzyme			54551	27385	679875
OR4D11	MOR239-3,olfactory receptor 1423,olfactory receptor 321,olfactory receptor family 4 subfamily D member 11,Olfr1423,Olr321,OR4D11P,ratchr1-215051967-215051035 ORF	olfactory receptor family 4 subfamily D member 11	16725097	0.0497	1.252	2.929		Plasma Membrane	G-protein coupled receptor			219986	258675	293759
KCNK6	D7ERTD764E,K2p6.1,KCNK8,LOC100909725,potassium channel subfamily K member 6-like,potassium channel, two pore domain subfamily K, member 6,potassium inwardly-rectifying channel, subfamily K, member 6,potassium two pore domain channel subfamily K member 6,TOSS,TWIK-2	potassium two pore domain channel subfamily K member 6	16861647	0.0499	-1.203	3.558	14	Plasma Membrane	ion channel			9424	52150	116491|100909725	11
MSTO1	BC008103,LST005,misato 1, mitochondrial distribution and morphology regulator,MMYAT,MST,RGD1306110	misato 1, mitochondrial distribution and morphology regulator	16671791	0.0499	-1.439	5.19		Cytoplasm	other			55154	229524	295237
FOXD4L1	bA395L14.1,forkhead box D4 like 1,FOXD5	forkhead box D4 like 1	16884732	0.0499	1.451	3.389		Nucleus	transcription regulator			200350
BTBD7	5730507E09RIK,8030448M07,BTB (POZ) domain containing 7,BTB domain containing 7,E130118E17RIK,FUP1,mKIAA1525	BTB domain containing 7	16796128	0.0501	-1.222	6.103		Nucleus	other			55727	238386	362772
NMNAT2	AI843915,C1orf15,D030041I09RIK,nicotinamide nucleotide adenylyltransferase 2,PNAT1,PNAT2	nicotinamide nucleotide adenylyltransferase 2	16697062	0.0502	1.252	7.195	16	Cytoplasm	enzyme			23057	226518	289095
KCNA6	HBK2,KV1.6,KV1.6 alpha subunit,KV1.6 Î± subunit,MK1.6,potassium voltage-gated channel subfamily A member 6,potassium voltage-gated channel, shaker-related, subfamily, member 6,PPP1R96	potassium voltage-gated channel subfamily A member 6	16747112	0.0502	-1.26	4.767		Plasma Membrane	ion channel		dalfampridine	3742	16494	64358
FCRL1	A230020G22Rik,Bxmas1,Bxmh1,Bxmh1b,CD307a,Fc receptor-like 1,FCRH1,Fcrh1l,Fcrh1s,IFGP1,IRTA5	Fc receptor like 1	16694980	0.0503	1.218	2.936	23	Plasma Membrane	other			115350	229499
RAB40B	RAB40B, member RAS oncogene family,RAR,Rar1,SEC4L	RAB40B, member RAS oncogene family	16850278	0.0505	1.219	4.097		Plasma Membrane	enzyme			10966	217371	303754
ARHGEF3	1200004I24Rik,9830169H03RIK,C76747,GEF3,RHO GEF,Rho guanine nucleotide exchange factor (GEF) 3,Rho guanine nucleotide exchange factor 3,STA3,XPLN	Rho guanine nucleotide exchange factor 3	16955291	0.0505	1.252	3.542	4	Cytoplasm	other			50650	71704	290541
mir-743	hsa-mir-871,hsa-mir-888,hsa-mir-890,hsa-mir-892a,hsa-mir-892b,hsa-mir-892c,MI0005526,microRNA 201,microRNA 3551,microRNA 470,microRNA 741,microRNA 743,microRNA 743a,microRNA 743b,microRNA 871,microRNA 888,microRNA 890,microRNA 892a,microRNA 892b,microRNA 892c,Mir201,Mir3551,Mir470,Mir741,Mir743a,Mir743b,Mir871,MIR888,MIR890,MIR892A,MIR892B,MIR892C,Mirn201,Mirn470,Mirn743,Mirn743a,Mirn743b,Mirn871…	microRNA 892b	17114762	0.0507	-1.289	2.665	1	Cytoplasm	microRNA			100126342|102466721|100126306|100126307|100126303	100124478|100124496|100049546|723873|387197	100526612|100314135|100526615|100314095|100314117|100314171
ADAMTS10	9430006O18,a disintegrin-like and metallopeptidase (reprolysin type) with thrombospondin type 1 motif, 10,ADAM metallopeptidase with thrombospondin type 1 motif 10,ADAM metallopeptidase with thrombospondin type 1 motif, 10,AW045948,LOC148230,WMS,WMS1,Znmp	ADAM metallopeptidase with thrombospondin type 1 motif 10	16868219	0.0508	1.266	3.89		Extracellular Space	peptidase	diagnosis		81794	224697	314655
RD3	3322402L07Rik,C1orf36,LCA12,retinal degeneration 3	retinal degeneration 3	16698975	0.0511	1.221	2.893		Cytoplasm	other			343035	74023	684158
KLRG2	2310020F24Rik,CLEC15B,killer cell lectin like receptor G2,killer cell lectin-like receptor subfamily G, member 2,LOC684246	killer cell lectin like receptor G2	17063452	0.0513	1.216	3.551		Other	other			346689	74253	689885
ADAM18	a disintegrin and metallopeptidase domain 18,ADAM metallopeptidase domain 18,ADAM27,Dtgn3,Tmdc3,tMDCIII	ADAM metallopeptidase domain 18	17068266	0.0513	-1.217	2.127		Plasma Membrane	peptidase			8749	13524	57029
PROP1	CPHD2,df,paired like homeodomain factor 1,PROP paired-like homeobox 1	PROP paired-like homeobox 1	17003468	0.0514	-1.221	3.837	23	Nucleus	transcription regulator			5626	19127	266738
CALHM3	bA225H22.7,calcium homeostasis modulator 3,FAM26A,RGD1560215	calcium homeostasis modulator 3	16718066	0.0515	1.264	3.485	20	Extracellular Space	other			119395		499368
CCNQ	1810009O10Rik,cyclin Q,FAM58A,Fam58b,family with sequence similarity 58, member B,RGD1305651,STAR	cyclin Q	17115162	0.0515	-1.272	4.078	18	Other	other			92002	69109	303321
EHMT1	9230102N17Rik,D330003E03,EHMT1-IT1,euchromatic histone lysine methyltransferase 1,euchromatic histone methyltransferase 1,EUHMTASE1,FP13812,GLP,GLP1,KLEFS1,KMT1D,mKIAA1876	euchromatic histone lysine methyltransferase 1	17091815	0.0517	1.216	3.775	6	Nucleus	transcription regulator			79813	77683	362078
SEPHS1	1110046B24Rik,AA589574,AI505014,AW111620,SELD,selenophosphate synthetase 1,SPS,SPS1	selenophosphate synthetase 1	16711866	0.0521	1.246	5.314		Other	enzyme			22929	109079	291314
SKP2	4930500A04Rik,cyclin A-associated kinase,F-box protein Skp2,FBL1,FBXL1,FLB1,FWD1,p45,p45Skp2,RGD1562456,S-PHASE KINASE-ASSOCIATED protein 2,S-phase kinase-associated protein 2 (p45)	S-phase kinase associated protein 2	16984032	0.0524	-1.314	3.32	5.11	Nucleus	enzyme	diagnosis		6502	27401	294790
ITPK1	BC031182,Inositol 1,3,4-Triphosphate 5/6 Kinase,inositol-tetrakisphosphate 1-kinase,ITRPK1,LOC100130685,LOC683482	inositol-tetrakisphosphate 1-kinase	16796094	0.0525	1.225	4.567		Cytoplasm	kinase			3705	217837	500709
MT1X	metallothionein 1X,MT-1l,MT1	metallothionein 1X	16819264	0.0528	-1.25	7.993	4	Other	other	diagnosis		4501
WDR62	2310038K02Rik,b2b1508Clo,C19orf14,DKFZP434J046,LOC100911863,MCPH2,RGD1306714,WD repeat domain 62	WD repeat domain 62	16861318	0.0528	1.227	4.562	20	Nucleus	other			284403	233064	308492
CADM3	BIgR,cell adhesion molecule 3,IGSF4B,NECL1,SynCAM3,TSLL1	cell adhesion molecule 3	16672412	0.0529	-1.225	4.417		Plasma Membrane	other			57863	94332	360882
WFDC11	WAP four-disulfide core domain 11,WAP11	WAP four-disulfide core domain 11	16919631	0.0529	-1.265	2.12		Extracellular Space	other			259239
NUDT15	6530403O17,A730068G11RIK,LOC100047504,MTH2,nudix (nucleoside diphosphate linked moiety X)-type motif 15,nudix hydrolase 15,NUDT15D	nudix hydrolase 15	16774669	0.0535	-1.331	4.505		Cytoplasm	phosphatase			55270	214254	290365
SLC25A21	9930033G19Rik,A630030I10,BB158148,ODC,ODC1,solute carrier family 25 (mitochondrial oxodicarboxylate carrier), member 21,solute carrier family 25 member 21	solute carrier family 25 member 21	16792154	0.0535	-1.243	2.988	25	Cytoplasm	transporter			89874	217593	171151
LCE3C	2310007F04Rik,late cornified envelope 3B,late cornified envelope 3C,Lce3b,LEP15,SPRL3A,Sprrl6A	late cornified envelope 3C	16671027	0.0538	-1.24	3.652		Other	other			353144	66344
FBLN7	1600015H20Rik,AI464334,fibulin 7,RGD1310131,TM14	fibulin 7	16884426	0.0541	-1.225	3.853		Extracellular Space	other			129804	70370	296145
TP53I3	PIG3,tumor protein p53 inducible protein 3,tumour protein p53 inducible protein 3	tumor protein p53 inducible protein 3	16895179	0.0541	-1.27	4.741	2	Cytoplasm	enzyme			9540
FBLIM1	2410043F08Rik,CAL,DKFZp434G171,FBLP-1,filamin binding LIM protein 1,Gt10,hnRNP L,MIGFILIN,migfilin(s)	filamin binding LIM protein 1	16659746	0.0545	-1.218	3.761	10	Plasma Membrane	other			54751	74202	362650
CXorf56	C330007P06Rik,chromosome X open reading frame 56,RGD1564541,RIKEN cDNA C330007P06 gene,similar to hypothetical protein FLJ22965	chromosome X open reading frame 56	17113582	0.055	1.204	2.834	17	Extracellular Space	other			63932	77644	313433
NKPD1	2310015G09Rik,LOC686819,NTPase KAP family P-loop domain containing 1,NTPase, KAP family P-loop domain containing 1	NTPase KAP family P-loop domain containing 1	16873231	0.0552	-1.248	3.915		Other	other			284353	69547	680440
IGHG1	Gamma1,IG HEAVY CONSTANT gamma 1 (G1M MARKER),IG HEAVY CONSTANT Î³ 1 (G1M MARKER),IgG gamma 1 heavy chain,IGG KAPPA HEAVY CHAIN,IgG Î³ 1 heavy chain,IGG Îº HEAVY CHAIN,IGG1,IGH-4,Immunoglobulin GL Gamma 1,Immunoglobulin GL Î³ 1,immunoglobulin heavy constant gamma 1 (G1m marker),immunoglobulin heavy constant Î³ 1 (G1m marker),VH7183	immunoglobulin heavy constant gamma 1 (G1m marker)	16797479	0.0554	-1.337	4.23	5	Extracellular Space	peptidase			3500	16017
CYTH2	ARNO,CLM2,CTS18,CTS18.1,cytohesin-2,LOC284356,PSCD2,PSCD2L,Sec7,Sec7B,SEC7L,Sec7p-L,Sec7p-like	cytohesin 2	16863799	0.0555	-1.413	3.905	25	Cytoplasm	other			9266	19158	116692
B3GALT5	1190002B21Rik,AU045265,B3GalT-V,B3GalTx,B3T5,Beta-1,3-galactosyltransferase 5,beta-1,3-GalTase 5,beta-3-Gx-T5,beta3Gal-T5,GLCT5,LOC105372805,UDP-Gal:betaGlcNAc beta 1,3-galactosyltransferase, polypeptide 5,UDP-Gal:betaGlcNAc Î² 1,3-galactosyltransferase, polypeptide 5,Î²-1,3-galactosyltransferase 5,Î²-1,3-GalTase 5,Î²-3-Gx-T5	beta-1,3-galactosyltransferase 5	16922865	0.0557	1.536	4.024	12	Cytoplasm	enzyme			10317	93961	288161
PPP2R2B	2900026H06RIK,6330404L05Rik,B55BETA,E130009M08RIK,pp2A,Pp2a B-Î²,PP2A-PR55B,PP2AB55BETA,PP2ABBETA,PP2APR55BETA,PP2R2B,PPPR2B2,PR2AB55BETA,PR2ABBETA,PR2APR55BETA,PR52B,PR55-BETA,PR55-Î²,protein phosphatase 2 regulatory subunit Bbeta,protein phosphatase 2, regulatory subunit B, beta,protein PHOSPHATASE 2, REGULATORY subunit B, beta isoform,protein phosphatase 2, regulatory subunit B, Î²,protein PHO…	protein phosphatase 2 regulatory subunit Bbeta	17001256	0.0558	1.561	4.014	6	Cytoplasm	phosphatase			5521	72930	60660
CHRNA3	(a)3,A730007P14Rik,Acra-3,cholinergic receptor nicotinic alpha 3 subunit,cholinergic receptor nicotinic Î± 3 subunit,cholinergic receptor, nicotinic, alpha polypeptide 3,cholinergic receptor, nicotinic, Î± polypeptide 3,LNCR2,NACHR alpha3 subunit,Nachr Î± 3,NACHRA3,PAOD2,Î± 3 nicotinic receptor subunit	cholinergic receptor nicotinic alpha 3 subunit	17117661	0.0558	-1.283	4.868	1	Plasma Membrane	transmembrane receptor		ABT-089, isoflurane, mecamylamine, succinylcholine, levamisole, rocuronium, doxacurium, amobarbital, mivacurium, pipecuronium, rapacuronium, metocurine, atracurium, cisatracurium, acetylcholine, nicotine, D-tubocurarine, arecoline, ibogaine, enflurane, pancuronium, vecuronium	1136	110834	25101
ZRANB2	ZFP265,zinc finger RANBP2-type containing 2,ZIS,ZIS1,ZIS2,ZNF265	zinc finger RANBP2-type containing 2	16688487	0.0559	-1.274	8.19	23	Nucleus	transcription regulator			9406
ZNF528	zinc finger protein 528	zinc finger protein 528	16864849	0.0561	-1.246	4.315	9	Other	other			84436			10
SCGB3A1	HIN-1,LU105,LuLeu2,PnSP-2,secretoglobin,secretoglobin family 3A member 1,secretoglobin, family 3A, member 1,UGRP2,Utgrp2	secretoglobin family 3A member 1	17003953	0.0561	-1.235	3.755	4	Extracellular Space	cytokine	efficacy		92304	68662	338418
SLA2	A930009E21Rik,AI430952,C20orf156,LOC102554229,MARS,RGD1562071,SLAP-2,Src-like-adaptor 2	Src like adaptor 2	16918941	0.0562	-1.267	3.104	11	Plasma Membrane	other			84174	77799	499931
RGS6	GAP,HA117,regulator of G-protein signaling 6,S914	regulator of G protein signaling 6	16786064	0.0563	-1.244	4.753	13	Cytoplasm	enzyme			9628	50779	54295
SPATA22	Gm882,NYD-SP20,RGD1565378,Sgn,spermatogenesis associated 22	spermatogenesis associated 22	16839695	0.0563	-1.23	2.393		Other	other			84690	380709	360565
TRMO	5830415F09Rik,AV014846,C9orf156,HSPC219,NAP1,RGD1305420,tRNA methyltransferase O	tRNA methyltransferase O	17096405	0.0563	-1.263	4.333		Other	enzyme			51531	74753	298072
IFIT3	CIG-41,CIG-49,GARG-49,I830012O16Rik,IFI-60K,Ifi49,IFI60,Ifit3b,IFIT4,interferon-induced protein with tetratricopeptide repeats 3,interferon-induced protein with tetratricopeptide repeats 3B,IRG2,ISG-561,ISG60,P49,P60,RIG-G	interferon induced protein with tetratricopeptide repeats 3	16707184	0.0564	-1.29	4.575	2	Cytoplasm	other			3437	667370|15959	309526
TBC1D9B	GRAMD9B,RGD1310147,TBC1 domain family member 9B,TBC1 domain family, member 9B	TBC1 domain family member 9B	17003815	0.0564	1.263	4.437		Other	other			23061	76795	360520
NACC2	0610020I02RIK,AI448087,BEND9,BTBD14,BTBD14A,BTBD31,C030048H19RIK,LOC100509476,NAC-2,NACC family member 2,nucleus accumbens associated 2, BEN and BTB (POZ) domain containing,RBB	NACC family member 2	17099816	0.0564	-1.31	3.837		Nucleus	transcription regulator			138151	67991	296583
SPDYE3	SPDYB2,speedy/RINGO cell cycle regulator family member E3	speedy/RINGO cell cycle regulator family member E3	17049252	0.0567	-1.237	1.833		Other	other			441272
NFRKB	A530090G11RIK,INO80G,Nfr kappa b,Nfr Îº b,nuclear factor related to kappa B binding protein,nuclear factor related to Îº B binding protein	nuclear factor related to kappaB binding protein	16746104	0.0568	-1.232	4.276		Nucleus	transcription regulator			4798	235134	315523
DUSP2	dual specificity phosphatase 2,PAC-1,PHOSPHATASE	dual specificity phosphatase 2	16900441	0.0572	1.281	5.486	2	Nucleus	phosphatase			1844	13537	311406
FOXN2	3230402J05Rik,6030465J18Rik,Fkh19,forkhead box N2,Foxn1,HTLF,RGD1562291	forkhead box N2	16879958	0.0575	-1.215	5.249		Nucleus	other			3344	14236	301676
MTPAP	0610027A18Rik,AW551379,mitochondrial poly(A) polymerase,PAPD1,SPAX4	mitochondrial poly(A) polymerase	16712960	0.0576	-1.264	6.419		Cytoplasm	enzyme			55149	67440	307050
CEBPA	C/EBP alpha P30,C/EBP alpha P42,C/EBP Î± P30,C/EBP Î± P42,C/EBP-alpha,C/EBP-Î±,C/ERB,CBF-A,ccaat enhancer binding protein Î±,CCAAT/enhancer binding protein (C/EBP), alpha,CCAAT/enhancer binding protein (C/EBP), Î±,CCAAT/enhancer binding protein alpha,CCAAT/enhancer binding protein Î±,CEBP,Cebp Alpha,CEBPÎ±,DBPCEP,p42,Zinc Finger Homeobox 1b	CCAAT/enhancer binding protein alpha	16871235	0.0576	1.287	3.111	3	Nucleus	transcription regulator	diagnosis,disease progression,prognosis,unspecified application		1050	12606	24252
HSD17B4	17 beta Hydroxy Steroid Dehydrogenase Isoform 4,17 Î² Hydroxy Steroid Dehydrogenase Isoform 4,17-beta HSD4,17-beta-HSD,17-Î² HSD4,17-Î²-HSD,17[b]-HSD,Bifunctional protein,D-bifunctional,DBP,HD,hydroxysteroid (17-beta) dehydrogenase 4,hydroxysteroid (17-Î²) dehydrogenase 4,hydroxysteroid 17-beta dehydrogenase 4,hydroxysteroid 17-Î² dehydrogenase 4,MFE-2,MFP2,MPF-2,NS1-I,perMFE-2,Peroxisomal bifunc…	hydroxysteroid 17-beta dehydrogenase 4	16988376	0.0581	-1.207	7.219	4	Cytoplasm	enzyme			3295	15488	79244
ZNF705B/ZNF705D	zinc finger protein 705B,zinc finger protein 705D,ZNF705B,ZNF705C,ZNF705D	zinc finger protein 705B	17065842	0.0583	-1.263	2.438		Other	other			100132396|728957
PCSK7	AA959856,LPC,PC7,PC8,proprotein convertase subtilisin/kexin type 7,SPC7	proprotein convertase subtilisin/kexin type 7	16744785	0.0583	1.214	5.296	18	Cytoplasm	peptidase	unspecified application		9159	18554	29606
AP1G2	adaptor protein complex AP-1, gamma 2 subunit,adaptor protein complex AP-1, Î³ 2 subunit,adaptor related protein complex 1 gamma 2 subunit,adaptor related protein complex 1 Î³ 2 subunit,adaptor-related protein complex 1, gamma 2 subunit,adaptor-related protein complex 1, Î³ 2 subunit,Adtg2,G2AD,LOC100362547	adaptor related protein complex 1 gamma 2 subunit	16790943	0.0584	-1.223	3.391	13	Cytoplasm	transporter			8906	11766	100362547
BPIFB3	BPI fold containing family B member 3,BPI fold containing family B, member 3,C20orf185,LPLUNC3,RYA3	BPI fold containing family B member 3	16912703	0.0585	1.231	3.732		Extracellular Space	other			359710	378700	499924
OGFR	2010013E17Rik,7-60,opioid growth factor receptor	opioid growth factor receptor	16915755	0.0587	-1.217	3.099	18	Plasma Membrane	other		enkephalin, methionine	11054	72075	83525
TKTL1	C79967,TKR,TKT2,Transketolase 2,transketolase-like 1	transketolase like 1	17108264	0.0589	1.364	5.663		Other	enzyme			8277	83553	689374
ZNF385B	B830010L13RIK,C130013B13Rik,LOC102724263,Zfp385b,Zfp533,zinc finger protein 385B,ZNF533	zinc finger protein 385B	16906031	0.059	1.227	6.213	22	Nucleus	other			151126	241494	311137
RPL37	3110005M08Rik,L37,LOC100360781,LOC100360841,ribosomal protein L37,ribosomal protein L37-like	ribosomal protein L37	16995705	0.0592	-1.216	4.232		Cytoplasm	other			6167	67281	81770|100360841|100360781
BEND7	1110017O21Rik,BEN domain containing 7,C10orf30,E130319B15Rik,RGD1305898	BEN domain containing 7	16711881	0.0594	-1.325	3.856		Cytoplasm	other			222389	209645	361275
DAGLB	DAGLBETA,diacylglycerol lipase beta,diacylglycerol lipase Î²,diacylglycerol lipase, beta,diacylglycerol lipase, Î²,E330036I19Rik,KCCR13L,LOC221955,RGD1310193	diacylglycerol lipase beta	17055013	0.0594	1.372	3.742		Plasma Membrane	enzyme			221955	231871	304289
TMEM108	AI462967,B130017P16Rik,CT124,R74726,RGD1311530,RTLN,transmembrane protein 108	transmembrane protein 108	16945821	0.0595	-1.327	3.102		Plasma Membrane	other			66000	81907	300967
PRDM9	BC012016,Dsbc1,G1-419-29,KMT8B,MEISETZ,MSBP3,PFM6,PR domain containing 9,PR/SET domain 9,Prdm7,PRDM9-B,Rcr1,repro7,ZNF899	PR/SET domain 9	16983550	0.0597	1.292	2.807		Nucleus	enzyme			56979	213389	365155
SHCBP1	LOC687121,mPAL,PAL,SHC binding and spindle associated 1,Shc SH2-domain binding protein 1	SHC binding and spindle associated 1	16826160	0.0602	1.224	2.632	20	Other	other			79801	20419	364648
ASCL1	achaete-scute family bHLH transcription factor 1,AI225900,ASH1,bHLHa46,CEPA,HASH1,MASH1	achaete-scute family bHLH transcription factor 1	16755958	0.0603	-1.204	3.143	4	Nucleus	transcription regulator	unspecified application		429	17172	64186
SNTB2	D16S2531E,EST25263,Snt2,SNT2B2,SNT3,SNTL,SYNTROPHIN beta 2 A,Syntrophin beta2,syntrophin Î² 2,SYNTROPHIN Î² 2 A,syntrophin, basic 2,syntrophin, beta 2,syntrophin, Î² 2	syntrophin beta 2	16820556	0.0603	-1.244	5.647	25	Plasma Membrane	other			6645	20650	689421
MIR620	hsa-mir-620,microRNA 620,MIRN620	microRNA 620	16770778	0.0604	1.244	1.932	23	Cytoplasm	microRNA			693205
CST6	1110017E11Rik,CYSTATIN E,cystatin E/M,CYSTATIN M/E,ichq,N28197	cystatin E/M	16727232	0.0608	-1.23	5.283		Extracellular Space	other	diagnosis		1474	73720	171096
ZDHHC11	4933421L13Rik,DHHC-11,Zdhhc20,zinc finger DHHC-type containing 11,zinc finger, DHHC domain containing 11,zinc finger, DHHC-type containing 11,ZNF399	zinc finger DHHC-type containing 11	16993752	0.0611	-1.343	4.55	6	Cytoplasm	other			79844	71164	499000	1
KDM4A	D4Ertd222e,JHDM3A,JMJD2,JMJD2A,LOC230674,lysine (K)-specific demethylase 4A,lysine demethylase 4A,mKIAA0677,TDRD14A	lysine demethylase 4A	16663665	0.0611	1.202	4.579	25	Nucleus	transcription regulator			9682	230674	313539
S1PR5	EDG8,lpB4,S1P5,sphingosine-1-phosphate receptor 5,SPPR-1,SPPR-2	sphingosine-1-phosphate receptor 5	16868752	0.0613	-1.232	3.553	25	Plasma Membrane	G-protein coupled receptor		fingolimod phosphate, fingolimod	53637	94226	60399
IL1RAPL1	6330532G10RIK,C030039N24,IL1R8,IL1RACPL,IL1RAPL,interleukin 1 receptor accessory protein-like 1,LOC100504948,MRX10,MRX21,MRX34,Oligophrenin-4,OPHN4,TIGIRR-2	interleukin 1 receptor accessory protein like 1	17102309	0.0613	-1.202	4.533	10	Plasma Membrane	transmembrane receptor			11141	331461	317553
CCDC150	4930511H11Rik,coiled-coil domain containing 150,DKFZP434P055,RGD1304775	coiled-coil domain containing 150	16889054	0.0614	1.273	3.158		Other	other			284992	78016	316399
MIGA1	A930038D06,AI852168,C030011O14Rik,FAM73A,Mita1,mitoguardin 1,RGD1559958	mitoguardin 1	16666392	0.0615	1.319	7.035		Plasma Membrane	other			374986	215708	362058
DSPP	Dentin phosphophoryn,dentin sialophosphoprotein,DFNA39,DGI1,Dmp2,DMP3,DPP,DSP,Phosphophorin,Pp,RDSP2	dentin sialophosphoprotein	16968638	0.0615	1.209	2.266	9	Extracellular Space	other			1834	666279	25254
NEAT1	CR618687,FLJ23538,LINC00084,LOC100292444,MEN epsilon/beta,MEN Îµ/Î²,NCRNA00084,nuclear paraspeckle assembly transcript 1 (non-protein coding),TncRNA,VINC	nuclear paraspeckle assembly transcript 1 (non-protein coding)	16726876	0.0617	1.715	7.892		Other	other			283131
KRT73	BC067067,IRT6IRS3,K6IRS3,Kb36,keratin 73,KRT6IRS3	keratin 73	16765005	0.0617	1.216	2.254		Extracellular Space	other			319101	223915	300248
GGCX	Gamma Carboxylase,gamma-glutamyl carboxylase,LOC100507238,VKCFD1,Î³ Carboxylase,Î³-glutamyl carboxylase	gamma-glutamyl carboxylase	16899686	0.0618	1.467	7.01	19	Cytoplasm	enzyme		anisindione, vitamin K3	2677	56316	81716
SWT1	1200016B10Rik,C1orf26,HsSwt1,RGD1308695,SWT1 RNA endoribonuclease homolog,SWT1 RNA endoribonuclease homolog (S. cerevisiae),SWT1, RNA endoribonuclease homolog	SWT1, RNA endoribonuclease homolog	16675009	0.0619	1.23	5.195	8	Extracellular Space	other			54823	66875	289088
RNASE7	RAE1,ribonuclease A family member 7	ribonuclease A family member 7	16781684	0.0619	1.37	4.656	21	Extracellular Space	enzyme			84659
PTPRCAP	AI605264,CD-45-AP,LPAP,LSM-1,protein tyrosine phosphatase, receptor type C associated protein,protein tyrosine phosphatase, receptor type, C polypeptide-associated protein,protein tyrosine phosphatase, receptor type, C-associated protein	protein tyrosine phosphatase, receptor type C associated protein	16740997	0.0622	-1.204	4.686	23	Plasma Membrane	other			5790	19265	499300
mir-548	hsa-mir-548a-1,hsa-mir-548a-2,hsa-mir-548a-3,hsa-mir-548aa-1,hsa-mir-548aa-2,hsa-mir-548ab,hsa-mir-548ac,hsa-mir-548ad,hsa-mir-548ae-1,hsa-mir-548ae-2,hsa-mir-548ag-1,hsa-mir-548ag-2,hsa-mir-548ah,hsa-mir-548ai,hsa-mir-548aj-1,hsa-mir-548aj-2,hsa-mir-548ak,hsa-mir-548al,hsa-mir-548am,hsa-mir-548an,hsa-mir-548ao,hsa-mir-548ap,hsa-mir-548aq,hsa-mir-548ar,hsa-mir-548as,hsa-mir-548at,hsa-mir-548au,hs…	microRNA 579	16907902	0.0623	-2.131	5.269	16	Cytoplasm	microRNA			693125|693126|100616428|102465854|100847084|102466162|100847063|100313921|100616305|103504735|100302191|693127|100616475|100846992|100313773|100313771|100313830|100313914|100302275|100302288|693129|100616190|100616440|100616488|100616384|100847045|100500856|100500919|100616215|100616252|100302192|100500863|693130|693155|100616144|100616450|100616339|100847030|100313895|100422850|100302204|1003022…			15
ZNF100	LOC163227,zinc finger protein 100	zinc finger protein 100	16870821	0.0623	1.289	5.528	9	Nucleus	other			163227			10
NDST1	1200015G06RIK,b2b2230Clo,HSNST,HSNST 1,HSST,HSST1,MRT46,N-deacetylase and N-sulfotransferase 1,N-deacetylase and N-sulphotransferase 1,N-deacetylase/N-sulfotransferase (heparan glucosaminyl) 1,N-deacetylase/N-sulphotransferase (heparan glucosaminyl) 1,N-HSST,N-HSST 1,NST1	N-deacetylase and N-sulfotransferase 1	16991125	0.0623	1.208	4.083	15	Cytoplasm	enzyme			3340	15531	29633
PANK3	pantothenate kinase 3	pantothenate kinase 3	17002598	0.0624	-1.206	6.619	21	Cytoplasm	kinase			79646	211347	360511
TNFAIP2	ABC transporter,B94,EXOC3L3,LOC102723726,LOC299339,M-sec,TNF alpha-INDUCED protein 2,TNF Î±-INDUCED protein 2,tnfb94,Tnfip2,Tnp2,tumor necrosis factor, alpha-induced protein 2,tumor necrosis factor, Î±-induced protein 2,tumour necrosis factor, alpha-induced protein 2,tumour necrosis factor, Î±-induced protein 2	TNF alpha induced protein 2	16789149	0.0628	-1.219	4.226	14.15	Extracellular Space	other			7127	21928	299339
RAB33A	RAB33A, member RAS oncogene family,RabS10,RGD1563280	RAB33A, member RAS oncogene family	17106933	0.0629	1.231	6.07	23	Cytoplasm	enzyme			9363	19337	317580
NPW	Gm935,L8,LOC259224,neuropeptide W,PPL8,PPNPW	neuropeptide W	16814910	0.0634	1.206	4.307		Extracellular Space	other			283869	381073	259224
CSNK1E	AI426939,AI551861,AW457082,casein kinase 1 epsilon,casein kinase 1 Îµ,casein kinase 1, epsilon,casein kinase 1, Îµ,Ck1 Îµ,CK1epsilon,CKI epsilon,CKI Îµ,CKIe,Epsilon casein,HCKIE,KC1epsilon,tau,Îµ casein	casein kinase 1 epsilon	16934991	0.0634	-1.237	5.334	5	Cytoplasm	kinase			1454	27373	58822
CD68	CD68 ANTIGEN,CD68 molecule,ED1,GP110,LAMP4,SCARD1	CD68 molecule	16830577	0.0635	1.306	7.923	5	Plasma Membrane	other	diagnosis,efficacy		968	12514	287435
ISL1	ISL LIM homeobox 1,ISL1 transcription factor, LIM/homeodomain,ISLET1	ISL LIM homeobox 1	16984612	0.0638	-1.226	2.598	14	Nucleus	transcription regulator			3670	16392	64444
KEAP1	INRF2,Kelch Like ECH-Associated Protein 1,KLHL19,mKIAA0132	kelch like ECH associated protein 1	16868743	0.064	-1.349	4.681	5	Cytoplasm	transcription regulator		dimethyl fumarate	9817	50868	117519
HSF4	CTM,CTRCT5,heat shock transcription factor 4,HSTF 4,ldis1,mHSF4	heat shock transcription factor 4	16819994	0.0641	-1.366	3.492	7	Nucleus	transcription regulator			3299	26386
ZSWIM7	2410012H22Rik,LOC125150,RGD1310324,SWS1,zinc finger SWIM-type containing 7,zinc finger, SWIM-type containing 7	zinc finger SWIM-type containing 7	16841696	0.0647	1.236	5.645	21	Other	other			125150	69747	287388
CEACAM18	2010110O04Rik,carcinoembryonic antigen-related cell adhesion molecule 18,Ceacam18-ps1,RGD1563539	carcinoembryonic antigen related cell adhesion molecule 18	16864713	0.0648	-1.346	3.058		Other	other			729767	72431	502334
HDAC5	AI426555,HD5,Hdac4,histone deacetylase 5,mHDA1,mKIAA0600,NY-CO-9	histone deacetylase 5	16845537	0.0651	1.304	4.556	6	Nucleus	transcription regulator		tributyrin, belinostat, pyroxamide	10014	15184	84580
HSD3B1	3-Beta HSD VI,3-Beta Hsd6,3-Î² HSD VI,3-Î² Hsd6,3beta HSD type1,3Beta-HSD I,3BETAHSD,3BH,9030618K22RIK,AI790201,D19210,HSD3B,Hsd3b2,Hsd3b3,Hsd3b6,HSDB1,HSDB3,HSDB3A,hydroxy-delta-5-steroid dehydrogenase, 3 beta- and steroid delta-isomerase 1,hydroxy-delta-5-steroid dehydrogenase, 3 beta- and steroid delta-isomerase 2,hydroxy-delta-5-steroid dehydrogenase, 3 beta- and steroid delta-isomerase 3,hyd…	hydroxy-delta-5-steroid dehydrogenase, 3 beta- and steroid delta-isomerase 1	16669374	0.0658	1.241	2.472	3	Cytoplasm	enzyme		androstenedione, trilostane	3283	15494|15493|15497
CCDC185	4922505E12Rik,C1orf65,coiled-coil domain containing 185	coiled-coil domain containing 185	16677859	0.0658	1.308	3.014		Other	other			164127	433386	289334
DPEP3	1700018F16Rik,AI507039,dipeptidase 3,MBD-3,MLZ-136	dipeptidase 3	16827533	0.0658	1.27	3.428		Other	peptidase			64180	71854	364994
OR2F2	MOR257-5P,olfactory receptor 452,olfactory receptor 808,olfactory receptor family 2 subfamily F member 2,Olfr452,Olr808,OR7-1	olfactory receptor family 2 subfamily F member 2	17052881	0.066	1.222	1.663		Plasma Membrane	G-protein coupled receptor			135948	258207	405140
CDH11	CAD11,cadherin 11,CDH11 isoform 1,CDHOB,OB,OB CADHERIN 1,Ob-cadherin,OSF-4	cadherin 11	16827041	0.0661	-1.268	5.206	16	Plasma Membrane	other	efficacy,prognosis		1009	12552	84407
SWSAP1	2310047B19Rik,C19orf39,RGD1308026,SWIM-type zinc finger 7 associated protein 1,SWS1AP1,ZSWIM7AP1	SWIM-type zinc finger 7 associated protein 1	16858464	0.0662	-1.272	3.679		Other	enzyme			126074	66962	363029
DNAJB8	1700016F14Rik,1700031F10Rik,AI326313,CT156,DJ6,DnaJ heat shock protein family (Hsp40) member B8,mDj6,MGC33884,RGD1561981	DnaJ heat shock protein family (Hsp40) member B8	16958837	0.0662	1.202	3.184		Nucleus	other			165721	56691	500253
BEND5	2310026E23Rik,BEN domain containing 5,C1orf165	BEN domain containing 5	16686910	0.0663	1.27	2.603	10	Cytoplasm	other			79656	67621	362564
NOTCH2	AGS2,AI853703,HJCYS,hN2,N2	notch 2	16691668	0.0663	-1.203	5.507	4.18	Plasma Membrane	transcription regulator	unspecified application		4853	18129	29492
TNFSF15	TL1,TL1A,TNF superfamily member 15,TNLG1B,tumor necrosis factor (ligand) superfamily, member 15,tumour necrosis factor (ligand) superfamily, member 15,VEGI,VEGI192A	TNF superfamily member 15	17097643	0.0666	-1.23	2.824	1	Extracellular Space	cytokine			9966	326623	252878
GPR146	BC003323,G protein-coupled receptor 146,PGR8,RGD1560731	G protein-coupled receptor 146	17054325	0.0674	1.28	4.468	3	Plasma Membrane	G-protein coupled receptor			115330	80290	498153
HOXA5	homeo box A5,HOX1,HOX1.3,HOX1C,LOC100909641,LOC100911546	homeobox A5	17056137	0.0676	1.253	3.362	25	Nucleus	transcription regulator	diagnosis		3202	15402	79241
COX10	2410004F01RIK,AU042636,COX10 heme A:farnesyltransferase cytochrome c oxidase assembly factor,COX10, heme A:farnesyltransferase cytochrome c oxidase assembly factor,cytochrome c oxidase assembly protein 10,LOC691853	COX10, heme A:farnesyltransferase cytochrome c oxidase assembly factor	16831285	0.0677	-1.255	5.932	24	Cytoplasm	enzyme			1352	70383	691853
SERPIND1	AA985900,AI303446,D22S673,HC-II,HC2,HCF2,HLS2,LS2,rls2var1,serine (or cysteine) peptidase inhibitor, clade D, member 1,serpin family D member 1,THPH10	serpin family D member 1	16927382	0.0677	-1.209	4.568	4	Extracellular Space	other	disease progression	ardeparin, glucuronyl glucosamine glycan sulfate	3053	15160	79224
SMG5	BC024683,EST1B,LOC686386,LPTS-RP1,mKIAA1089,Smg-5 homolog, nonsense mediated mRNA decay factor (C. elegans),SMG5 nonsense mediated mRNA decay factor,SMG5, nonsense mediated mRNA decay factor	SMG5, nonsense mediated mRNA decay factor	16694472	0.0678	-1.254	5.624	4	Nucleus	other			23381	229512	681012
ILDR1	AU041483,AU044638,DFNB42,ILDR1alpha,ILDR1alpha',ILDR1beta,immunoglobulin-like domain containing receptor 1,RGD1307792	immunoglobulin like domain containing receptor 1	16958065	0.0681	1.23	3.884		Plasma Membrane	transmembrane receptor			286676	106347	303914
YTHDF3	9130022A11Rik,Flj31657,YTH domain family 3,YTH N(6)-methyladenosine RNA binding protein 3,YTH N6-methyladenosine RNA binding protein 3	YTH N6-methyladenosine RNA binding protein 3	17069412	0.0683	-1.224	7.42		Cytoplasm	other			253943	229096	361920
JAZF1	AI591476,C820002C15,Jaz1,JAZF zinc finger 1,LOC682099,TIP27,ZNF802	JAZF zinc finger 1	17056227	0.0686	-1.201	2.735	24	Nucleus	transcription regulator			221895	231986	685879
CD3EAP	1190028F09,2610103M17Rik,ASE,ASE-1,CAST,CD3E antigen, epsilon polypeptide associated protein,CD3E antigen, Îµ polypeptide associated protein,CD3e molecule associated protein,LOC686776,PAF49,RGD1305916	CD3e molecule associated protein	16863282	0.0687	-1.207	4.843	9	Nucleus	other			10849	70333	680493
mir-10	hsa-mir-100,hsa-mir-10a,HSA-MIR-10B,HSA-MIR-125A,HSA-MIR-125B,hsa-mir-125b-1,hsa-mir-125b-2,hsa-mir-99a,hsa-mir-99b,MI0000686,microRNA 100,microRNA 10a,microRNA 10b,microRNA 125a,microRNA 125b,microRNA 125b-1,microRNA 125b-2,microRNA 3588,microRNA 99a,microRNA 99b,MIR MIR99A,MIR-010B,miR-125b-3p,MIR100,MIR10A,MIR10B,MIR125,MIR125A,MIR125B,MIR125B1,MIR125B2,Mir3588,MIR99A,MIR99B,MIRN100,MIRN10A,MI…	microRNA 100	16745509	0.069	1.224	2.352	7,11,21	Other	microRNA	unspecified application		407055|406902|406903|406911|406892|406910|406912|407056	387236|387230|723893|723952|387235|387144|723892|387229	100314234|100314156|100314019|100526604|100313996|100314025|100314226|100314189|100314236
MBTPS1	0610038M03Rik,AV003995,Kiaa0091,membrane-bound transcription factor peptidase, site 1,mKIAA0091,PCSK8,S1P,SKI-1	membrane bound transcription factor peptidase, site 1	16828734	0.0693	1.202	4.576		Cytoplasm	peptidase	unspecified application	sonepcizumab	8720	56453	89842
NME7	CFAP67,D530024H21Rik,MN23H7,NDK 7,nm23-H7,Nm23-M7,Nm23-r7,NME/NM23 family member 7	NME/NM23 family member 7	16696138	0.0694	1.292	7.534	13	Cytoplasm	kinase			29922	171567	171566
ARHGDIB	D4,GDIA2,GDID4,GDP Dissociation Inhibitor,LYGDI,RAP1GN1,Rho GDI 2,Rho gdi Î²,Rho GDP dissociation inhibitor beta,Rho GDP dissociation inhibitor Î²,Rho, GDP dissociation inhibitor (GDI) beta,Rho, GDP dissociation inhibitor (GDI) Î²	Rho GDP dissociation inhibitor beta	16761843	0.0696	-1.305	4.344	10	Cytoplasm	enzyme	diagnosis		397	11857	362456
NDOR1	4930447P04Rik,bA350O14.9,LOC648245,NADPH dependent diflavin oxidoreductase 1,Ndor,NR1	NADPH dependent diflavin oxidoreductase 1	17091648	0.0696	-1.297	4.006		Cytoplasm	enzyme			27158	78797	311799
SH3TC2	CMT4C,D430044G18Rik,LOC102556165,MNMN,RGD1309038,SH3 domain and tetratricopeptide repeats 2	SH3 domain and tetratricopeptide repeats 2	17001404	0.0699	1.309	3.897	15	Cytoplasm	other			79628	225608	307393
CYP8B1	CP8B,CYP12,CYP8B,CYPVIIIB1,cytochrome P450 family 8 subfamily B member 1,cytochrome P450, family 8, subfamily b, polypeptide 1,Sterol 12-Î± hydroxylase	cytochrome P450 family 8 subfamily B member 1	16952649	0.0703	1.221	2.131	4	Cytoplasm	enzyme			1582	13124	81924
SLC17A8	BC042593,DFNA25,GVT3,solute carrier family 17 (sodium-dependent inorganic phosphate cotransporter), member 8,solute carrier family 17 member 8,VGLUT3	solute carrier family 17 member 8	16755652	0.0705	1.278	4.075		Plasma Membrane	transporter			246213	216227	266767
TRADD	9130005N23Rik,AA930854,Hs.89862,TNFRSF1A-ASSOCIATED VIA DEATH domain	TNFRSF1A associated via death domain	16827248	0.0705	-1.205	4.365	1.22	Cytoplasm	other			8717	71609	246756
MAN2A1	alpha MII,Alpha-mannosidase II,AMan II,GOLIM7,LOC101927004,MANA2,MANII,Manno,mannosidase 2, alpha 1,mannosidase 2, Î± 1,mannosidase alpha class 2A member 1,mannosidase Î± class 2A member 1,mannosidase, alpha, class 2A, member 1,mannosidase, Î±, class 2A, member 1,Map-2,Î± Man2,Î± MII,Î±-mannosidase II	mannosidase alpha class 2A member 1	16987844	0.0705	-1.262	4.766	15	Cytoplasm	enzyme			4124	17158	25478
TCN1	Haptocorrin,HC,TC-1,TCI,transcobalamin 1,VITAMIN B12 binding	transcobalamin 1	16738803	0.0709	1.313	3.879	11	Cytoplasm	transporter	diagnosis		6947
LILRB1	CD85J,CL7,ILT-2,LEUKOCYTE IMMUNOGLOBULIN LIKE receptor 1,leukocyte immunoglobulin like receptor B1,LIR-1,MIR-7,PIR-B	leukocyte immunoglobulin like receptor B1	16865398	0.0709	-1.538	3.097	22	Plasma Membrane	transmembrane receptor			10859
CD180	CD180 antigen,CD180 molecule,F630107B15,Ly ag 78,LY64,Ly78,RP105	CD180 molecule	16996813	0.0711	1.344	5.778	22	Plasma Membrane	other			4064	17079	294706
CNP	2',3'-cyclic nucleotide 3' phosphodiesterase,2,3''-CYCLIC NUCLEOTIDE 3''-PHOSPHODIESTERASE,CNP1,CNPase,CNPF,CNPI,CNPII	2',3'-cyclic nucleotide 3' phosphodiesterase	17117726	0.0711	-1.337	4.177		Cytoplasm	enzyme			1267	12799	25275
IGHMBP2	AEP,CATF1,CMT2S,HCSA,HMN6,immunoglobulin mu binding protein 2,nmd,RIPE3b1,sma,SMARD1,Smbp-2,SMUBP2,ZFAND7	immunoglobulin mu binding protein 2	16728153	0.0712	1.243	4.03		Nucleus	enzyme			3508	20589	29532
SOD2	IMAGE:4711494,IPO-B,MANGANESE DEPENDENT SOD,Manganese Superoxide Dismutase,Manganese Superoxide Dismutase 2,MGC5618,MITOCHONDRIAL SOD,Mn superoxide dismutase,MNSOD,mtSOD,MVCD6,superoxide dismutase 2,superoxide dismutase 2, mitochondrial	superoxide dismutase 2	17025294	0.0712	-1.49	6.339	3.19	Cytoplasm	enzyme	diagnosis,unspecified application		6648	20656	24787
FSHB	follicle stimulating hormone beta,follicle stimulating hormone beta subunit,follicle stimulating hormone Î²,follicle stimulating hormone Î² subunit,FSH,FSH-beta,FSH-Î²,HH24	follicle stimulating hormone beta subunit	16723169	0.0718	1.233	2.712		Extracellular Space	other	diagnosis,efficacy		2488	14308	25447
IGHD	immunoglobulin heavy constant delta,immunoglobulin heavy constant Î´,MGC27165	immunoglobulin heavy constant delta	16797467	0.0719	1.303	2.413		Extracellular Space	other			3495
KCNJ12	FLJ14167,hIRK,hIRK1,hkir2.2x,IRK-2,kcnj12x,KCNJN1,Kir2.1,Kir2.2,Kir2.2v,LOC100131509,LOC100653095,MB-IRK2,potassium channel,potassium inwardly-rectifying channel, subfamily J, member 12,potassium voltage-gated channel subfamily J member 12	potassium voltage-gated channel subfamily J member 12	16832293	0.0719	1.304	4.047	18	Plasma Membrane	ion channel		nicorandil, amiodarone, dofetilide	3768	16515	117052
AGAP5 (includes others)	AGAP11,AGAP4,AGAP6,AGAP7,AGAP7P,AGAP8,AGAP9,ArfGAP with GTPase domain, ankyrin repeat and PH domain 11,ArfGAP with GTPase domain, ankyrin repeat and PH domain 4,ArfGAP with GTPase domain, ankyrin repeat and PH domain 5,ArfGAP with GTPase domain, ankyrin repeat and PH domain 6,ArfGAP with GTPase domain, ankyrin repeat and PH domain 7, pseudogene,ArfGAP with GTPase domain, ankyrin repeat and PH dom…	ArfGAP with GTPase domain, ankyrin repeat and PH domain 5	16714259	0.072	-1.226	6.683		Other	other			119016|119385|653268|642517|729092|414189
FEN1	AW538437,flap structure-specific endonuclease 1,MF1,RAD2	flap structure-specific endonuclease 1	16725735	0.072	-1.255	4.747	17	Nucleus	enzyme			2237	14156	84490
EPS8	AW261790,DFNB102,epidermal growth factor receptor pathway substrate 8	epidermal growth factor receptor pathway substrate 8	16761877	0.072	-1.223	4.586	13	Plasma Membrane	peptidase			2059	13860	312812
IRF4	AI385587,interferon regulatory factor 4,LSIRF,MUM1,NF-EM5,PIP,SHEP8,Spip	interferon regulatory factor 4	17004167	0.072	1.228	3.381	2	Nucleus	transcription regulator	efficacy,unspecified application		3662	16364	291100
RNF215	0610009J22Rik,AW557025,C77903,RGD1310738,ring finger protein 215	ring finger protein 215	17117971	0.0722	1.374	3.079		Other	other			200312	71673	305478
GPR85	2900026B03RIK,G protein-coupled receptor 85,SREB,SREB2,Srep2	G protein-coupled receptor 85	17061992	0.0726	1.333	2.952	25	Plasma Membrane	G-protein coupled receptor			54329	64450	64020
PUS3	2610020J05RIK,5730412F04Rik,FKSG32,MRT55,pseudouridine synthase 3,pseudouridylate synthase 3,RGD1310757	pseudouridylate synthase 3	16745857	0.0728	-1.21	2.517		Nucleus	enzyme			83480	67049	315554
MANBA	2410030O07Rik,B930014J03Rik,Beta-mannosidase,BMAN,Bmn,MANB1,mannosidase beta,mannosidase Î²,mannosidase, beta A, lysosomal,mannosidase, Î² A, lysosomal,Î²-mannosidase	mannosidase beta	16978444	0.0728	1.297	8.214		Cytoplasm	enzyme			4126	110173	310864
KAZN	2310007B04Rik,9030409G11Rik,AI256607,AI666764,AW061099,FLJ43806,KAZ,Kazrin,kazrin, periplakin interacting protein,KIAA1026,RP1-21O18.1,THC2323059,W84167	kazrin, periplakin interacting protein	16659501	0.0734	1.267	3.96	3	Plasma Membrane	other			23254	71529	313672
SH3GL1	C77078,CNSA1,EEN,Endophilin a1,Endophilin A2,LOC81922,SH3 domain containing GRB2 like 1, endophilin A2,SH3 domain GRB2-LIKE 1,SH3D2B,SH3P8	SH3 domain containing GRB2 like 1, endophilin A2	16867295	0.0736	1.368	4.171	18	Cytoplasm	other			6455	20405	81922	19
DNAJC5	2610314I24Rik,AU018536,CLN4,CLN4B,CSP,CSP alpha,CSP Î±,DnaJ heat shock protein family (Hsp40) member C5,DNAJC5A,mir-941-2,mir-941-3,mir-941-4,mir-941-5,NCL	DnaJ heat shock protein family (Hsp40) member C5	16916158	0.0745	-1.251	4.898		Plasma Membrane	other			80331	13002	79130
EPHA1-AS1	EPHA1 antisense RNA 1,LOC101929942,LOC285965	EPHA1 antisense RNA 1	17052841	0.0746	1.254	2.766	20	Other	other			285965
COQ7	CAT5,CLK-1,coenzyme Q7, hydroxylase,COQ10D8,demethyl-Q 7	coenzyme Q7, hydroxylase	16816408	0.0749	1.207	5.724	12	Cytoplasm	enzyme			10229	12850	25249
FFAR3	Ffa3,FFA3R,free fatty acid receptor 3,Gm478,GPR41,GPR42	free fatty acid receptor 3	16861012	0.0749	1.368	4.214	8	Plasma Membrane	G-protein coupled receptor			2865	233080	365228
mir-544	hsa-mir-544,hsa-mir-544a,hsa-mir-544b,microRNA 544,microRNA 544a,microRNA 544b,MIR544A,MIR544B,MIRN544,mmu-mir-544,rno-mir-544	microRNA 544a	16944912	0.0752	1.679	3.942	11	Cytoplasm	microRNA			100422864|664613	100124450	100314128
ZNF451	4930515K21Rik,4933435G09Rik,AI596398,COASTER,dJ417I1.1,Kiaa0576-hp,KIAA1702,LOC100506156,LOC100509219,mKIAA1702,Zfp451,zinc finger protein 451	zinc finger protein 451	17009816	0.0753	-1.272	5.322	3	Nucleus	enzyme			26036	98403	316312
NCAN	C230035B04,CSPG3,CSPG3-RS,LOC100505254,LOC100911345,LOC102550316,NEUR,Neurocan,TGFBIT	neurocan	16859969	0.0756	1.218	3.186	7	Extracellular Space	other			1463	13004	58982
PRPSAP1	5730409F23RIK,PAP39,phosphoribosyl pyrophosphate synthetase-associated protein 1	phosphoribosyl pyrophosphate synthetase associated protein 1	16849194	0.0757	-1.242	3.914	9	Extracellular Space	other			5635	67763	64390
IFI27	FAM14D,IFI27L,Ifi27l1,interferon alpha inducible protein 27,interferon Î± inducible protein 27,IRG1,ISG12,isg12(a),ISG12A,P27	interferon alpha inducible protein 27	16787814	0.0758	-1.255	4.565	2	Cytoplasm	other			3429
INHBC	ACTIVIN beta C,ACTIVIN Î² C,IHBC,inhibin beta C subunit,inhibin beta-C,inhibin Î² C subunit,inhibin Î²-C,LNHBC	inhibin beta C subunit	16752870	0.0761	-1.244	2.997	23	Extracellular Space	growth factor			3626	16325	64549
ZBTB42	EG382639,Gm5188,LCCS6,simiRP58,zinc finger and BTB domain containing 42,ZINC FINGER- AND BTB DOMAIN-CONTAINING PROTEIN 42: ZBTB42,ZNF925	zinc finger and BTB domain containing 42	16789526	0.0765	-1.22	2.654		Cytoplasm	transcription regulator			100128927	382639	691556
KIAA0586	2700049A03Rik,JBTS23,LOC690035,mKIAA0586,RGD1311562,RIKEN cDNA 2700049A03 gene,similar to Protein KIAA0586,SRTD14,Ta3,Talpid3	KIAA0586	16784710	0.0769	1.275	5.831		Cytoplasm	other			9786	76967	690035
ZNF582	zinc finger protein 582	zinc finger protein 582	16875873	0.0769	1.261	2.311		Other	other			147948
HIST1H4B	B130044J01Rik,H4/I,H4FI,Hist2h4,Hist4h4,histone cluster 1 H4 family member b,histone cluster 2, H4,histone cluster 4, H4,LOC674678	histone cluster 1 H4 family member b	17016360	0.0769	1.448	4.784	14	Nucleus	other			8366	320332	295277
RIC3	AYST720,E130307J04RIK,PRO1385,RIC3 acetylcholine receptor chaperone	RIC3 acetylcholine receptor chaperone	16735348	0.077	-1.318	3.846	24	Cytoplasm	other			79608	320360	687147
ZBTB39	7030401O21Rik,KIAA0352,mKIAA0352,RGD1306532,zinc finger and BTB domain containing 39,ZNF922	zinc finger and BTB domain containing 39	16766348	0.077	-1.468	3.663		Nucleus	other			9880	320080	299510
POT1	1500031H18Rik,AI851169,CMM10,GLM9,HPOT1,Pot1a,protection of telomeres 1,protection of telomeres 1A	protection of telomeres 1	17062502	0.0771	-1.235	4.645		Nucleus	other	diagnosis,disease progression		25913	101185	500054
SGMS2	4933405A16RIK,5133401H06Rik,AI854299,LOC102724049,MGC26963,RGD1305778,SMS2,spermatin,sphingomyelin synthase 2	sphingomyelin synthase 2	16969575	0.0772	-1.253	3.261		Plasma Membrane	enzyme			166929	74442	310849
OR10H2	olfactory receptor 1091,olfactory receptor family 10 subfamily H member 2,Olr1091,ratchr7-14033129-14034064 ORF	olfactory receptor family 10 subfamily H member 2	16859196	0.0774	1.406	4.181	11	Plasma Membrane	other			26538		366843
SLFN5	AI956840,MGC19764,schlafen 5,schlafen family member 5	schlafen family member 5	16833327	0.0776	-1.211	5.915	2	Nucleus	enzyme			162394	327978	303377
MYBPH	AI385643,myosin binding protein H	myosin binding protein H	16698174	0.0778	-1.299	4.384	12	Cytoplasm	other			4608	53311	83708
TADA3	1110004B19Rik,ADA3,ADA3L,AI987856,hADA3,NGG1,STAF54,TADA3L,transcriptional adaptor 3	transcriptional adaptor 3	16950569	0.0779	1.209	3.137	17	Nucleus	transcription regulator			10474	101206	362414	11
CACNA2D4	5730412N02RIK,BE686333,calcium channel, voltage-dependent, alpha 2/delta subunit 4,calcium channel, voltage-dependent, Î± 2/Î´ subunit 4,calcium voltage-gated channel auxiliary subunit alpha2delta 4,RCD4,RGD1562038	calcium voltage-gated channel auxiliary subunit alpha2delta 4	16746725	0.0779	-1.301	2.209		Plasma Membrane	ion channel		pregabalin	93589	319734	312668
PRINS	NCRNA00074,psoriasis associated non-protein coding RNA induced by stress	psoriasis associated non-protein coding RNA induced by stress	16703289	0.0784	-1.251	2.976	10	Other	other			100169750
BRAP	3010002G07Rik,BRAP2,BRCA1 associated protein,IMP,RNF52	BRCA1 associated protein	16770256	0.0785	-1.211	5.881	6	Cytoplasm	enzyme			8315	72399	687346
PIGS	BC058979,Gm393,Gm689,phosphatidylinositol glycan anchor biosynthesis class S,phosphatidylinositol glycan anchor biosynthesis, class S	phosphatidylinositol glycan anchor biosynthesis class S	16842637	0.0787	-1.237	3.801		Cytoplasm	enzyme			94005	276846	303277
SPATA9	1700030K01RIK,4930599C08Rik,A930023H06RIK,NYD-SP16,spermatogenesis associated 9	spermatogenesis associated 9	16998271	0.0787	1.299	3.81		Other	other			83890	75571	294594
CSH1/CSH2	AI325057,chorionic somatomammotropin hormone 1,chorionic somatomammotropin hormone 2,CS-1,CS-2,CSA,CSB,CSH1,CSH2,CSMT,GHB1,GHB3,Ghd15,Ghd4,Ghd8,hCS-1,hCS-A,hCS-B,mPL-I,mPL-II,PL,Pl-1,Pl-2,PL-A,PL-I,PL-I-alpha,PL-I-Î±,PL-Ia,PL-II,Pl-Im,placental lactogen,Rhco1,rPl-1,rPLII	chorionic somatomammotropin hormone 1	16847661	0.0788	1.276	3.745	4	Extracellular Space	other			1442|1443
NPC1L1	9130221N23,9130221N23Rik,Gm243,NPC1 like intracellular cholesterol transporter 1,NPC11L1,SLC65A2,SLC66A2	NPC1 like intracellular cholesterol transporter 1	17057305	0.0792	1.22	3.373	4	Cytoplasm	transporter		ezetimibe/fluvastatin, atorvastatin/ezetimibe, ezetimibe/rosuvastatin, ezetimibe/fenofibrate, ezetimibe/simvastatin, ezetimibe	29881	237636	432367
FAM163A	A230106N23Rik,C1orf76,family with sequence similarity 163 member A,family with sequence similarity 163, member A,NDSP,RGD1565760,RP11 12M51	family with sequence similarity 163 member A	16674436	0.0794	-1.225	2.148		Other	other			148753	329274	498257
CLK2	AU041688,CDC-like kinase 2,LOC365842	CDC like kinase 2	16694135	0.0794	-1.242	4.542	2	Nucleus	kinase			1196	12748	365842
SNTA1	alpha SYNTROPHIN,AW228934,dJ1187J4.5,LQT12,SNT1,Syntrophin alpha1,syntrophin Î± 1,syntrophin, acidic 1,syntrophin, alpha 1,syntrophin, Î± 1,TACIP1,Î± SYNTROPHIN,Î±-1-syntrophin	syntrophin alpha 1	16918407	0.0798	-1.2	5.036	16	Plasma Membrane	other			6640	20648	362242
SPATA31D1 (includes others)	1700013B16Rik,FAM75D1,Fam75d1a,FAM75D3,FAM75D4,Golph2,LOC683591,SPATA31 subfamily D member 1,SPATA31 subfamily D member 3,SPATA31 subfamily D member 4,SPATA31 subfamily D, member 3,Spata31d1a,SPATA31D3,SPATA31D4,spermatogenesis associated 31 subfamily D, member 1A	SPATA31 subfamily D member 1	17086270	0.0798	-1.264	3.985		Other	other			389761|389762|389763	72219	306725
ASB9	1700011M07Rik,ankyrin repeat and SOCS box-containing 9,LOC100364446,LOC684606,RGD1560537	ankyrin repeat and SOCS box containing 9	17109228	0.0798	-1.36	3.701	4	Nucleus	transcription regulator			140462	69299	367785
NCAM2	NCAM21,neural cell adhesion molecule 2,Ocam,OCAM-GPI,RNCAM	neural cell adhesion molecule 2	16921724	0.0801	1.219	4.383	16	Plasma Membrane	other			4685	17968	288280
VTI1A	1110014F16RIK,1110018K19RIK,4921537J05RIK,MMDS3,MVti1,MVti1a,vesicle transport through interaction with t-SNAREs 1A,Vti1,Vti1b,VTI1RP2	vesicle transport through interaction with t-SNAREs 1A	16709298	0.0804	-1.219	3.939	15	Plasma Membrane	transporter			143187	53611	65277
BIRC7	baculoviral IAP repeat containing 7,baculoviral IAP repeat-containing 7 (livin),E130019N06,KIAP,LIVIN,ML-IAP,RGD1562883,RNF50	baculoviral IAP repeat containing 7	16915868	0.0811	-1.22	4.544		Cytoplasm	enzyme	diagnosis		79444	329581
SAMD12	A830094I09Rik,RGD1561402,sterile alpha motif domain containing 12,sterile Î± motif domain containing 12	sterile alpha motif domain containing 12	17080468	0.0813	-1.3	4.428		Other	other			401474	320679	362910
CHRM1	Achr,cholinergic receptor muscarinic 1,cholinergic receptor, muscarinic 1,cholinergic receptor, muscarinic 1, CNS,HM1,M1,M1 MUSCARINIC receptor,M1R	cholinergic receptor muscarinic 1	16739648	0.0815	1.204	3.051	7	Plasma Membrane	G-protein coupled receptor		fesoterodine, ABT-089, protoveratrine derivative, aclidinium, dextromethorphan/quinidine, umeclidinium, glycopyrrolate/indacaterol, umeclidinium/vilanterol, olodaterol/tiotropium, indacaterol/tiotropium, formoterol/glycopyrrolate, donepezil/solifenacin, glycopyrrolate/indacaterol/mometasone furoate, atropine/edrophonium, cyclopentolate/phenylephrine, albuterol/ipratropium, trihexyphenidyl, metocl…	1128	12669	25229
ZNF165	CT53,LD65,ZFP165,zinc finger protein 165,ZPF165,ZSCAN7	zinc finger protein 165	17005888	0.0816	-1.206	3.179	19	Nucleus	transcription regulator			7718
CRYGS	AI327013,CRYG8,crystallin gamma S,crystallin Î³ S,crystallin, gamma S,crystallin, Î³ S,CTRCT20,LOC681467,Opj,rncat	crystallin gamma S	16962460	0.0817	1.362	3.857		Other	other			1427	12970	689897
ZNF41	MRX89,zinc finger protein 41	zinc finger protein 41	17110437	0.0817	1.229	4.339		Nucleus	other			7592
KCTD16	4930434H12Rik,Gm1267,potassium channel tetramerisation domain containing 16,potassium channel tetramerization domain containing 16,RGD1559856	potassium channel tetramerization domain containing 16	16990553	0.0818	1.273	3.221		Plasma Membrane	other			57528	383348	291618
CAPN10	AI430010,AW049679,calpain 10,CANP10,Capn8,mKIAA1845,NIDDM1	calpain 10	16893260	0.0819	-1.388	5.565		Cytoplasm	peptidase			11132	23830	63834
NACA	AL022831,AL024382,alpha-NAC,Gm1878,HSD48,mKIAA0363,NAC-alpha,NAC-Î±,NACA1,Nascent polypeptide associated complex alpha chain,Nascent polypeptide associated complex Î± chain,Nascent polypeptide-associated complex alpha polypeptide,nascent polypeptide-associated complex alpha subunit,Nascent polypeptide-associated complex Î± polypeptide,nascent polypeptide-associated complex Î± subunit,P23,skNAC,Î±…	nascent polypeptide-associated complex alpha subunit	16766294	0.0821	-1.254	6.272	22	Cytoplasm	transcription regulator			4666	17938	288770
ALG9	8230402H15Rik,AI747665,ALG9, alpha-1,2-mannosyltransferase,ALG9, Î±-1,2-mannosyltransferase,asparagine-linked glycosylation 9 (alpha 1,2 mannosyltransferase),asparagine-linked glycosylation 9 (Î± 1,2 mannosyltransferase),B430313H07RIK,CDG1L,DIBD1,GIKANIS,LOH11CR1J	ALG9, alpha-1,2-mannosyltransferase	16744322	0.0824	-1.252	4.364		Cytoplasm	enzyme			79796	102580	367083
TMOD2	LOC100048637,N-TMOD,tropomodulin 2	tropomodulin 2	16801122	0.0827	1.236	2.799	12	Cytoplasm	other			29767	50876	58814
ABCD4	ABC41,ATP binding cassette subfamily D member 4,ATP-binding cassette, sub-family D (ALD), member 4,EST352188,MAHCJ,P69r,P70R,P79R,PMP69,PXMP1L	ATP binding cassette subfamily D member 4	16794656	0.0829	1.215	3.909		Cytoplasm	transporter			5826	19300	299196
MKRN2	2610002L04Rik,C81377,HSPC070,makorin ring finger protein 2,makorin, ring finger protein, 2,RNF62	makorin ring finger protein 2	16937795	0.0829	1.231	5.955		Other	other			23609	67027	297525
ABCC6	ABC34,Abcc1b,Anthracycline resistance associated,ARA,ATP binding cassette subfamily C member 6,ATP-binding cassette, sub-family C (CFTR/MRP), member 6,DCC,dyscalc,Dyscalc1,EST349056,GACI2,LOC100292715,MLP1,MOAT-E,MRP6,PXE,PXE1,URG7	ATP binding cassette subfamily C member 6	16824309	0.083	-1.236	3.186	7	Plasma Membrane	transporter			368	27421	81642
TIMM22	TEX4,TIM22,translocase of inner mitochondrial membrane 22	translocase of inner mitochondrial membrane 22	16829508	0.0831	1.322	5.595		Cytoplasm	transporter			29928	56322	79463
ASXL3	additional sex combs like 3, transcriptional regulator,BRPS,C230079D11,C230079D11Rik,D430002O22Rik,D930044O18Rik,Gm329,Gm945,KIAA1713	additional sex combs like 3, transcriptional regulator	16851852	0.0833	-1.239	4.68		Other	other			80816	211961
mir-219	HSA-MIR-219,hsa-mir-219-1,hsa-mir-219-2,hsa-mir-219a-1,hsa-mir-219a-2,hsa-mir-219b,hsa-mir-2964a,microRNA 219-1,microRNA 219-2,microRNA 219a-1,microRNA 219a-2,microRNA 219b,microRNA 2964,MIR219-1,MIR219-2,MIR219A,MIR219A1,MIR219A2,MIR219B,Mir2964,MIR2964A,MIRN219-1,MIRN219-2,mmu-mir-219-1,mmu-mir-219-2,mmu-mir-219a-1,mmu-mir-219a-2,mmu-mir-219b,MRI219-1,rno-mir-219-1,rno-mir-219-2,rno-mir-219a-1,…	microRNA 219a-1	17098866	0.0835	1.228	2.982	21	Cytoplasm	microRNA			407003|407002|100616335	723904|102466839|723823	100314293|100526601|100314058
DUSP14	1110014C10Rik,2310042C07Rik,D11Ertd395e,dual specificity phosphatase 14,dual specificity phosphatase 14-like 1,Dusp14 predicted,Dusp14l1,Dusp14l2,LOC681749,MKP-L,MKP6	dual specificity phosphatase 14	16833567	0.0836	1.266	4.72	1	Other	phosphatase			11072	56405	365977|360580
PEF1	2600002E23RIK,ABP32,PEF1A,Peflin,penta-EF-hand domain containing 1	penta-EF-hand domain containing 1	16684447	0.0838	-1.217	3.456		Cytoplasm	other			553115	67898	297900
ITPA	2010016I08Rik,AU020102,C20orf37,dJ794I6.3,HLC14-06-P,inosine triphosphatase,inosine triphosphatase (nucleoside triphosphate pyrophosphatase),Itp,ITPase,My049,NTPase	inosine triphosphatase	16910974	0.0839	-1.251	4.053	22	Cytoplasm	enzyme	safety		3704	16434	311422
FAM71A	4933417M04Rik,family with sequence similarity 71 member A,family with sequence similarity 71, member A,GARI-L4,RGD1561646	family with sequence similarity 71 member A	16677292	0.0841	1.429	4.464		Nucleus	other			149647	619288	498311
LCOR	3110023F06Rik,A630025C20Rik,C10orf12,FLJ13022,KIAA1795,ligand dependent nuclear receptor corepressor,mKIAA1795,MLR2	ligand dependent nuclear receptor corepressor	16707949	0.0841	-1.268	4.652	12	Nucleus	transcription regulator			84458	212391
ST14	ARCI11,Epithin,HAI,matriptase,mCAP3,MT-SP1,PRSS14,SNC19,suppression of tumorigenicity 14,suppression of tumorigenicity 14 (colon carcinoma),suppression of tumourigenicity 14,suppression of tumourigenicity 14 (colon carcinoma),TADG15,TMPRSS14	suppression of tumorigenicity 14	16733473	0.0842	1.228	3.436	3	Plasma Membrane	peptidase			6768	19143	114093
CTTNBP2NL	AA552995,AA589392,AU018624,BC003236,CTTNBP2 N-terminal like,mKIAA1433,RGD1310822	CTTNBP2 N-terminal like	16668772	0.0843	-1.226	5.326	12	Cytoplasm	other			55917	80281	310760
DHCR7	7-DEHYDROCHOLESTEROL REDUCTASE,7-dehydrocholesterol Î´(7)-reductase,7-DHC reductase,7DHCR,AA409147,D7SR,FLJ10664,SLOS,STEROL delta7-REDUCTASE	7-dehydrocholesterol reductase	16741501	0.0845	-1.238	4.134	5.8	Cytoplasm	enzyme	diagnosis		1717	13360	64191	13
ZNF439	zinc finger protein 439	zinc finger protein 439	16858546	0.0845	1.374	3.94		Nucleus	other			90594
DYRK2	1810038L18RIK,DUAL-SPECIFICITY TYROSINE PHOSPHORYLATION-REGULATED KINASE 2,dual-specificity tyrosine-(Y)-phosphorylation regulated kinase 2,Dyrk2 predicted	dual specificity tyrosine phosphorylation regulated kinase 2	16753751	0.0846	-1.245	4.873	5	Cytoplasm	kinase			8445	69181	314862
MMRN1	4921530G03Rik,ECM,EMILIN4,GPIa*,MMRN,Multimerin,multimerin 1	multimerin 1	16968878	0.0847	-1.203	3.147	3	Extracellular Space	other			22915	70945	500152
IL18BP	IGIFBP,IL18BP isoform 2,interleukin 18 binding protein,MC54L	interleukin 18 binding protein	16728560	0.0848	-1.257	4.761	1	Extracellular Space	other			10068	16068	84388
UBLCP1	4930527B16RIK,8430435I17Rik,BC002236,CPUB1,LOC100045709,RGD1310386,ubiquitin-like domain containing CTD phosphatase 1	ubiquitin like domain containing CTD phosphatase 1	16991669	0.0848	-1.259	5.95		Nucleus	phosphatase			134510	79560	360514
ABCD1	ABC42,ALD,Aldgh,ALDP,AMN,ATP binding cassette subfamily D member 1,ATP-binding cassette, sub-family D (ALD), member 1,ATP-binding cassette, subfamily D, member 1,RGD1562128	ATP binding cassette subfamily D member 1	17108096	0.0854	-1.215	3.381	21	Plasma Membrane	transporter			215	11666	363516
ING5	1700001C14Rik,1700027H23Rik,1810018M11Rik,AI225768,BAIP1,inhibitor of growth family member 5,inhibitor of growth family, member 5,LOC101927187,p28ING5	inhibitor of growth family member 5	16893574	0.0855	1.249	5.554	6	Nucleus	other			84289	66262
AKNAD1	4921525H12Rik,AKNA domain containing 1,C1orf62,LOC684788	AKNA domain containing 1	16690444	0.0859	1.286	2.692		Cytoplasm	other			254268	329738	691416
UNC5B	6330415E02Rik,A630020F16,D10BWG0792E,p53RDL1,unc-5 netrin receptor B,UNC5H2	unc-5 netrin receptor B	16705810	0.0864	1.346	4.539	20	Plasma Membrane	transmembrane receptor			219699	107449	60630
NSD2	5830445G22Rik,9430010A17Rik,AW555663,C130020C13RIK,D030027O06RIK,D930023B08RIK,KMT3F,KMT3G,LOC682525,mKIAA1090,MMSET,nuclear receptor binding SET domain protein 2,REIIBP,RGD1565590,TRX5,WHS,WHSC1,WHSC1L	nuclear receptor binding SET domain protein 2	16964050	0.0865	1.232	4.458	5.8	Nucleus	enzyme			7468	107823	680537
CTNNBIP1	1110008O09Rik,2310001I19Rik,AW457332,catenin beta interacting protein 1,catenin Î² interacting protein 1,catenin, beta-interacting protein 1,catenin, Î²-interacting protein 1,CATNBIP1,ICAT	catenin beta interacting protein 1	16681501	0.0866	-1.218	4.394	5	Cytoplasm	other			56998	67087	503000
SELP	CD62,CD62P,CD62P antigen,GMP-140,GMRP,GRMP,LECAM3,P-selectin,PADGEM,PSEL,PSELECT,selectin P,selectin, platelet	selectin P	16696217	0.0866	-1.324	3.048	5	Plasma Membrane	transmembrane receptor	efficacy,safety,unspecified application	crizanlizumab	6403	20344	25651
CLCN6	AI850629,chloride channel, voltage-sensitive 6,chloride voltage-gated channel 6,CLC-6,LOC680079	chloride voltage-gated channel 6	16659102	0.0867	1.24	5.311		Plasma Membrane	ion channel			1185	26372	295586
TUBA3C/TUBA3D	bA408E5.3,H2-ALPHA,H2-Î±,SIMILAR TO TUBULIN alpha3/alpha7 CHAIN,TUBA2,TUBA3C,TUBA3D,tubulin alpha 3c,tubulin alpha 3d,tubulin Î± 3c,tubulin Î± 3d	tubulin alpha 3c	16777078	0.0869	1.508	3.789	4	Nucleus	other		epothilone B, colchicine/probenecid, larotaxel, eribulin, davunetide, vintafolide, milataxel, cevipabulin, gemcitabine/paclitaxel, docetaxel/prednisone, capecitabine/docetaxel, paclitaxel/trastuzumab, cyclophosphamide/prednisone/vincristine, docetaxel/hydrocortisone, cyclophosphamide/docetaxel, gemcitabine/vinorelbine, cyclophosphamide/daunorubicin/imatinib/prednisone/vincristine, cyclophosphamid…	7278|113457
IPPK	1810043M15Rik,bA476B13.1,C9orf12,inositol 1,3,4,5,6-pentakisphosphate 2-kinase,inositol-pentakisphosphate 2-kinase,INSP5 2-KINASE,InsP5-2K,INSP5K2,InsP6,IP5K,IPK1,RGD1311271,rIpk1	inositol-pentakisphosphate 2-kinase	17095918	0.087	1.273	4.211		Cytoplasm	kinase			64768	75678	306808
ZNF626	4833408D11Rik,4933426I21Rik,7630402I04Rik,Zfp626,zinc finger protein 626	zinc finger protein 626	16870788	0.0871	-1.327	4.062		Other	other			199777	71163
NXPE2	4432416J03Rik,AI323362,FAM55B,LOC101928962,LOC105369503,neurexophilin and PC-esterase domain family member 2,neurexophilin and PC-esterase domain family, member 2	neurexophilin and PC-esterase domain family member 2	16731515	0.0872	-1.244	2.377		Other	other			120406	78252	100363350
CRHBP	corticotropin releasing hormone binding protein,CRF-BP	corticotropin releasing hormone binding protein	16986433	0.0872	-1.299	3.774		Extracellular Space	other			1393	12919	29625
VWDE	FLJ14712,Gm467,RGD1561223,von Willebrand factor D and EGF domains	von Willebrand factor D and EGF domains	17055295	0.0873	-1.228	5.06		Other	other			221806	232585	502731
SMYD2	1110020E07Rik,4930402C15,HSKM-B,KMT3C,SET and MYND domain containing 2,ZMYND14	SET and MYND domain containing 2	16677407	0.0876	1.276	5.38	6	Cytoplasm	enzyme			56950	226830	289372
PLCD4	4921507K24RIK,phospholipase C delta 4,phospholipase C Î´ 4,phospholipase C, delta 4,phospholipase C, Î´ 4,PLC Î´ 4	phospholipase C delta 4	16890935	0.088	-1.232	3.318	7	Cytoplasm	enzyme			84812	18802	140693
SGSM1	2410098H20Rik,AA408781,D5Bwg1524e,E130107M15,NUIP,RUTBC2,small G protein signaling modulator 1	small G protein signaling modulator 1	16928339	0.088	-1.278	6.104		Nucleus	other			129049	52850	288743
HRH1	Bphs,H1 receptor,H1-R,HH1R,Hir,hisH1,Hisr,Histamine H1,histamine H1 receptor,histamine receptor H 1,HR1	histamine receptor H1	16937671	0.088	1.269	5.141	15	Plasma Membrane	G-protein coupled receptor		paliperidone, risperidone, antazoline/naphazoline, antazoline, dexbrompheniramine, acetaminophen/clemastine/pseudoephedrine, acetaminophen/dexbrompheniramine/pseudoephedrine, dexbrompheniramine/pseudoephedrine, chlorpheniramine/ibuprofen/pseudoephedrine, cetirizine/pseudoephedrine, asenapine, bilastine, doxylamine, cinnarizine, trimeprazine, tripelennamine, mequitazine, desmethylazelastine, dimet…	3269	15465	24448
LYRM7	1700024C24Rik,9330147L21Rik,C5orf31,LOC100041463,LOC100047180,LYR motif containing 7,MC3DN8,MZM1L	LYR motif containing 7	16988921	0.0883	-1.272	5.549		Cytoplasm	other			90624	75530	686506
KCNK4	1700019N12RIK,A430107B04RIK,Catsperz,K2p4.1,KT4.1,MLZ-622,potassium channel, subfamily K, member 4,potassium two pore domain channel subfamily K member 4,Tex40,TRAAK,TRAAK1,TRAAKt	potassium two pore domain channel subfamily K member 4	16726416	0.0887	1.233	5.034		Plasma Membrane	ion channel			50801	16528	116489
ANP32A	acidic nuclear phosphoprotein 32 family member A,Anp32,C15orf1,HPPCn,I1PP2A,LANP,LNAP,MAPM,PHAP1,PHAPI,PP32,PUTATIVE HLA CLASS II ASSOIATED protein I,PUTATIVEHLA CLASS II ASSOCIATED protein I,W91701	acidic nuclear phosphoprotein 32 family member A	16811129	0.0887	1.203	3.602	20	Other	other			8125
APOL2	9830006J20Rik,APOL-II,APOL3,Apol8,apolipoprotein L 8,apolipoprotein L, 2,apolipoprotein L2,apolipoprotein L3-like,LOC100911804	apolipoprotein L2	16934476	0.0887	1.226	3.292	2	Cytoplasm	other			23780	239552	100911804|315111
OR5T2	MOR179-2,olfactory receptor 1086,olfactory receptor 510,olfactory receptor family 5 subfamily T member 2,Olfr1086,Olr510,OR11-177,ratchr3-69645935-69645003 ORF	olfactory receptor family 5 subfamily T member 2	16738367	0.0895	1.219	2.384		Plasma Membrane	G-protein coupled receptor			219464	258585	295765
ACOT11	1110020M10Rik,2010309H15Rik,acyl-CoA thioesterase 11,AW060409,BFIT,BFIT1,mKIAA0707,STARD14,THEA,THEM1	acyl-CoA thioesterase 11	16664978	0.0902	-1.287	2.64		Cytoplasm	enzyme	unspecified application		26027	329910	100363074
PCDH7	BH-Pc,BHPCDH,PPP1R120,protocadherin 7	protocadherin 7	16965798	0.0903	-1.269	2.826	16	Plasma Membrane	other			5099	54216	360942
RUNX3	AML2,CBF-alpha 3,CBF-Î± 3,CBFA3,PEA2-alpha C,PEA2-Î± C,Pebp2 Î± C,Pebp2a3,PEBP2aC,runt-related transcription factor 3	runt related transcription factor 3	16683624	0.0908	-1.3	3.94	4	Nucleus	transcription regulator	diagnosis,disease progression,prognosis		864	12399	156726
DCP1B	B930050E02RIK,DCP1,decapping mRNA 1B,RGD1562214	decapping mRNA 1B	16759977	0.091	1.289	5.034	21	Cytoplasm	other			196513	319618	500305
TERC	DKCA1,hTR,LOC100133738,mTER,mTR,PFBMFT2,SCARNA19,telomerase RNA component,TELOMERASE VERT,Ter,TR,TRC3	telomerase RNA component	16961372	0.091	-1.259	4.275	22	Nucleus	other			7012	21748
NTRK2	AI848316,BDNF receptor,C030027L06RIK,GP145-TrkB,GP145-TrkB/GP95-TrkB,Gp95 Trkb,neurotrophic receptor tyrosine kinase 2,neurotrophic tyrosine kinase, receptor, type 2,Nrh2,OBHD,RATTRKB1,Tkrb,TRKB,TRKB long isoform,Trkb receptor,TRKB1	neurotrophic receptor tyrosine kinase 2	17086386	0.091	1.25	5.299	7	Plasma Membrane	kinase	diagnosis,disease progression,response to therapy	cabozantinib, cabozantinib/erlotinib, TSR-011, entrectinib, PLX7486, DS-6051b, TPX-0005, LOXO-195, ONO-7579	4915	18212	25054
FASLG	ALPS1B,APT1LG1,APTL,CD178,CD95-L,Fas ligand,Fas ligand (TNF superfamily, member 6),FASL,gld,mFasL,Tnfl6,TNFSF6,TNLG1A	Fas ligand	16673928	0.0913	1.215	3.596	2	Extracellular Space	cytokine	diagnosis,efficacy	APG101	356	14103	25385
N4BP3	C330016O10Rik,LZTS4,NEDD4 binding protein 3,RGD1308356	NEDD4 binding protein 3	16993235	0.0913	-1.246	3.079	11	Cytoplasm	other			23138	212706	303112
WNT8B	wingless-type MMTV integration site family, member 8B,Wnt family member 8B	Wnt family member 8B	16708269	0.0914	1.261	2.996	6	Extracellular Space	other			7479	22423	293990
PLEKHA6	9530028L01RIK,AU042621,P3PBP3,PEPP-3,pleckstrin homology domain containing A6	pleckstrin homology domain containing A6	16698342	0.0915	1.212	6.234		Other	other			22874
mir-329	hsa-mir-329-1,hsa-mir-329-2,hsa-mir-495,hsa-mir-543,MI0001736,MI0001737,microRNA 329,microRNA 329-1,microRNA 329-2,microRNA 495,microRNA 543,MIR329-1,MIR329-2,MIR495,MIR543,Mirn329,MIRN329-1,MIRN329-2,MIRN495,MIRN543,mmu-mir-329,mmu-mir-495,mmu-mir-543,rno-mir-329,rno-mir-495,rno-mir-543	microRNA 495	16788727	0.0915	-1.211	1.762	16	Cytoplasm	microRNA			574409|100126335|574453|574408	723842|751522|723881	100314079|100313973|100314111
TLX2	Enx,Hox11L.1,HOX11L1,LOC684889,NCX,Ncx1,T cell leukaemia, homeobox 2,T cell leukemia, homeobox 2,T-cell leukaemia homeobox 2,T-cell leukemia homeobox 2,Tlx1l1,Tlx1l2	T cell leukemia homeobox 2	16881774	0.0915	1.211	3.721		Nucleus	transcription regulator			3196	21909	680117
OTX2	CPHD6,E130306E05Rik,homeobox protein OTX2-like,LOC100911492,MCOPS5,orthodenticle homeobox 2	orthodenticle homeobox 2	16793329	0.0916	-1.274	2.948	17	Nucleus	transcription regulator			5015	18424	100911492
EPHB4	AI042935,b2b2412Clo,EPH receptor B4,Ephrin b4,HFASD,HTK,MDK2,MYK1,TYRO11	EPH receptor B4	17060758	0.0919	1.243	3.743	6	Plasma Membrane	kinase		tesevatinib, JI 101	2050	13846	686310
JUNB	AP-1,jun B proto-oncogene,Jun-B oncogene,JunB proto-oncogene, AP-1 transcription factor subunit	JunB proto-oncogene, AP-1 transcription factor subunit	16858710	0.0921	1.225	7.113	5	Nucleus	transcription regulator	response to therapy		3726	16477	24517
ATRIP	6620401K05RIK,ATR interacting protein	ATR interacting protein	16940503	0.0922	-1.378	3.247		Nucleus	kinase			84126	235610	301014
ZDHHC13	2410004E01Rik,C530010M18,DHHC13,HIP14L,HIP3RP,kojak,skc4,zinc finger DHHC-type containing 13,zinc finger, DHHC domain containing 13,zinc finger, DHHC-type containing 13	zinc finger DHHC-type containing 13	16722684	0.0923	1.427	7.139	20	Nucleus	transcription regulator			54503	243983	365252
MAFF	hMafF,MAF bZIP transcription factor F,U-MAF,v-maf musculoaponeurotic fibrosarcoma oncogene family, protein F (avian)	MAF bZIP transcription factor F	16930051	0.0923	-1.287	4.432	4.13	Nucleus	transcription regulator			23764	17133	366960
DKK4	dickkopf WNT signaling pathway inhibitor 4,RGD1563172	dickkopf WNT signaling pathway inhibitor 4	17076765	0.0923	1.564	5.76	21	Extracellular Space	other			27121	234130	502097
RPL32	AU020185,EG621697,Gm6251,L32,PP9932,ribosomal protein L32,ribosomal protein L32-like,RP23-288C18.3,rpL32-3A,Rpl32l	ribosomal protein L32	16950895	0.0924	-1.362	3.757	12	Cytoplasm	other			6161	621697
IFI44	A430056A10Rik,AW261460,INTERFERON INDUCED protein 44,MTAP44,p44,TLDC5	interferon induced protein 44	16666509	0.0931	-1.454	6.397	2	Cytoplasm	other			10561	99899	310969
IL1RL2	AI481289,AW551444,IL-1 R6,IL-36R,IL1RRP2,interleukin 1 receptor-like 2	interleukin 1 receptor like 2	16883675	0.0931	1.224	4.31	1	Plasma Membrane	transmembrane receptor			8808	107527	171106
CYP3A7	CP37,Cyp3a13,CYP3A6,Cyp3a9,CYPIIIA7,Cytochrome p450 3a9,cytochrome P450 family 3 subfamily A member 7,cytochrome P450, family 3, subfamily a, polypeptide 13,cytochrome P450, family 3, subfamily a, polypeptide 9,IIIAm2,P-450(HFL33),P-450111A7,P450-HFLA,P450olf3	cytochrome P450 family 3 subfamily A member 7	17060317	0.0932	1.279	4.131	25	Cytoplasm	enzyme		cobicistat, cobicistat/elvitegravir/emtricitabine/tenofovir disoproxil, atazanavir/cobicistat, cobicistat/darunavir	1551	13113	171352
ZNF134	pHZ-15,ZINC FINGER protein 134	zinc finger protein 134	16866093	0.0935	-1.368	4.669		Nucleus	transcription regulator			7693
EGR1	A530045N19Rik,AT225,Early Growth Response 1,egr,ETR103,G0S30,Krox-1,KROX-24,Ngf1,NGF1-A,Ngfi,NGFI-A,TIS8,V5,Zenk,Zfp-6,ZIF-268,ZIF/268,ZNF225	early growth response 1	16989736	0.0935	1.225	9.077	6.13	Nucleus	transcription regulator	diagnosis,efficacy		1958	13653	24330
ANXA10	ANNEXIN 14,annexin A10,ANX14,LOC100360892,RGD1560956	annexin A10	16972229	0.0936	1.233	2.125	10	Cytoplasm	other			11199	26359	498622
IGFBP6	IBP6,insulin-like growth factor binding protein 6,RBP6A,RBP6G	insulin like growth factor binding protein 6	16751655	0.0938	1.226	5.629	2	Extracellular Space	other			3489	16012	25641
KIAA0753	4933427D14Rik,C85113,MNR,OFIP,RGD1304728,RIKEN cDNA 4933427D14 gene,similar to 4933427D14Rik protein	KIAA0753	16840383	0.0939	-1.29	4.855		Cytoplasm	other			9851	74477	360560
ZNF43	BC062958,HTF6,KOX27,mszf59-2,Rslcan-7,Zfp458,zinc finger protein 43,zinc finger protein 458,Zinc protein HTF6,ZNF39,ZNF39L1,Znf728	zinc finger protein 43	16870828	0.094	-1.209	5.25	9	Nucleus	other			7594	238690	499563	10
IL1RL1	DER4,FIT-1,IL33R,Il33ra,interleukin 1 receptor-like 1,LY84,Lymphocyte Antigen 84,ST2,St2-rs1,ST2L,ST2V,T1,T1/ST2	interleukin 1 receptor like 1	16883690	0.0943	-1.298	7.59	7	Plasma Membrane	transmembrane receptor			9173	17082	25556
IFT43	1700019E19Rik,C14orf179,CED3,intraflagellar transport 43,R75064,RGD1307392	intraflagellar transport 43	16786713	0.0948	1.203	3.764		Cytoplasm	other			112752	76411	299209
MPRIP	9530046C02,AA536749,AI647711,C76423,LOC100507087,M-RIP,mKIAA0864,myosin phosphatase Rho interacting protein,p116Rip,Rb109,RHOIP3,RIP3	myosin phosphatase Rho interacting protein	16831562	0.0952	1.225	5.444	4	Cytoplasm	other			23164	26936	116504
ZNF572	zinc finger protein 572	zinc finger protein 572	17072525	0.0954	-1.261	2.927		Nucleus	other			137209
PHLPP2	AI481772,C130044A18Rik,PH domain and leucine rich repeat protein phosphatase 2,PHLPPL,PPM3B,RGD1562857	PH domain and leucine rich repeat protein phosphatase 2	16828046	0.0963	1.212	5.63	4	Cytoplasm	enzyme			23035	244650	498949
IL20	IL10D,interleukin 20,LOC681692,ZCYTO10	interleukin 20	16676673	0.0966	1.296	3.734	1	Extracellular Space	cytokine			50604	58181	681112
FRMD1	bA164L23.1,FERM domain containing 1	FERM domain containing 1	17025775	0.0969	-1.254	2.674		Other	other			79981		689709
GPR182	7TMR,ADMR,Adrenomedullin Receptor,AM-R,G protein-coupled receptor 182,G10-D,gamrh,Gpcr17,Gpcr22,hrhAMR,L1,L1 Receptor,MB10,NOW	G protein-coupled receptor 182	16752695	0.097	-1.307	4.177		Plasma Membrane	G-protein coupled receptor			11318	11536	29307
WISP3	CCN6,Gm735,LIBC,PPAC,PPD,RGD1564120,WNT1 inducible signaling pathway protein 3	WNT1 inducible signaling pathway protein 3	17011755	0.0972	1.249	3.608	2	Extracellular Space	growth factor			8838	327743	499461
ASTN1	ASTN,astrotactin 1,GC14,KIAA0289,LOC304900,mKIAA0289	astrotactin 1	16696689	0.0973	-1.232	4.1		Other	other			460	11899	304900
PTPDC1	AI843923,AW456874,Naa-1,protein tyrosine phosphatase domain containing 1,Protein tyrosine phosphatase domain containing 1 protein isoform 1,PTP9Q22,Ptpcd1,Ptpdc1 predicted	protein tyrosine phosphatase domain containing 1	17086987	0.0975	-1.243	5.224		Extracellular Space	phosphatase			138639	218232	291022
PRKN	AR-JP,LPRS2,Park,PARK2,Parkin,parkin RBR E3 ubiquitin protein ligase,Parkinson disease (autosomal recessive, juvenile) 2, parkin,PDJ	parkin RBR E3 ubiquitin protein ligase	17025440	0.0977	-1.288	4.76	4	Cytoplasm	enzyme	diagnosis		5071	50873	56816
IGK	Ig Kappa Light Chain,IG KAPPA1 LC,Ig Îº Light Chain,IGK@,IMMUNOGLOBULIN KAPPA LIGHT CHAIN,immunoglobulin kappa locus,Immunoglobulin Îº,IMMUNOGLOBULIN Îº LIGHT CHAIN,immunoglobulin Îº locus,KMA	immunoglobulin kappa locus	16900098	0.0982	1.811	6.68	1	Extracellular Space	other	unspecified application		50802
LOC100996763/NOTCH2NL	LOC100996763,LOC101060683,N2N,notch 2 N-terminal like,notch homolog 2 N-terminal-like protein,NOTCH2NL	notch 2 N-terminal like	16669783	0.0983	-1.437	6.809	18	Other	other			388677|100996763
CAAP1	5830433M19Rik,AI536248,C9orf82,CAAP,caspase activity and apoptosis inhibitor 1	caspase activity and apoptosis inhibitor 1	17092955	0.0983	-1.202	4.544		Other	other			79886	67770	500501
CX3CL1	AB030188,ABCD-3,AI848747,C-X3-C motif chemokine ligand 1,C3Xkine,chemokine (C-X3-C motif) ligand 1,CX3C,CX3CL,CXC3,CXC3 CHEMOKINE precursor,CXC3C,D8Bwg0439e,FK,FKN,fractalkine,neurotactin,NTN,NTT,SCYD1	C-X3-C motif chemokine ligand 1	16819484	0.0987	-1.217	4.591	1	Extracellular Space	cytokine			6376	20312	89808
GPR20	A430106B11Rik,G protein-coupled receptor 20,Gpcr5-1,P2Y4	G protein-coupled receptor 20	17081850	0.0987	1.327	4.555		Plasma Membrane	G-protein coupled receptor			2843	239530	60667
CPO	carboxypeptidase O	carboxypeptidase O	16890030	0.0991	-1.226	4.364		Plasma Membrane	enzyme			130749
C3orf58	1190002N15Rik,Ab2-095,chromosome 3 open reading frame 58,DIA1,GoPro49,HASF,RGD1309079,RIKEN cDNA 1190002N15 gene,similar to Ab2-095	chromosome 3 open reading frame 58	16946620	0.0993	1.232	5.968	20	Cytoplasm	other			205428	68861	315891
CD44	216062 AT,AU023126,AW121933,AW146109,CD44 (containing exon 5),CD44 (soluble),CD44 Antigen,CD44 molecule (Indian blood group),CD44 STANDARD FROM,CD44A,Cd44e,Cd44i,CDW44,CSPG8,ECMR-III,Epican,HCELL,HERMES,Hermes antigen,HUTCH-I,IN,LHR,Ly-24,MC56,MDU2,MDU3,METAA,MIC4,NKT.44,Pgp-1,RHAMM	CD44 molecule (Indian blood group)	--				15	Plasma Membrane	other	diagnosis,disease progression,prognosis,unspecified application	anti-CD44v7 antibody, AMC303	960	12505	25406	16
CST5	Cst10,cystatin 10 (chondrocytes),CYSTATIN D,DD72	cystatin D	--				15	Cytoplasm	other			1473	58214	366219	16
ESRRA	ERR Î± 1,ERR1,ERRa,ERRalpha,Errra,ESRL1,estrogen related receptor alpha,estrogen related receptor Î±,Estrra,NR3B1	estrogen related receptor alpha	--				15	Nucleus	ligand-dependent nuclear receptor	diagnosis		2101			16
GAR1	AA409823,AI326794,C430047J18Rik,GAR1 ribonucleoprotein,NOLA1	GAR1 ribonucleoprotein	--				22	Nucleus	other			54433			16
GRB2	AA408164,ASH,Ash-psi,EGFRBP-GRB2,GRAB2,growth factor receptor bound protein 2,MST084,MSTP084,NCKAP2	growth factor receptor bound protein 2	--				12	Cytoplasm	kinase		liposome-incorporated Grb2 antisense oligodeoxynucleotide	2885	14784	81504	16
H2AFY	H2A histone family member Y,H2A histone family, member Y,H2A/y,H2AF12M,HISTONE MACROH2A1.1,LOC100046770,MACROH2A1,MACROH2A1.1,mH2A1	H2A histone family member Y	--				12	Nucleus	other			9555	26914	29384	16
HNRNPU	AA408410,AI256620,AI503316,AL024194,AL024437,AW557595,C86794,EIEE54,GRIP120,heterogeneous nuclear ribonucleoprotein U,HNRNPU-AS1,HNRPU,HRNPU,LOC284702,pp120,SAF-A,scaffold attachment factor A,SN1,SP120,U21.1	heterogeneous nuclear ribonucleoprotein U	--				15	Nucleus	transporter	unspecified application		3192	51810	117280	16
NF2	ACN,BANF,Merlin,neurofibromatosis 2 tumor suppressor,neurofibromatosis 2 tumour suppressor,neurofibromin 2,SCH,SCHWANNOMIN	neurofibromin 2	--				15	Plasma Membrane	other			4771	18016	25744	16
NUP37	2410003L22Rik,2810039M17Rik,nucleoporin 37,p37	nucleoporin 37	--				15	Nucleus	transporter			79023	69736	299706	16
NUP107	AW541137,C76801,NPHS11,nucleoporin 107,Nucleoporin Nup107,NUP84	nucleoporin 107	--				15	Nucleus	other			57122	103468	116555	16
PCBP1	alphaCP-1,CP1,HEL-S-85,Hnrnp K Like/Sub2.3,hnRNP-E1,hnRNP-X,HNRPE1,HNRPX,poly(rC) binding protein 1,RGD1561319,WBP17,[a]CP-1,Î± cp1	poly(rC) binding protein 1	--				15	Nucleus	translation regulator			5093	23983	500242	16
PPP1R1B	AU040756,DARPP,DARPP-32,Dopamine and camp regulated neuronal phosphoprotein,protein phosphatase 1 regulatory inhibitor subunit 1B,protein phosphatase 1, regulatory (inhibitor) subunit 1B	protein phosphatase 1 regulatory inhibitor subunit 1B	--				15	Cytoplasm	phosphatase			84152	19049	360616	16
SSRP1	C81323,FACT,FACT80,Hmg1-rs1,Hmgi-rs3,Hmgox,Preiibf,structure specific recognition protein 1,T160	structure specific recognition protein 1	--				17	Nucleus	other			6749	20833	81785	16
AHSA1	activator of HSP90 ATPase activity 1,AHA1,AHA1, activator of heat shock protein ATPase 1,BC023857,C14orf3,hAha1,p38	activator of HSP90 ATPase activity 1	--				18	Cytoplasm	other			10598	217737	681996	15
CDC37	cell division cycle 37,p50,P50CDC37	cell division cycle 37	--				17	Cytoplasm	kinase			11140	12539	114562	15
DSN1	1700022L09Rik,AW552447,C20orf172,dJ469A13.2,DSN1 homolog, MIS12 kinetochore complex component,hKNL-3,KNL3,MIS13,Q9H410	DSN1 homolog, MIS12 kinetochore complex component	--				13	Nucleus	other			79980	66934	499933	15
ERBB2	1 NDF1,C-erb-b2,c-neu,CD340,EGFR2,epidermal growth factor receptor 2,erb-b2 receptor tyrosine kinase 2,ERBB2 receptor,HER-2,HER-2 (ERBB2),HER2/Neu,l11Jus8,mKIAA3023,MLN 19,NEU,NGL,p185HER2,TKR1,V-ERBB2 NEURO/GLIOBLASTOMA-DERIVED ONCOGENE	erb-b2 receptor tyrosine kinase 2	--				17	Plasma Membrane	kinase	diagnosis,disease progression,efficacy,prognosis,safety,unspecified application	trastuzumab, BMS-599626, varlitinib, tesevatinib, CP-724,714, BMS-690514, afatinib, pertuzumab, ertumaxomab, MP 412, sapitinib, mubritinib, trastuzumab emtansine, CUDC 101, lapatinib/pazopanib, JNJ-26483327, lapatinib/letrozole, cyclophosphamide/docetaxel/doxorubicin/trastuzumab, cyclophosphamide/doxorubicin/paclitaxel/trastuzumab, paclitaxel/trastuzumab, capecitabine/lapatinib, docetaxel/pertuzu…	2064	13866	24337	15
miR-22-3p (miRNAs w/seed AGCUGCC)	hsa-miR-22,hsa-miR-22-3p,miR-22,mmu-miR-22,mmu-miR-22-3p,rno-miR-22,rno-miR-22-3p	--	--				13	Cytoplasm	mature microRNA						15
miR-221-3p (and other miRNAs w/seed GCUACAU)	hsa-miR-221,hsa-miR-221-3p,hsa-miR-222,hsa-miR-222-3p,miR-221,miR-222,mmu-miR-1928,mmu-miR-221,mmu-miR-221-3p,mmu-miR-222,mmu-miR-222-3p,rno-miR-221,rno-miR-221-3p,rno-miR-222,rno-miR-222-3p	--	--				13	Cytoplasm	mature microRNA	unspecified application					15
MIS12	2510025F08Rik,AU044651,hMis12,KNTC2AP,MIS12 kinetochore complex component,MIS12, kinetochore complex component,Misc12,MTW1	MIS12, kinetochore complex component	--				13	Nucleus	other			79003	67139	501706	15
NOTCH1	9930111A19Rik,AOS5,AOVD1,hN1,lin-12,Mis6,N1,NOTCH,TAN1	notch 1	--					Plasma Membrane	transcription regulator	diagnosis,efficacy	OMP-52M51	4851	18128	25496	15
POLR3A	9330175N20Rik,ADDH,BC053071,HLD7,hRPC155,polymerase (RNA) III (DNA directed) polypeptide A,RGD1305574,RNA polymerase III subunit A,RPC1,RPC155	RNA polymerase III subunit A	--				17	Nucleus	enzyme			11128	218832	361102	15
POLR3D	2810426M17Rik,AI326118,AW489084,BN51,BN51T,polymerase (RNA) III (DNA directed) polypeptide D,RNA polymerase III subunit D,RPC4,RPC53,TSBN51	RNA polymerase III subunit D	--				17	Nucleus	transcription regulator			661	67065	306012	15
PRAG1	9830148H23,D8Ertd82e,mFLJ00269,NACK,PEAK1 related kinase activating pseudokinase 1,PEAK1 related, kinase-activating pseudokinase 1,PEAK2,PRAGMIN,RGD1311793,SGK223	PEAK1 related, kinase-activating pseudokinase 1	--					Nucleus	kinase			157285	244418	306506	15
TP53	bbl,BCC7,bfy,bhy,LFS1,p44,P53,P53 cellular tumour antigen,p53 tumor suppressor,transformation related protein 53,TRP53,tumor protein p53,tumour protein p53	tumor protein p53	--				13	Nucleus	transcription regulator	diagnosis,disease progression,efficacy,prognosis,response to therapy,unspecified application	APR-246, cenersen, ALT-801, CGM097, kevetrin, azurin 50-77, COTI-2	7157	22059	24842	15
ZWINT	2010007E07Rik,2600001N01Rik,D10ERTD749E,HZwint-1,KNTC2AP,SIP30,Snap25 interacting protein 30,ZW10 interacting kinetochore protein,ZW10 interactor,ZWINT-1	ZW10 interacting kinetochore protein	--				13	Nucleus	other			11130	52696	257644	15
Hsp70	heat shock protein 70,Hsp/Hsc70,Hsp70gene	--	--				4	Cytoplasm	group	unspecified application	minnelide				14
Hsp90	HSC90,Hsp84	--	--				4	Cytoplasm	group		PU-H71, telatinib, ganetespib, BIIB021, PF-4929113, KW-2478, XL 888, anthracycline/taxoid derivative, DS-2248, onalespib, DEBIO 0932, BIIB028, HSP-990, MPC-3100, AB-010, IPI 493, tanespimycin, PEN-866, anthracycline				14
KDM5B	2010009J12Rik,2210016I17Rik,AW556288,CT31,D1Ertd202e,JARID1B,lysine (K)-specific demethylase 5B,lysine demethylase 5B,mKIAA4034,PLU-1,PPP1R98,PUT1,Rb-Bp2,RBBP2H1A,RBP2-H1,RGD1565602	lysine demethylase 5B	--				9	Nucleus	transcription regulator			10765	75605	304809	14
TAL1	bHLHa17,Hpt,SCL,SCL/tal-1,T cell acute lymphocytic leukaemia 1,T cell acute lymphocytic leukemia 1,TAL bHLH transcription factor 1, erythroid differentiation factor,TCL5	TAL bHLH transcription factor 1, erythroid differentiation factor	--				23	Nucleus	transcription regulator			6886	21349	313507	14
TGM2	Ftg,G[a]h,T-Tgase,TG(C),TG2,TGA2,TGASE,TGase C,TGase2,TgaseII,TGC,TISSUE TRANSGLUTAMINASE,TISSUE TRANSGLUTAMINASE 2,Tranglutaminase 2,Transglutaminase,TRANSGLUTAMINASE 2,transglutaminase 2, C polypeptide,tTG,tTGas	transglutaminase 2	--				8	Cytoplasm	enzyme			7052	21817	56083	14
TRIM28	AA408787,Hs.158209,KAP-1,KRAB-ASSOCIATED protein 1,KRIP-1,LOC100502802,MommeD9,PPP1R157,RNF96,TF1B,Tif1 Î²,TIF1B,TIF1beta,Transcription intermediary factor 1 beta,Transcription intermediary factor 1 Î²,tripartite motif-containing 28,XSG22	tripartite motif containing 28	--				18	Nucleus	transcription regulator			10155	21849	116698	14
EGLN	HIF PROLYL HYDROLASE,HIF-PHD,HIF-prolyl hydroxylase,PHD	--	--				3	Cytoplasm	group		vadadustat				13
FSH	anthrogon,follicle-stimulating hormone,Follitropin,follitropin Î²,fostimon,FSH (follicle stimulating hormone),hFSH,org-32489,urofollitropin	--	--				3	Plasma Membrane	complex						13
Growth hormone	hGH,pituitary growth hormone	--	--				5	Extracellular Space	group	diagnosis,efficacy					13
HNF1A	AI323641,HNF1,HNF1 homeobox A,HNF1-alpha,HNF1-Î±,HNF1alpha (MODY3),HNF1Î± (MODY3),IDDM20,LF-B1,MODY3,TCF-1	HNF1 homeobox A	--				12	Nucleus	transcription regulator			6927	21405	24817	13
LDLR	FH,FHC,Hlb301,LDLCQ2,LDLRA,low density lipoprotein receptor	low density lipoprotein receptor	--				12	Plasma Membrane	transporter	disease progression,unspecified application		3949	16835	300438	13
Lh	LUTEINIZING HORMONE	--	--				3	Plasma Membrane	complex						13
YWHAG	14-3-3 Î³,14-3-3G,14-3-3GAMMA,D7Bwg1348e,EIEE56,PPP1R170,Similar to ywhag,tyrosine 3-monooxygenase/tryptophan 5-monooxygenase activation protein gamma,tyrosine 3-monooxygenase/tryptophan 5-monooxygenase activation protein Î³,tyrosine 3-monooxygenase/tryptophan 5-monooxygenase activation protein, gamma,tyrosine 3-monooxygenase/tryptophan 5-monooxygenase activation protein, gamma polypeptide,tyrosi…	tyrosine 3-monooxygenase/tryptophan 5-monooxygenase activation protein gamma	--				11	Cytoplasm	other	unspecified application		7532	22628	56010	13
TERF2	telomeric repeat binding factor 2,TRBF2,TRF2	telomeric repeat binding factor 2	--					Nucleus	other	diagnosis,disease progression		7014	21750	361403	12.14
ADRB2	ADRB2R,ADRBR,Adrenergic Receptor Beta 2,Adrenergic Receptor Î² 2,adrenergic receptor, beta 2,adrenergic receptor, Î² 2,adrenoceptor beta 2,adrenoceptor Î² 2,B2AR,Badm,BAR,Beta-2 adrenoceptor,Beta-2 receptor,Beta-adrenergic receptor 2a,Beta2 Adrenergic Receptor,BETA2AR,Gpcr7,Î² 2-adrenergic receptor,Î²(2)AR,Î²-2 adrenoceptor,Î²-2 receptor,Î²-adrenergic receptor 2a,Î²2AR	adrenoceptor beta 2	--				13.23	Plasma Membrane	G-protein coupled receptor	diagnosis,efficacy,unspecified application	articaine/epinephrine, bupivacaine/epinephrine, carteolol, dipivefrin, meluadrine, epinephrine/prilocaine, epinephrine/lidocaine, bedoradrine, KUL 7211, celiprolol, arformoterol, indacaterol, myogane, budesonide/formoterol, nebivolol, vilanterol, olodaterol, formoterol/mometasone furoate, glycopyrrolate/indacaterol, fluticasone furoate/vilanterol, latanoprost/timolol, umeclidinium/vilanterol, epi…	154	11555	24176	12
BACH1	6230421P05RIK,AI323795,BTB and CNC Homology 1,BTB and CNC homology 1, basic leucine zipper transcription factor 1,BTB domain and CNC homolog 1,BTBD24,C21ORF41,LOC100911490	BTB domain and CNC homolog 1	--				8	Nucleus	transcription regulator			571	12013	304127	12
BRD4	Brd5,bromodomain containing 4,CAP,HUNK1,HUNKI,MCAP,WI-11513	bromodomain containing 4	--				10	Nucleus	kinase		PLX51107, PLX2853	23476			12
KCNJ3	GIRK-1,Kcnf3,KGA,KIR3.1,potassium inwardly-rectifying channel, subfamily J, member 3,potassium voltage-gated channel subfamily J member 3	potassium voltage-gated channel subfamily J member 3	--				13	Plasma Membrane	ion channel			3760	16519	50599	12
KNTC1	D330012D13,jgl,KIAA0166,KINETOCHORE ASSOCIATED 1,ROD	kinetochore associated 1	--				20	Nucleus	other			9735	208628	304477	12
MGEA5	Hy5,MEA5,meningioma expressed antigen 5 (hyaluronidase),N-Acetyl-beta-D-glucosaminidase,N-Acetyl-Î²-D-glucosaminidase,NCOAT,O-GLCNACASE,OGA,OGAse	meningioma expressed antigen 5 (hyaluronidase)	--				8	Cytoplasm	enzyme			10724	76055	154968	12
NQO1	AV001255,DHQU,DIA4,DT-diaphorase,DTD,NAD DT-diaphorase,NAD(P)H dehydrogenase, quinone 1,NAD(P)H quinone dehydrogenase 1,NAD(P)H:quinone oxidoreductase,Nadph dehydrogenase,Nadph diaphorase,Nadph Quinone Oxidoreductase-1,NMO1,NMOR,NMOR1,NMORI,Nqo,Ox-1,Qr,QR1,Quinone reductase	NAD(P)H quinone dehydrogenase 1	--				10	Cytoplasm	enzyme	diagnosis,unspecified application		1728	18104	24314	12
NUPR1	2310032H04Rik,COM1,nuclear protein 1, transcriptional regulator,nuclear protein transcription regulator 1,P8,Protein p8	nuclear protein 1, transcriptional regulator	--				20	Nucleus	transcription regulator			26471	56312	100912108	12
PARP1	5830444G22Rik,Adprp,Adprp1,ADPRT,ADPRT 1,AI893648,ARTD1,C80510,pADPRT-1,PARP,PARS,poly (ADP-ribose) polymerase family, member 1,POLY(ADP-RIBOSE) POLYMERASE 1,PPOL,sPARP-1	poly(ADP-ribose) polymerase 1	--				20	Nucleus	enzyme	diagnosis,efficacy,prognosis	poly ADP ribose polymerase 1 inhibitor, veliparib, rucaparib, olaparib, niraparib, E7449, ABT-767, CEP-9722, fluzoparib, SC10914, simmiparib, INO-1001	142	11545	25591	12
SPDL1	1700018I02Rik,2600001J17Rik,2810049B11Rik,AA409762,CCDC99,FLJ20364,RGD1306908,spindle apparatus coiled-coil protein 1,Spindly	spindle apparatus coiled-coil protein 1	--				20	Nucleus	other			54908	70385	303037	12
TP53BP1	53BP1,LOC100502715,LOC688035,m53BP1,p202,p53BP1,TDRD30,transformation related protein 53 binding protein 1,Trp53bp1,tumor protein p53 binding protein 1,tumour protein p53 binding protein 1	tumor protein p53 binding protein 1	--				8	Nucleus	transcription regulator			7158	27223	296099	12
ZW10	6330566F14Rik,HZW10,KNTC1AP,MmZw10,zw10 kinetochore protein	zw10 kinetochore protein	--				20	Nucleus	other			9183	26951	363059	12
CD55	AI323748,CD55 molecule (Cromer blood group),CD55 molecule, decay accelerating factor for complement,CD55 molecule, decay accelerating factor for complement B,Cd55b,CHAPLE,CR,CROM,DAF,Daf a GPI,Daf-GPI,Daf-TM,Daf/cd55,Daf1,Daf2,GPI-DAF,TC,TM-DAF	CD55 molecule (Cromer blood group)	--				14	Plasma Membrane	other			1604	13136|13137	64036	11
CDK2AP1	Apc10,Cdk associated protein 1,CDK2 (cyclin-dependent kinase 2)-associated protein 1,Cdkap1,cyclin-dependent kinase 2 associated protein 1,DOC1,DORC1,LOC687549,p12,p12DOC-1,ST19	cyclin dependent kinase 2 associated protein 1	--				14	Nucleus	other			8099	13445	360804	11
ESR1	Alpha estrogen receptor,ER,Er alpha (46 kDa isoform),Er Î± (46 kDa isoform),ER-alpha,ER-Î±,ER66,ERa,ESR,ESRA,Estr,Estra,estrogen receptor 1,estrogen receptor 1 (alpha),estrogen receptor 1 (Î±),Estrogen receptor Î±,ESTRR,NR3A1,RNESTROR,TERP-1,Î± estrogen receptor	estrogen receptor 1	--				14.23	Nucleus	ligand-dependent nuclear receptor	diagnosis,disease progression,efficacy,prognosis,response to therapy,unspecified application	17-alpha-ethinylestradiol, fulvestrant, beta-estradiol, estradiol 17beta-cypionate, estriol, estrone, estradiol valerate, estrone sulfate, mestranol, CHF-4227, bazedoxifene, estradiol valerate/testosterone enanthate, TAS-108, ethynodiol diacetate, ethinyl estradiol/ethynodiol diacetate, estradiol acetate, esterified estrogens, estradiol cypionate/medroxyprogesterone acetate, estradiol/norethindro…	2099	13982	24890	11
FGFR1	AW208770,bFGF-R-1,BFGFR,c-fgr,CD331,CEK,Eask,ECCL,FGF receptor 1,FGFBR,FGFR-I,Fibroblast growth factor receptor 1,FLG,FLT-2,HBGFR,HH2,HRTFDS,Hspy,KAL2,MFR,N-SAM,OGD	fibroblast growth factor receptor 1	--				16	Plasma Membrane	kinase	diagnosis,prognosis,unspecified application	pazopanib, lenvatinib, nintedanib, regorafenib, bortezomib/sorafenib, dexamethasone/lenalidomide/sorafenib, GSK3052230, lucitanib, cytarabine/idarubicin/sorafenib, 5-azacytidine/sorafenib, decitabine/sorafenib, debio 1347, ARQ 087, SAR103168, sulfatinib, everolimus/sorafenib, INCB054828, PRN1371, docetaxel/nintedanib, everolimus/lenvatinib, sorafenib, sorafenib/sulindac/sunitinib, crizotinib/pazo…	2260	14182	79114	11
KDM5A	AA409370,C76986,JARID1A,lysine (K)-specific demethylase 5A,lysine demethylase 5A,RBBP-2,RBP2	lysine demethylase 5A	--				14	Nucleus	transcription regulator			5927	214899	312678	11
NR0B1	AHC,AHCH,AHX,DAX-1,DSS,GTD,HHG,NROB1,nuclear receptor subfamily 0 group B member 1,nuclear receptor subfamily 0, group B, member 1,SRXY2	nuclear receptor subfamily 0 group B member 1	--				14	Nucleus	ligand-dependent nuclear receptor			190	11614	58850	11
NR0B2	nuclear receptor subfamily 0 group B member 2,nuclear receptor subfamily 0, group B, member 2,SHP,SHP-1	nuclear receptor subfamily 0 group B member 2	--					Nucleus	ligand-dependent nuclear receptor			8431	23957	117274	11
NRIP1	6030458L20Rik,8430438I05RIK,9630050P12,AA959574,AW456757,NUCLEAR FACTOR receptor INTERACTING protein 140,nuclear receptor interacting protein 1,RIP140	nuclear receptor interacting protein 1	--				14.15	Nucleus	transcription regulator			8204	268903	304157	11
RGS3	4930506N09Rik,C2PA,C2PA-RGS3,GRS3,PDZ-RGS3,regulator of G-protein signaling 3,RGP3,RGS3S,SRB-RGS	regulator of G protein signaling 3	--				25	Nucleus	other			5998	50780	54293	11
TRIP4	4930558E03RIK,ASC-1,BB191711,HsT17391,MDCDC,SMABF1,thyroid hormone receptor interactor 4,ZC2HC5	thyroid hormone receptor interactor 4	--				14	Nucleus	transcription regulator			9325	56404	315769	11
ZMYND8	1110013E22Rik,2010005I16Rik,3632413B07RIK,AI316811,AL024039,PKC binding protein 1,PRKCBP1,PRO2893,protein KINASE C binding protein 1,RACK7,spikar,zinc finger MYND-type containing 8,zinc finger, MYND-type containing 8	zinc finger MYND-type containing 8	--				14	Nucleus	transcription regulator			23613	228880	296374	11
ZNF592	8430405N24,A730014M16Rik,CAMOS,KIAA0211,mKIAA0211,SCAR5,Zfp592,zinc finger protein 592	zinc finger protein 592	--				14	Nucleus	other			9640	233410	293038	11
COX5A	AA959768,CcOX,COX,COX-VA,cytochrome c oxidase subunit 5A,Cytochrome c oxidase subunit va,Mitochondrial Cytochrome C Oxidase Va,VA	cytochrome c oxidase subunit 5A	--				19	Cytoplasm	enzyme			9377	12858	252934	10
DDAH1	2410006N07Rik,2510015N06Rik,AI987801,AW050362,DDAH,DDAHI,Dimethylargininase,dimethylarginine dimethylaminohydrolase 1,HEL-S-16,N-GN-G-dimethylarginine dimethylaminohydrolase	dimethylarginine dimethylaminohydrolase 1	--				9	Cytoplasm	enzyme			23576	69219	64157	10
ENPP5	AW061004,D17Abb1e,ectonucleotide pyrophosphatase/phosphodiesterase 5,ectonucleotide pyrophosphatase/phosphodiesterase 5 (putative),NPP-5	ectonucleotide pyrophosphatase/phosphodiesterase 5 (putative)	--				9	Extracellular Space	enzyme			59084	83965	316249	10
EOMES	C77258,EOMESODERMIN,TBR-2	eomesodermin	--				14	Nucleus	transcription regulator			8320	13813	316052	10
HNRNPA2B1	9130414A06Rik,heterogeneous nuclear ribonucleoprotein A2/B1,hnRNP,hnRNP A2/B1,hnrnp-A,HNRNPA2,HNRNPB1,HNRPA2,HNRPA2B1,Hnrpa2b1 (predicted),HNRPB1,IBMPFD2,RNPA2,ROA2,SNRPB1,VDRE-BP2	heterogeneous nuclear ribonucleoprotein A2/B1	--				19	Nucleus	other			3181	53379	362361	10
IGFBP2	AI255832,BRL-BP,IBP-2,IGF-BP53,ILGFBPA,insulin-like growth factor binding protein 2,mIGFBP-2	insulin like growth factor binding protein 2	--				24	Extracellular Space	other	diagnosis,efficacy,prognosis		3485	16008	25662	10
LONP1	1200017E13Rik,CODASS,hLON,LON,lon peptidase 1, mitochondrial,LonHS,LONP,Mitochondrial LON Protease,PIM1,Protease, serine, 15,PRSS15	lon peptidase 1, mitochondrial	--				19	Cytoplasm	peptidase			9361	74142	170916	10
NEDD9	CAS-L,CAS2,CASS2,enhancer of filamentation 1,HEF1,MEF1,neural precursor cell expressed, developmentally down-regulated 9,neural precursor cell expressed, developmentally down-regulated gene 9,p105,P105hef1	neural precursor cell expressed, developmentally down-regulated 9	--				9	Nucleus	other			4739	18003	291044	10
SI	2010204N08Rik,Sif1,Sis,SUCIMAL,sucrase isomaltase (alpha-glucosidase),sucrase isomaltase (Î±-glucosidase),Sucrase-Isomaltase	sucrase-isomaltase	--				9	Cytoplasm	enzyme			6476	69983	497756	10
TRAP1	2410002K23RIK,HSP 75,HSP90L,TNF receptor-associated protein 1	TNF receptor associated protein 1	--				19	Cytoplasm	enzyme			10131	68015	287069	10
ZNF85	HPF4,HTF1,zinc finger protein 85	zinc finger protein 85	--				9	Nucleus	transcription regulator			7639			10
ZNF429	zinc finger protein 429	zinc finger protein 429	--				9	Nucleus	other			353088			10
ZNF665	6720480D16Rik,F11,HKr18,HZF5,KR18,LOC100365363,mKIAA1611,mszf47,vomeronasal 1 receptor, F4-like,Zfp160,ZFP160L,zinc finger protein 160,zinc finger protein 665	zinc finger protein 665	--				9	Other	other			79788	224585	100365363	10
ZNF708	KOX8,zinc finger protein 708,ZNF15,ZNF15L1	zinc finger protein 708	--				9	Nucleus	other			7562			10
ABRAXAS1	3830405G04RIK,5630400M01RIK,ABRA1,abraxas 1, BRCA1 A complex subunit,AI506069,AL024423,AV118690,BRCA1 A complex subunit,CCDC98,FAM175A,FLJ13614,RGD1305287	abraxas 1, BRCA1 A complex subunit	--				14	Nucleus	other			84142	70681	289468	9
ABRAXAS2	AA589499,abraxas 2, BRISC complex subunit,ABRO1,AI853413,BRISC complex subunit,C430003P19Rik,FAM175B,KIAA0157,RGD1308918	abraxas 2, BRISC complex subunit	--				14	Nucleus	other			23172	109359	293570	9
ATM	AI256621,AT1,ATA,ataxia telangiectasia mutated,ATC,ATD,ATDC,ATE,ATM serine/threonine kinase,C030026E19RIK,TEL1,TELO1	ATM serine/threonine kinase	--				20	Nucleus	kinase	diagnosis	AZD0156	472	11920	300711	9
BRCA1	BRCA1, DNA repair associated,BRCAI,BRCC1,breast cancer 1, early onset,BROVCA1,FANCS,PNCA4,PPP1R53,PSCP,RNF53	BRCA1, DNA repair associated	--				14	Nucleus	transcription regulator	diagnosis,efficacy,response to therapy		672	12189	497672	9
CASP8	ALPS2B,CAP4,Caspase-8,FLICE,MACH,MCH5,PROCASP8	caspase 8	--				22	Nucleus	peptidase	diagnosis,efficacy,prognosis		841	12370	64044	9
CTNNB1	armadillo,beta CATENIN,Beta-cat,beta-Ctnn,Bfc,catenin (cadherin associated protein), beta 1,catenin (cadherin associated protein), Î² 1,CATENIN beta,catenin beta 1,CATENIN Î²,catenin Î² 1,CATNB,CTNN beta,CTNN Î²,CTNNB,EVR7,Mesc,MRD19,Î²-cat,Î²-catenin,Î²-Ctnn	catenin beta 1	--				12	Nucleus	transcription regulator	diagnosis,disease progression,efficacy,prognosis	PRI-724	1499	12387	84353	9
FANCA	AW208693,FA,FA-H,FA1,FAA,FACA,FANCH,Fanconi anaemia complementation group A,Fanconi anaemia, complementation group A,Fanconi anemia complementation group A,Fanconi anemia, complementation group A	Fanconi anemia complementation group A	--				12	Nucleus	other			2175	14087	361435	9
IFT57	4833420A15Rik,ESRRBL1,HIPPI,intraflagellar transport 57,MHS4R2	intraflagellar transport 57	--				9	Cytoplasm	other	disease progression		55081	73916	303968	9
NR3C1	GCCR,GCR,GCR alpha,GCR Î±,GCRST,glucocorticoid receptor,Glucocorticoid receptor Î±-2,GR,Gr alpha,Gr beta,Gr Î±,Gr Î²,GR-A,GRL,Grl-1,nuclear receptor subfamily 3 group C member 1,nuclear receptor subfamily 3, group C, member 1,Type ii corticosteroid receptor	nuclear receptor subfamily 3 group C member 1	--				15.23	Nucleus	ligand-dependent nuclear receptor	efficacy	rimexolone, medrysone, clocortolone pivalate, diflorasone diacetate, fluorometholone, dexamethasone phosphate, cortisone acetate, halcinonide, flurandrenolide, desoximetasone, desonide, prednisolone, clobetasol propionate, fluocinolone acetonide, prednisone, hydrocortisone, triamcinolone, dexamethasone 21-acetate, 11beta hydrocortisone acetate, betamethasone, dexamethasone, budesonide, fluticason…	2908	14815	24413	9
RIF1	5730435J01Rik,6530403D07RIK,AU016181,AW549474,BLAP250,D2Ertd145e,DKFZP434D193,LOC101929336,replication timing regulatory factor 1,RGD1562474	replication timing regulatory factor 1	--				14	Nucleus	other			55183	51869	295602	9
SPP1	2AR,Apl-1,BNSP,Bone Sialoprotein,Bopn,Bsp,BSPI,Eta,ETA-1,LOC100359743,LOC100503439,NEPHROPONTIN,OP,OPN,OPNI,Opnl,OSP,OST,Osteopontin,Ric,secreted phosphoprotein 1,SPP1 isoform 1,UROPONTIN	secreted phosphoprotein 1	--				8	Extracellular Space	cytokine	diagnosis,efficacy,unspecified application		6696	20750	25353	9
TNF	AT-TNF,DIF,RATTNF,TMTNF,TNF-a,TNF-alpha,TNF-Î±,Tnfsf1a,TNFSF2,TNLG1F,tumor necrosis factor,Tumor Necrosis Factor Î±,tumor necrosis factor, Î±,tumour necrosis factor,tumour Necrosis Factor Alpha,tumour Necrosis Factor Î±,tumour necrosis factor, alpha,tumour necrosis factor, Î±	tumor necrosis factor	--				24	Extracellular Space	cytokine	diagnosis,disease progression,efficacy,prognosis,response to therapy,safety,unspecified application	adalimumab, etanercept, infliximab, certolizumab, golimumab, tumor necrosis factor receptor antagonist, infliximab/methotrexate, dexamethasone/thalidomide, dexamethasone/pomalidomide, cyclophosphamide/dexamethasone/thalidomide, golimumab/methotrexate, bortezomib/dexamethasone/thalidomide, rituximab/thalidomide, bortezomib/thalidomide, prednisone/thalidomide, adalimumab/methotrexate, etanercept/me…	7124	21926	24835	9
AR	AIS,Andr,androgen receptor,AR8,AW320017,DHTR,HUMARA,HYSP1,KD,NR3C4,SBMA,SMAX1,Testosterone receptor,TFM	androgen receptor	--				11.23	Nucleus	ligand-dependent nuclear receptor	diagnosis,disease progression,efficacy,unspecified application	estradiol valerate/testosterone enanthate, estradiol cypionate/testosterone cypionate, BMS-641988, cyproterone acetate/ethinyl estradiol, enzalutamide, galeterone, ostarine, 1-testosterone, flutamide/goserelin, nandrolone phenpropionate, androgen receptor antagonist, apalutamide, darolutamide, AZD3514, APC-100, EPI-506, bicalutamide/leuprolide, bicalutamide/goserelin, dexamethasone/enzalutamide, …	367	11835	24208	8
BAX	BAX Îµ,BCL2 associated X, apoptosis regulator,Bcl2-associated X,BCL2-associated X protein,BCL2L4	BCL2 associated X, apoptosis regulator	--				8	Cytoplasm	transporter	efficacy,prognosis,unspecified application		581	12028	24887	8
CD99	1110061M03Rik,2410026K10RIK,CD99 molecule (Xg blood group),D4,HBA71,MIC2,MIC2X,MIC2Y,MSK5X,pilr-1,Pilr-l,T CELL SURFACE GLYCOPROTEIN E2	CD99 molecule (Xg blood group)	--				16	Plasma Membrane	other			4267			8
CYCS	CYC,CYCSA,CYTC,CYTOC,CYTOCHROME C,cytochrome c, somatic,cytochrome c, somatic-like,ENSMUSG00000058927,HCS,LOC100363502,THC4,X laevis XLCL2	cytochrome c, somatic	--				8	Cytoplasm	transporter			54205	13063	25309|100363502	8
HABP2	AI035669,FSAP,HABP,HGFAL,hyaluronan binding protein 2,hyaluronic acid binding protein 2,NMTC5,PHBP	hyaluronan binding protein 2	--				24	Extracellular Space	peptidase			3026	226243	292126	8
LMNB1	ADLD,LAMIN,LAMIN B,lamin B1,LMN,LMN2,LMNB	lamin B1	--				11	Nucleus	other			4001	16906	116685	8
PIAS3	KChAP,LOC101060431,LOC83614,Miz1,Pias3l,protein inhibitor of activated STAT 3,protein inhibitor of activated STAT, 3,ZMIZ5	protein inhibitor of activated STAT 3	--				25	Nucleus	transcription regulator			10401	229615	83614	8
PLG	Ab1-346,AI649309,GLU-PG,LPA,Pg,PG2,plasminogen,Scdp	plasminogen	--				24	Extracellular Space	peptidase	diagnosis,unspecified application	tenecteplase, PLAT, tranexamic acid, aprotinin, 6-aminocaproic acid, reteplase	5340	18815	85253	8
PRKCD	AI385711,ALPS3,Ca+-independent PKC,CVID9,D14Ertd420e,MAY1,novel Pkc delta,novel Pkc Î´,nPKC-delta,nPKC-Î´,PKC delta,PKC Î´,PKCD,PKC[d],protein kinase C delta,protein kinase C Î´,protein kinase C, delta,protein kinase C, Î´	protein kinase C delta	--				15	Cytoplasm	kinase		ingenol mebutate	5580	18753	170538	8
RELA	NF KAPPA B subunit P65,NF Îº B subunit P65,NF-kappa B,NF-Îº B,NF-ÎºB p65,NFkB,NFkB/p65,NFKB3,p65,p65 NFkappaB,p65 Nfkb,p65 NFÎºB,p65/Rela,RELA proto-oncogene, NF-kB subunit,v-rel reticuloendotheliosis viral oncogene homolog A (avian)	RELA proto-oncogene, NF-kB subunit	--				18	Nucleus	transcription regulator	diagnosis,efficacy	NF-kappaB decoy	5970	19697	309165	8
E2F3	E2F transcription factor 3,E2f3a,LOC100361421,LOC691420,RGD1561600	E2F transcription factor 3	--				14	Nucleus	transcription regulator	unspecified application		1871	13557	291105	7
EGFR	9030024J15RIK,AI552599,C-ERBB,EGF receptor,EGF-TK,EGFR vIII,EGFR1,epidermal growth factor receptor,ERBB,ERBB1,Errb1,Errp,HER-1 (EGFR),HER1,MENA,NISBD2,PIG61,wa-2,Wa5	epidermal growth factor receptor	--				9	Plasma Membrane	kinase	diagnosis,disease progression,efficacy,prognosis,response to therapy,safety,unspecified application	cetuximab, AEE 788, panitumumab, BMS-599626, varlitinib, tesevatinib, BMS-690514, bevacizumab/erlotinib, matuzumab, afatinib, nimotuzumab, necitumumab, BIBX 1382BS, icotinib, transforming growth factor(alpha)-pseudomonas aeruginosa exotoxin (38), MP 412, sapitinib, cetuximab/irinotecan, CUDC 101, zalutumumab, lapatinib/pazopanib, irinotecan/panitumumab, erlotinib/vismodegib, erlotinib/gemcitabine…	1956	13649	24329	7
HIST1H1C	0610008C09Rik,H1.2,H1C,H1F2,H1s-1,H1var1,His1a,histone cluster 1 H1 family member c,histone cluster 1, H1c,Histone h1, member 2,Histone h1.2	histone cluster 1 H1 family member c	--					Nucleus	other			3006	50708		7
INS	AA986540,CP-II,EINECS 234-279-7,humuline,IDDM,IDDM1,IDDM2,iletin,ILPR,Ins2,InsII,Insulin,insulin A chain,insulin B chain,insulin II,Insulin2,IRDN,Mody,MODY10,Mody4,novolin,oral insulin,ORMD-0801,Preproinsulin,Proinsulin2,regular insulin,soluble insulin,technosphere insulin,ultraphane	insulin	--				24	Extracellular Space	other	diagnosis,disease progression,efficacy,prognosis,safety,unspecified application		3630	16334	24506	7
KLF11	9830142A17,D12Ertd427e,FKLF,FKLF1,Kruppel-like factor 11,MODY7,Tcfcp2l2,TIEG2,Tieg2b,TIEG3	Kruppel like factor 11	--					Nucleus	transcription regulator			8462	194655	313994	7
PGR	9930019P03Rik,BB114106,ENSMUSG00000074510,LOC360433,NR3C3,Pgrb,PR,PR beta,PR Î²,progesterone receptor,Progesterone receptor A	progesterone receptor	--				25	Nucleus	ligand-dependent nuclear receptor	diagnosis,efficacy,response to therapy,unspecified application	misoprostol, dienogest, ulipristal acetate, asoprisnil, ethynodiol diacetate, norethindrone acetate, ethinyl estradiol/ethynodiol diacetate, estradiol cypionate/medroxyprogesterone acetate, tosagestin, estradiol/norethindrone acetate, ZK 230211, etonogestrel, nestorone, telapristone acetate, ethinyl estradiol/etonogestrel, 17alpha-hydroxyprogesterone caproate, leuprolide acetate/norethindrone ace…	5241	18667	25154	7
PTEN	10q23del,2310035O07RIK,A130070J02Rik,AI463227,B430203M17RIK,BZS,CWS1,DEC,GLM2,MHAM,Mmac,MMAC1,MUTATED IN MULTIPLE ADVANCED CANCERS,mutated in multiple advanced cancers 1,phosphatase and tensin homolog,PTEN1,PTENbeta,TEP1	phosphatase and tensin homolog	--				12	Cytoplasm	phosphatase	diagnosis,disease progression,efficacy,prognosis,response to therapy,unspecified application		5728	19211	50557	7
SNX1	HsT17379,sorting nexin 1,VPS5	sorting nexin 1	--				9	Cytoplasm	transporter			6642	56440	84471	7
SNX2	0610030A03Rik,sorting nexin 2,TRG-9	sorting nexin 2	--				9	Cytoplasm	transporter			6643	67804	291464	7
STAT5A	AA959963,MGF,pp95,signal transducer and activator of transcription 5A,STAT5,STAT5 alpha,STAT5 Î±,STAT5A/MGF,STATA5	signal transducer and activator of transcription 5A	--				24	Nucleus	transcription regulator	response to therapy		6776	20850	24918	7
WASHC5	AL022848,C76463,E430025E21Rik,KIAA0196,LOC300314,mKIAA0196,RGD1564420,RTSC,RTSC1,SPG8,STRUMPELLIN,WASH complex subunit 5	WASH complex subunit 5	--				9	Cytoplasm	other			9897	223593	362919	7
ANKRD28	AI465466,AI604979,ankyrin repeat domain 28,E430019N21Rik,KIAA0379,LOC102549679,mKIAA0379,PITK,PPP1R65,RGD1559931	ankyrin repeat domain 28	--				18	Cytoplasm	other			23243	105522	306264	6
HBB	beta -THALASSaemia,beta -THALASSEMIA,beta globin minor gene,Beta-globin,Beta-haemoglobin,Beta-Hemoglobin,Beta-s,Beta-t,CD113t-C,GLNA1,haemoglobin,haemoglobin beta,haemoglobin subunit beta,haemoglobin subunit Î²,haemoglobin Î²,haemoglobin, beta,haemoglobin, beta adult major chain,haemoglobin, beta adult s chain,haemoglobin, beta adult t chain,haemoglobin, Î²,haemoglobin, Î² adult major chain,haemo…	hemoglobin subunit beta	--				10	Cytoplasm	transporter		iron dextran	3043	100503605|101488143	100134871|689064|24440|361619	6
HLA-DQ		--	--				22	Other	complex						6
ICAM1	BB2,CD54,ICAM,INTERCELLULAR ADHESION MOLECULE 1,Ly-47,M90551,MALA-2,Melanoma Progression Associated Antigen,P3.58	intercellular adhesion molecule 1	--				19	Plasma Membrane	transmembrane receptor	diagnosis,efficacy,prognosis,unspecified application		3383	15894	25464	6
IFNG	IFG,IFI,IFN gamma,IFN type II,IFN-Î³,IFNG2,INF-Î³,interferon gamma,Interferon Î³,type II INTERFERON,Î³ interferon,Î³-ifn	interferon gamma	--				9	Extracellular Space	cytokine	diagnosis,efficacy,response to therapy,unspecified application		3458	15978	25712	6
IL1B	IL-1,IL-1F2,IL-1Î²,IL1-BETA,interleukin 1 beta,Interleukin 1 Î²,pro-IL1beta,pro-IL1Î²	interleukin 1 beta	--				22	Extracellular Space	cytokine	diagnosis,efficacy,prognosis	canakinumab, gevokizumab, canakinumab/INS, gallium nitrate	3553	16176	24494	6
MARK4	2410090P21Rik,C79806,LOC686800,MAP/microtubule affinity regulating kinase 4,MARK4L,MARK4S,MARKL1,MARKL1L,microtubule affinity regulating kinase 4,PAR-1D	microtubule affinity regulating kinase 4	--				10	Cytoplasm	kinase			57787	232944	680407	6
NFKBIE	I-kappa-B-epsilon,I-Îº-B-Îµ,ikB-epsilon,ikB-Îµ,IKBE,NF-kappa-BIE,NF-Îº-BIE,NFKB inhibitor epsilon,NFKB inhibitor Îµ,nuclear factor of kappa light polypeptide gene enhancer in B cells inhibitor, epsilon,nuclear factor of Îº light polypeptide gene enhancer in B cells inhibitor, Îµ,Slc35b2	NFKB inhibitor epsilon	--				18	Nucleus	transcription regulator			4794	18037	316241	6
PPP6C	2310003C10Rik,LOC171121,PP6,PP6C,PPP6,protein phosphatase 6 catalytic subunit,protein phosphatase 6, catalytic subunit	protein phosphatase 6 catalytic subunit	--				18	Nucleus	phosphatase			5537	67857	171121	6
SMARCA4	b2b508.1Clo,b2b692Clo,BAF190,BAF190A,BRG,BRG1,CSS4,HP1-BP72,hSNF2b,MRD16,RTPS2,SNF2,SNF2-beta,SNF2-Î²,SNF2L4,SNF2LB,SW1/SNF,SWI/SNF related, matrix associated, actin dependent regulator of chromatin, subfamily a, member 4,SWI2	SWI/SNF related, matrix associated, actin dependent regulator of chromatin, subfamily a, member 4	--				10	Nucleus	transcription regulator			6597	20586	171379	6
TLR5	FLJ10052,MELIOS,SLE1,SLEB1,TIL3,toll-like receptor 5	toll like receptor 5	--				22	Plasma Membrane	transmembrane receptor		entolimod	7100	53791	289337	6
UBD	DIUBIQUITIN,FAT10,GABBR1,UBD-3,Ubiquitin d	ubiquitin D	--					Nucleus	other			10537	24108	29168	6
COIL	C79982,CLN80,coilin,p80,p80-coilin	coilin	--				17	Nucleus	enzyme			8161	12812	50998	5
estrogen receptor	ER,ESR,ESR1/2,esr1/esr2	--	--				16	Nucleus	group	diagnosis,efficacy,unspecified application	fulvestrant, fulvestrant/palbociclib, fulvestrant/pertuzumab/trastuzumab, toremifene, GDC-9545, fulvestrant/trastuzumab, everolimus/fulvestrant, enclomiphene, estetrol				5
FZR1	AW108046,CDC20C,CDH1,Cdh1/Hct1 homolog,fizzy and cell division cycle 20 related 1,FYR,FZR,FZR2,HCDH,HCDH1,HCT1	fizzy and cell division cycle 20 related 1	--				21	Nucleus	kinase			51343	56371	314642	5
HIC1	AA408311,HIC ZBTB transcriptional repressor 1,hypermethylated in cancer 1,hypermethylated in cancer 1 protein-like,LOC100912068,ZBTB29,ZNF901	HIC ZBTB transcriptional repressor 1	--				23	Nucleus	transcription regulator	diagnosis		3090	15248	100912068	5
NCOA1	bHLHe42,bHLHe74,F-SRC-1,Gm3613,KAT13A,mNRC-1,NCOA,NRC-1,nuclear receptor coactivator 1,RIP160,SRC-1,SRC-a,STEROID receptor COACTIVATOR 1E	nuclear receptor coactivator 1	--				23	Nucleus	transcription regulator			8648	17977	313929	5
Rnr	28s Rnr,45 S,45 S rRNA,47S Pre-rRNA,rDNA,Ribosomal,Ribosomal DNA Repeat Unit	--	--				17	Other	group						5
SNRPB	AL024368,AU018828,CCMS,COD,D10Mgi26,SM-B,Sm-B/B',SM11,small nuclear ribonucleoprotein B,small nuclear ribonucleoprotein polypeptides B and B1,Smb'/b,SmB/SmB',SNRNP-B,SNRPB1	small nuclear ribonucleoprotein polypeptides B and B1	--				22	Nucleus	other			6628	20638	171365	5
XPO1	AA420417,CRM1,CRMA,emb,Exp1,Exportin-1	exportin 1	--				20	Nucleus	transporter	diagnosis,efficacy	selinexor, SL-801, KPT-8602, leptomycin B	7514	103573	85252	5
ERK	p42/44 mapk	--	--				6	Other	group	efficacy	ONC-201, GDC-0994, MK-8353, CC-90003				4.11
Ap1	activator protein-1,c-Jun	--	--				7	Nucleus	complex						4
Creb	Cbp,Cyclic AMP response element binding	--	--				6	Nucleus	group						4
Cyclin A		--	--				7	Nucleus	group	unspecified application					4
ERK1/2	p42/44 mapk,P42/p44 erk,p42/p44 MAP KINASE,P42/p44 mapk,p44/p42 MAPK	--	--				7	Cytoplasm	group						4
Hsp27		--	--				4	Cytoplasm	group	prognosis,unspecified application	apatorsen				4
LDL	Beta Lipoprotein,Low density lipoprotein,Oxidised LDL,Î² Lipoprotein	--	--				7	Plasma Membrane	complex	efficacy,unspecified application					4
MAP2K1/2	MEK1/2,MKK1/2	--	--				7	Cytoplasm	group						4
Mapk	Map Kinase,NGF/EGF DEPENDENT KINASE	--	--				7	Cytoplasm	group	diagnosis,disease progression,efficacy,prognosis,response to therapy	MAP kinase inhibitor				4
Mek	Erk Kinase,MAP2K,MAPK Kinase,MAPKK,MITOGEN-ASSOCIATED EXTRACELLULAR SIGNAL-REGULATED KINASE,MKK	--	--				7	Cytoplasm	group	efficacy,safety	PD 0325901, selumetinib, CH5126766, WX-554, GDC-0623, MAP kinase kinase inhibitor, RO-4987655, BI 847325, SHR7390				4
PDGF BB	Pdgfb dimer	--	--				6	Extracellular Space	complex	efficacy,unspecified application					4
PI3K (complex)	1-phosphatidylinositol 3-kinase,2.7.1.137,ATP:1-phosphatidyl-1D-myo-inositol 3-phosphotransferase,Phosphatidylinositol 3 kinase,phosphatidylinositol 3'-kinase,PI3-kinase,PtdIns 3 Kinase,type I phosphatidylinositol kinase,type III phosphoinositide 3-kinase,Vps34p	--	--				7	Cytoplasm	complex		BGT226, voxtalisib, PF-4691502, GSK2126458, GSK1059615, CH 5132799, copanlisib, DS-7423				4
Pkc(s)	Cnpkc,PKC,Pkc(s),Protein Kinase C	--	--				7.22	Cytoplasm	group	efficacy	protein kinase C agonist, protein kinase C inhibitor, LXS196, bryostatin 1, L-threo-safingol, alpha-tocopherol, midostaurin, chelerythrine, phorbol myristate acetate				4
Vegf	VEGF mRNA	--	--				7	Extracellular Space	group	diagnosis,disease progression,efficacy,prognosis,response to therapy,unspecified application	bevacizumab, PTC299, bevacizumab/erlotinib, bevacizumab/sorafenib, bevacizumab/paclitaxel, bevacizumab/panitumumab, bevacizumab/cetuximab, bevacizumab/pemetrexed, bevacizumab/paclitaxel/topotecan, bevacizumab/docetaxel, MP0250, ALN-VSP02, bevacizumab/topotecan, OMP-305B83, bevacizumab/erlotinib/pemetrexed, bevacizumab/paclitaxel/pemetrexed				4
Akt	AKT1/2/3,B/Akt,Pkb,RAC-PK	--	--				4.23	Cytoplasm	group	diagnosis,disease progression,efficacy,prognosis,response to therapy,safety	afuresertib, ipatasertib, ONC-201, AT13148, SR-13668, MSC2363318A				3
BCR (complex)	B cell antigen receptors,B Cell Receptor,Bcr (B-cell receptor complex)	--	--				6	Plasma Membrane	complex		B cell receptor antagonist				3
CDK4/6		--	--				2	Nucleus	group						3
IgG	7S gamma globulin,7S Î³ globulin,allerglobuline,Auto IgG,CARIMUNE,Gamimune-N,Gamma globulin,Hizentra,igG(T),IgPro,igPro20,immune globulins,immunoglobulin,Immunoglobulin G,immunoglobulin GT,immunoglobulins,immunoglobulins, G,Octagam,POLYGAM,polyglobin,tegeline,Î³ globulin	--	--				3	Extracellular Space	complex	efficacy,prognosis					3
Igm	IgM kappa,IgM Îº,Immunoglobulin M	--	--				6	Extracellular Space	complex	efficacy,unspecified application					3
IL12 (complex)	Il12 p70,IL12 p75	--	--				1	Extracellular Space	complex	diagnosis,efficacy,prognosis	ustekinumab, methotrexate/ustekinumab				3
Interferon alpha	Ifn alpha,IFN-Î±,IFNa,Ifnalpha A,Interferon Î±,interferons Î±,Î± interferon	--	--				2	Extracellular Space	group	unspecified application					3
Jnk	JNK 54/46,Jnk p56,JUN KINASE,p40,p47,Sapk/Jnk	--	--				3	Cytoplasm	group		JNK inhibitor, CC 401				3
P38 MAPK	P38,p38 MAP KINASE,P38 MITOGEN-ACTIVATED protein KINASE	--	--				2	Cytoplasm	group						3
PI3K (family)		--	--				6	Other	group		ZSTK-474, buparlisib, apitolisib, gedatolisib, P7170, alpelisib, LY3023414, CLR457, ACP-319, ACP-196/ACP-319, WX-037, GDC-0084, DCBCI0901, VS-5584, PI 3-kinase inhibitor, GDC-0077				3
TCF	T cell factor	--	--				3	Other	group						3
CD3		--	--				7	Plasma Membrane	complex	efficacy,unspecified application	visilizumab, blinatumomab, catumaxomab, ertumaxomab, resimmune, anti-CD19/CD3 tetravalent antibody AFM11, MGD007, REGN1979, MGD009, FBTA05, GBR 1302, BTCT4465A, ERY974, IMCgp100, xmab13676, anti-CD3/MUC1 bispecific antibody, XmAb14045, AMG 596, RO6958688, XmAb18087				2
Gsk3	Glycogen synthase kinase,Gsk,GSK3 alpha/beta,GSK3 Î±/Î²	--	--				6	Cytoplasm	group	efficacy	glycogen synthase kinase-3 inhibitor, LY2090314				2
Hdac	Histone Deacetylase,Histone deacetyltransferase	--	--				6	Nucleus	group	efficacy	H. carbonum toxin, belinostat, givinostat, quisinostat, panobinostat, abexinostat, resminostat, CUDC 101, CHR 3996, carfilzomib/panobinostat, pracinostat, belinostat/bortezomib, CUDC-907, AR-42, everolimus/panobinostat, histone deacetylase inhibitor, SHP-141, CG-200745, tefinostat, OBP-801, ACY-241, tinostamustine, 4-phenylbutyric acid, entinostat, vorinostat, romidepsin				2
NFAT (complex)	NFATc	--	--				1	Cytoplasm	complex						2
Nfat (family)	Nfat factors,Nuclear factor of activated Tcells	--	--				1	Cytoplasm	group						2
NFkB (complex)	NF-KAPPA B,NF-Îº B,nuclear factor-Îº b,transcription factor nuclear factor Îº b	--	--				1	Nucleus	complex	diagnosis,disease progression,efficacy,prognosis	NF-kappaB inhibitor, dexanabinol				2
Rb	pRb,Rb Tumor Suppressor,Rb tumour Suppressor	--	--				2	Nucleus	group						2
TCR	T-cell receptor,TCR protein	--	--				2	Plasma Membrane	complex		enterotoxin B, naptumomab estafenatox				2
26s Proteasome	26S proteosome,Proteasome,PROTEOSOME	--	--				5	Cytoplasm	complex		carfilzomib, delanzomib, oprozomib, bortezomib/sorafenib, bortezomib/paclitaxel, bortezomib/melphalan, bortezomib/doxorubicin, bortezomib/vorinostat, bortezomib/thalidomide, bortezomib/rituximab, belinostat/bortezomib, bortezomib/lenalidomide, bortezomib				1
E2f		--	--				5	Nucleus	group						1
Histone h3	H3,H3.3,Hist H3,Histone H3B	--	--				6	Nucleus	group	efficacy					1
Histone h4	H4,Hist H4,HIST4	--	--				6	Nucleus	group	efficacy					1
RNA polymerase II	POL II,Polymerase II,RNA POL II,RNAP-II,RPase2	--	--				3	Nucleus	complex						1
Ubiquitin	Polyubiquitin,Ub	--	--				5	Cytoplasm	group						1
ADIPOQ	ACDC,ACRP30,Ad,adipo,Adipocyte complement related protein of 30 kda,ADIPOD,ADIPONECTIN,adiponectin, C1Q and collagen domain containing,ADIPQTL1,Adn,ADPN,APM-1,APN,GBP28	adiponectin, C1Q and collagen domain containing	--				8	Extracellular Space	other	diagnosis,efficacy,prognosis,response to therapy,safety,unspecified application		9370	11450	246253
ALK	ALK receptor,ALK receptor tyrosine kinase,anaplastic lymphoma kinase,B120IND1,CD246,NBLST3,Tcrz	ALK receptor tyrosine kinase	--					Plasma Membrane	kinase	efficacy,prognosis,unspecified application	crizotinib, ceritinib, alectinib, brigatinib, TSR-011, entrectinib, lorlatinib, ASP3026, CEP-37440, ensartinib, gilteritinib, ALK inhibitor, CT-707, TPX-0005, PLB1003, crizotinib/prednisolone, crizotinib/gemcitabine, crizotinib/erlotinib, crizotinib/gefitinib, crizotinib/pazopanib	238	11682	266802
ATR	ataxia telangiectasia and Rad3 related,Ataxia-telangiectasia-like,ATR serine/threonine kinase,FCTCS,FRP1,LOC100365674,LOC367198,LOC684113,MEC1,SCKL,SCKL1	ATR serine/threonine kinase	--				20	Nucleus	kinase		AZD6738, VX-970, VX-803, BAY1895344	545	245000	685055
BAD	AI325008,BBC2,BCL2-associated agonist of cell death,BCL2L8	BCL2 associated agonist of cell death	--					Cytoplasm	other	efficacy		572	12015	64639
CALCOCO1	1810009B06RIK,calcium binding and coiled-coil domain 1,calcium-binding and coiled-coil domain-containing protein 1-like,calphoglin,Cocoa,Gcap11,LOC100912282,mKIAA1536,NCoCoA,PP13275	calcium binding and coiled-coil domain 1	--					Nucleus	transcription regulator			57658	67488	100912282|246047
CAMKK1	4732414G09Rik,AI846603,calcium/calmodulin-dependent protein kinase kinase 1,calcium/calmodulin-dependent protein kinase kinase 1, alpha,calcium/calmodulin-dependent protein kinase kinase 1, Î±,CaM-KK alpha,CaM-KK Î±,Camkk,CAMKKA	calcium/calmodulin dependent protein kinase kinase 1	--					Cytoplasm	kinase			84254	55984	60341
CDCA4	cell division cycle associated 4,HEPP,SEI-3,SEI-3/HEPP	cell division cycle associated 4	--					Nucleus	other			55038	71963	500727
CNOT7	AU022737,CAF-1,Caf1a,CCR4-NOT transcription complex subunit 7,CCR4-NOT transcription complex, subunit 7,hCAF-1,Pop2	CCR4-NOT transcription complex subunit 7	--					Nucleus	transcription regulator			29883	18983	306492
CSGALNACT1	4732435N03Rik,beta4GalNAcT,ChGn,ChGn-1,chondroitin sulfate N-acetylgalactosaminyltransferase 1,chondroitin sulphate N-acetylgalactosaminyltransferase 1,CSGALNAC-T,FLJ11264,Hs.387794,RGD1307618	chondroitin sulfate N-acetylgalactosaminyltransferase 1	--					Cytoplasm	enzyme			55790	234356	306375
CTSZ	AI787083,AU019819,Cathepsin X,Cathepsin Z,CATX,CTSX,D2Wsu143e	cathepsin Z	--					Cytoplasm	peptidase			1522	64138	252929
EGR2	AT591,CMT1D,CMT4E,early growth response 2,KROX20,M24377,NGF1-B,Zfp-25,Zfp-6	early growth response 2	--					Nucleus	transcription regulator			1959	13654	114090
F Actin	Filamentous Actin	--	--					Cytoplasm	complex	unspecified application
FABP7	B-FABP,BLBP,Brain fatty acid binding,FABPB,fatty acid binding protein 7,fatty acid binding protein 7, brain,MRG	fatty acid binding protein 7	--					Cytoplasm	transporter	diagnosis,unspecified application		2173	12140	80841
FANCE	2810451D06RIK,AI415634,AW209126,FACE,FAE,Fanconi anaemia complementation group E,Fanconi anaemia, complementation group E,Fanconi anemia complementation group E,Fanconi anemia, complementation group E,RGD1561045	Fanconi anemia complementation group E	--				12	Nucleus	other			2178	72775	309643
FANCF	A730016A17,FAF,Fanconi anaemia complementation group F,Fanconi anaemia, complementation group F,Fanconi anemia complementation group F,Fanconi anemia, complementation group F,RGD1561456	Fanconi anemia complementation group F	--					Nucleus	other			2188	100040608	499155
FANCG	AU041407,FAG,Fanconi anaemia complementation group G,Fanconi anaemia, complementation group G,Fanconi anemia complementation group G,Fanconi anemia, complementation group G,LOC684204,XRCC9	Fanconi anemia complementation group G	--					Nucleus	other			2189	60534	691105
FANCL	2010322C19Rik,AW554273,B230118H11Rik,FAAP43,Fanconi anaemia complementation group L,Fanconi anaemia, complementation group L,Fanconi anemia complementation group L,Fanconi anemia, complementation group L,FLJ10335,gcd,PHF9,POG	Fanconi anemia complementation group L	--					Nucleus	enzyme			55120	67030	305600
FBXO4	1700096C12RIK,AI851261,AW494535,F-box protein 4,FBX4	F-box protein 4	--					Nucleus	enzyme			26272	106052	310363
FBXW8	4930438M06RIK,F-box and WD repeat domain containing 8,F-box and WD-40 domain protein 8,FBW6,FBW8,FBX29,FBXO29,FBXW6	F-box and WD repeat domain containing 8	--					Cytoplasm	enzyme			26259	231672	304522
FKHR	FOXO1/3A	--	--					Cytoplasm	group
GPS2	AI505953,AMF-1,G protein pathway suppressor 2	G protein pathway suppressor 2	--				25	Nucleus	transcription regulator			2874	56310	497941
HDAC7	5830434K02Rik,HD7,HD7A,HDAC-D,HDAC7A,histone deacetylase 7,mFLJ00062	histone deacetylase 7	--					Nucleus	transcription regulator		tributyrin, belinostat, pyroxamide	51564	56233	84582
HOXB13	homeo box B13,PSGD	homeobox B13	--					Nucleus	transcription regulator	diagnosis,prognosis		10481	15408	303480
ITGAL	(p180),CD11A,INTEGRIN alpha-L,integrin subunit alpha L,integrin subunit Î± L,INTEGRIN Î±-L,LFA-1,LFA-1 Î± l,LFA-1A,Ly-15,Ly-21	integrin subunit alpha L	--				19	Plasma Membrane	transmembrane receptor		efalizumab	3683	16408	308995
JAG1	ABE2,AGS,AGS1,AHD,AWS,CD339,Gsfabe2,HJ1,Htu,Jagged1,JAGL1,Ozz,Ser-1	jagged 1	--					Extracellular Space	growth factor	efficacy		182	16449	29146
KRT10	BCIE,BIE,CK10,D130054E02RIK,EHK,K10,K1C1,Ka10,keratin 10,KPP,Krt-1.10,KRT1-10	keratin 10	--					Cytoplasm	other			3858
LTF	Csp82,GIG12,HEL110,HLF2,lactotransferrin,LF,LOC102724305,MMS10R,Ms10r,TRFL	lactotransferrin	--					Extracellular Space	peptidase	efficacy,unspecified application		4057	17002	301034
MAML1	AI644666,AW743257,D930008C07RIK,Mam-1,mastermind-like transcriptional coactivator 1,mKIAA0200	mastermind like transcriptional coactivator 1	--					Nucleus	transcription regulator			9794	103806	303101
MAT2B	1110064C04RIK,2410018D16RIK,AI182287,AU022853,Locuslink 108645,MAT-II,MATIIbeta,methionine adenosyltransferase 2B,methionine adenosyltransferase II, beta,methionine adenosyltransferase II, Î²,Nbla02999,SDR23E1,TGR	methionine adenosyltransferase 2B	--					Cytoplasm	enzyme			27430	108645	683630
MEF2	MEFs,RSRF	--	--					Nucleus	group
MGAT4A	9530018I07RIK,Ab053217,glcNAc-T-IVa,GnT-4a,GNT-IV,GNT-IVA,mannoside acetylglucosaminyltransferase 4, isoenzyme A,mannosyl (alpha-1,3-)-glycoprotein beta-1,4-N-acetylglucosaminyltransferase, isozyme A,mannosyl (Î±-1,3-)-glycoprotein Î²-1,4-N-acetylglucosaminyltransferase, isozyme A	mannosyl (alpha-1,3-)-glycoprotein beta-1,4-N-acetylglucosaminyltransferase, isozyme A	--					Cytoplasm	enzyme			11320	269181	367252
OGT	1110038P24Rik,4831420N21Rik,AI115525,HINCUT-1,HRNT1,MRX106,O-GLCNAC,O-linked N-acetylglucosamine (GlcNAc) transferase,O-linked N-acetylglucosamine (GlcNAc) transferase (UDP-N-acetylglucosamine:polypeptide-N-acetylglucosaminyl transferase),OGT1,Ogtl	O-linked N-acetylglucosamine (GlcNAc) transferase	--					Cytoplasm	enzyme			8473	108155	26295
Pka catalytic subunit	Cak C,Cak C Subunit,cAMP-dependent protein kinase,PKA,PKA C,Pka c alpha/beta,PKA C subunit,Pka c Î±/Î²,PKA catalytic,PRKAC,Prkac alpha/beta,Prkac Î±/Î²	--	--					Cytoplasm	group
PLAC1	CT92,DXWsu72e,Epcs26,LOC102550080,OOSP2L,placenta-specific 1,placenta-specific protein 1-like,placental specific protein 1	placenta specific 1	--					Plasma Membrane	other			10761	56096	317316|102550080
PRDX2	AL022839,Band-8,HEL-S-2a,NKEF-B,Peroxiredoxin 2,PRP,PRX II,PRX2,PTX1,TDPX1,TDX1,Thioredoxin dependent peroxide reductase,Torin,TPx,TPx-B,TPX1,TR,TSA	peroxiredoxin 2	--					Cytoplasm	enzyme			7001	21672	29338
RACK1	Activated Protein Kinase C Receptor,AL033335,D4Mgi39,epsilon RACK,GB-like,GNB2-RS1,GNB2L1,Guanine Binding Protein beta2 Rs1,Guanine nucleotide-binding protein subunit beta-2-like 1,Guanine nucleotide-binding protein subunit Î²-2-like 1,H12.3,HLC-7,p205,PIG21,receptor for activated C kinase 1,Îµ RACK	receptor for activated C kinase 1	--					Cytoplasm	enzyme			10399	14694	83427
REM2	AW411893,FLJ38964,rad and gem related GTP binding protein 2,RRAD and GEM like GTPase 2	RRAD and GEM like GTPase 2	--					Plasma Membrane	enzyme			161253	140743	64626
RNMT	2610002P10Rik,AI848273,cm1p,CMT1,CMT1c,hCMT1,hMet,MET,mKIAA0398,RG7MT1,RNA (guanine-7-) methyltransferase,RNA guanine-7 methyltransferase	RNA guanine-7 methyltransferase	--					Nucleus	enzyme			8731	67897	291534
SCNN1G	BESC3,ENaC,ENaC gamma,ENaC Î³,ENaCg,epithelial sodium channel, Î³ subunit,gamma ENAC,PHA1,SCNEG,sodium channel epithelial 1 gamma subunit,sodium channel epithelial 1 Î³ subunit,sodium channel, nonvoltage-gated 1 gamma,sodium channel, nonvoltage-gated 1 Î³,Î³ ENAC	sodium channel epithelial 1 gamma subunit	--					Plasma Membrane	ion channel		hydrochlorothiazide/triamterene, amiloride, amiloride/hydrochlorothiazide, triamterene	6340	20278	24768
SSB	La,LA ANTIGEN,La/SSB,LARP3,Lupus la protein homolog,Sjogren syndrome antigen B,SSB-48	Sjogren syndrome antigen B	--					Nucleus	enzyme			6741	20823	81783
SYT11	1500004A13RIK,3632445O20RIK,5430404N14Rik,6530420C11Rik,AI851970,BB132176,synaptotagmin 11,synaptotagmin XI,SYT12,sytXI	synaptotagmin 11	--					Cytoplasm	transporter			23208	229521	60568
TOB2	2900090N22Rik,4930545K18Rik,APRO5,AV071822,mKIAA1663,TOB4,TOBL,transducer of ERBB2, 2,TROB2	transducer of ERBB2, 2	--					Nucleus	other			10766	57259	315159
TSSK3	1700014N07RIK,4930594I21Rik,SPOGA3,STK22C,STK22D,testis-specific serine kinase 3,TSK3,Tssk3b	testis specific serine kinase 3	--					Other	kinase			81629	58864	297891
UBE2D3	1100001F19RIK,9430029A22Rik,AA414951,E2(17)KB3,LOC100128180,UBC4/5,UBCH5C,UBIQUITIN CONJUGATING ENZYME E2D3	ubiquitin conjugating enzyme E2 D3	--					Cytoplasm	enzyme			7323	66105	81920
VCAM1	CD106,INCAM-100,vascular cell adhesion molecule 1,Vcam,VCAM1B,VECAM1	vascular cell adhesion molecule 1	--					Plasma Membrane	transmembrane receptor	diagnosis,disease progression,efficacy,prognosis,unspecified application		7412	22329	25361
ABCA1	ABC-1,ATP binding cassette subfamily A member 1,ATP-binding cassette, sub-family A (ABC1), member 1,CERP,HDLDT1,TGD	ATP binding cassette subfamily A member 1	--				16	Plasma Membrane	transporter		probucol	19	11303	313210
ACD	ACD, shelterin complex subunit and telomerase recruitment factor,adrenocortical dysplasia,PIP1,PTOP,TINT1,TPP1	ACD, shelterin complex subunit and telomerase recruitment factor	--				22	Nucleus	other			65057	497652	307798
ACTA2	0610041G09RIK,a-SMA,actin, alpha 2, smooth muscle, aorta,actin, Î± 2, smooth muscle, aorta,ACTSA,Actvs,Alpha-SMA,Alpha-smooth muscle actin,FLJ45296,RGD: 621676,Similar to vascular alpha actin,Similar to vascular Î± actin,SM Alpha Actin,SM Î± Actin,Sma,SMalphaA,SMOOTH MUSCLE alpha ACTIN,SMOOTH MUSCLE Î± ACTIN,Vascular Smooth Muscle Alpha-Actin,Vascular Smooth Muscle Î±-Actin,Î± actin vsm,Î±-actin …	actin, alpha 2, smooth muscle, aorta	--				23	Cytoplasm	other	efficacy		59	11475	81633
Actin	G-actin	--	--				10	Cytoplasm	group	response to therapy
AGO1	argonaute 1, RISC catalytic component,argonaute RISC catalytic subunit 1,EIF2C,EIF2C1,GERP95,hAgo1,Q99	argonaute 1, RISC catalytic component	--				16	Cytoplasm	translation regulator			26523	236511	313594
AGO2	1110029L17RIK,2310051F07RIK,AI225898,AL022874,ARGONAUTE 2,argonaute 2, RISC catalytic component,argonaute RISC catalytic subunit 2,AW546247,CASC7,EIF2C2,Factor 2c2,GERP95,Gm10365,LINC00980,mKIAA4215,PPD,Q10,Su Antigen	argonaute 2, RISC catalytic component	--				16	Cytoplasm	translation regulator			27161	239528	59117
AKAP12	A kinase (PRKA) anchor protein (gravin) 12,A-kinase anchoring protein 12,AI317366,AKAP12A,AKAP12B,AKAP12G,AKAP250,Srcs5,SSECKS,Ssecks322,Tsga12	A-kinase anchoring protein 12	--				13	Cytoplasm	transporter	unspecified application		9590	83397	83425
ALB	Alb-1,Albumin,Albumin 1,albumin isomer 1,albumin isomer 2,albumin isomer 3,Albza,BCL002,HSA,PRO0883,PRO0903,PRO1341,SERUM ALBUMIN,serum albumin chain A,Serum albumin precursor	albumin	--				18	Extracellular Space	transporter	diagnosis,efficacy,prognosis,safety,unspecified application	gadofosveset trisodium, aldoxorubicin, GSK3128349	213	11657	24186
ANGPTL4	angiopoietin-like 4,ARP4,Bk89,Fasting Induced Adipose Factor,FIAF,HARP,HFARP,LOC362850,Ng27,NL2,PGAR,Pgarg,PP1158,TGQTL,UNQ171	angiopoietin like 4	--				21	Extracellular Space	other			51129	57875	362850
APC	adenomatosis polyposis coli,AI047805,APC (PROC),APC, WNT signaling pathway regulator,APC1,Apc7,AU020952,AW124434,BTPS2,CC1,DP2,DP2.5,DP3,Familial adenomatous polyposis,GS,mAPC,Min,PPP1R46,RATAPC	APC, WNT signaling pathway regulator	--				25	Nucleus	enzyme	diagnosis,disease progression,efficacy,prognosis,safety		324	11789	24205
APOBEC3G	A3G,apolipoprotein B mRNA editing enzyme catalytic subunit 3G,ARCD,ARP-9,bK150C2.7,CEM-15,dJ494G10.1,MDS019	apolipoprotein B mRNA editing enzyme catalytic subunit 3G	--				21	Nucleus	enzyme			60489
APOE	AD2,AI255918,APOEA,Apolipoprotein E,LDLCQ5,LPG	apolipoprotein E	--				16	Extracellular Space	transporter	diagnosis,efficacy,prognosis,unspecified application		348	11816	25728
ARF1	ADP-ribosylation factor 1	ADP ribosylation factor 1	--				11	Cytoplasm	enzyme			375	11840	64310
ARHGEF2	AA408978,GEF,GEF-H1,LBCL1,Lfc,LFP40,LOC100503065,mKIAA0651,NEDMHM,New-rhobin,P40,rho/rac guanine nucleotide exchange factor (GEF) 2,Rho/Rac guanine nucleotide exchange factor 2	Rho/Rac guanine nucleotide exchange factor 2	--				11	Cytoplasm	other			9181	16800	310635
ARHGEF12	2310014B11RIK,AU019857,LARG,LARG RhoGEF,mKIAA0382,PRO2792,Rho guanine nucleotide exchange factor (GEF) 12,Rho guanine nucleotide exchange factor 12	Rho guanine nucleotide exchange factor 12	--				18	Cytoplasm	other			23365	69632	367072
ARRB1	1200006I17RIK,ARB1,ARR1,Arr2,ARRbeta1,Arrestin 2,arrestin beta 1,Arrestin Î² 1,arrestin, beta 1,arrestin, Î² 1,ARRÎ²1,AW208571,BARRES,beta ARR1,beta ARRESTIN 1,Beta1 Arrestin,G430100A01Rik,Hs.568928,Î² ARR1,Î² ARRESTIN 1	arrestin beta 1	--				13	Cytoplasm	other			408	109689	25387
ATF3	activating transcription factor 3,AIT3,LRF-1,LRFI,LRG-21	activating transcription factor 3	--				20	Nucleus	transcription regulator	unspecified application		467	11910	25389
BCL2L2	AW048834,BCL-W,BCL-WEL,BCL-WS,BCL2-like 2,c98,Gtrgal2,Gtrosa41,PPP1R51	BCL2 like 2	--				14	Cytoplasm	other		navitoclax, APG-1252	599	12050	60434
BIRC2	API1,Api2,AW146227,baculoviral IAP repeat-containing 2,Birc3,C-IAP1,C330006D17Rik,cIAP,cIAP2,HIAP1,HIAP2,IAP1,IAP2,mcIAP1,MIAP1,MIAP2,MIHB,MIHC,rIAP1,RNF48	baculoviral IAP repeat containing 2	--				15	Cytoplasm	enzyme		birinapant, GDC-0152, GDC-0917, ASTX660	329	11797	60371
BLM	Bloom syndrome,Bloom syndrome RecQ like helicase,Bloom syndrome, RecQ like helicase,Blooms syndrome,BS,RECQ2,RECQL2,RECQL3	Bloom syndrome RecQ like helicase	--				17	Nucleus	enzyme			641	12144	308755
BTG2	AA959598,Agl,An,an-1,APRO1,B cell translocation gene 2, anti-proliferative,BTG anti-proliferation factor 2,PC3,TIS21	BTG anti-proliferation factor 2	--					Nucleus	transcription regulator			7832	12227	29619
C3	ACYLATION STIMULATING,AHUS5,AI255234,ARMD9,ASP,Complement c3,complement component 3,CPAMD1,HEL-S-62p,HSE-MSF,Plp	complement C3	--				23	Extracellular Space	peptidase	efficacy	IgG, APL-2	718	12266	24232
caspase	3.4.22.36,caspase activity,Caspase-1,caspase-like activity,ICE,interleukin 1 converting enzyme,interleukin 1beta-converting endopeptidase,interleukin 1beta-converting enzyme,interleukin-1beta convertase,interleukin-1beta precursor proteinase,precursor interleukin-1beta converting enzyme,pro-interleukin 1beta proteinase,prointerleukin 1beta protease,protease A,protease VII,YVADase	--	--				5	Cytoplasm	group		pancaspase inhibitor
CBL	4732447J05Rik,C-CBL,Casitas B-lineage lymphoma,Cbl proto-oncogene,Cbl ubiquitin ligase,CBL2,CBLA,FRA11B,LOC283153,NSLL,p120 Cbl,RGD1561386,RNF55	Cbl proto-oncogene	--				11	Nucleus	transcription regulator			867	12402	500985
CBX4	chromobox 4,Hpc2,MPc2,NBP16,PC2	chromobox 4	--				11	Nucleus	transcription regulator	prognosis		8535	12418	501403
CCNA1	CT146,CYCLIN A,cyclin A1	cyclin A1	--				11	Nucleus	other			8900	12427	295052
CCNA2	AA408589,CCN1,CCNA,Cyca,CycA2,Cyclin a2,p60	cyclin A2	--				20	Nucleus	other	efficacy,prognosis		890	12428	114494
CCNE2	AV063769,CYCE2,cyclin E2	cyclin E2	--				16	Nucleus	other			9134	12448	362485
CD9	BTCC-1,CD9 ANTIGEN,CD9 molecule,DRAP-27,MIC3,MRP-1,TSPAN-29	CD9 molecule	--				25	Plasma Membrane	other	efficacy		928	12527	24936
CD24	CD24 molecule,CD24A	CD24 molecule	--				23	Plasma Membrane	other	efficacy,prognosis,unspecified application		100133941
CD209	CD209 molecule,Cd209e,CD209e antigen,CD209e molecule,CDSIGN,CLEC4L,DC-SIGN,DC-SIGN1,GP120 binding,MDC-SIGN1,mSIGNR4,RGD1563333,SDC-SIGN1,SIGNR4	CD209 molecule	--				21	Plasma Membrane	other			30835	170780	501797
CD274	A530045L16RIK,B7-H,B7H1,CD274 antigen,CD274 molecule,PD-L1,Pd1l,PDCD1L1,PDCD1LG1,RGD1566211	CD274 molecule	--				21	Plasma Membrane	enzyme	efficacy,unspecified application	atezolizumab, durvalumab, avelumab, anti PD-L1 antibody, FAZ053, CX-072, LY3300054, CA-170, KN035, CK-301, MSB0011359C, BCD-135	29126	60533	499342
CD3E	AI504783,CD3,CD3 antigen, epsilon polypeptide,CD3 antigen, Îµ polypeptide,Cd3-Îµ,CD3A,CD3e molecule,CD3epsilon,IMD18,T3E,TCR,Tcr-epsilon,Tcr-Îµ,TCRE	CD3e molecule	--				9	Plasma Membrane	transmembrane receptor		blinatumomab, muromonab-CD3	916	12501	315609
CDC20	2310042N09Rik,bA276H19.3,C87100,CDC20A,cell division cycle 20,p55CDC	cell division cycle 20	--				21	Nucleus	other			991	107995	64515
CDC27	AI452358,ANAPC3,APC3,BC023187,CDC27Hs,cell division cycle 27,D0S1430E,D17S978E,H-NUC,NUC2	cell division cycle 27	--				21	Nucleus	other			996	217232	360643
CDC25A	CDC25A2,cell division cycle 25A,D9Ertd393e	cell division cycle 25A	--				10	Nucleus	phosphatase			993	12530	171102
CDC25C	CDC25,cell division cycle 25C,PPP1R60	cell division cycle 25C	--				20	Nucleus	phosphatase			995	12532	307511
CDCA7	2310021G01Rik,AU044109,cell division cycle associated 7,ICF3,JPO1	cell division cycle associated 7	--				8	Nucleus	other			83879	66953	311742
CDCA8	4831429J16Rik,AU044747,BOR,BOREALIN,cell division cycle associated 8,D4ERTD421E,DasraB,MESRGP	cell division cycle associated 8	--				17	Nucleus	other			55143	52276	500545
Cdk	Cdks,cyclin-dependent kinase,Cyclin-Dependent Kinases,G1 CDK	--	--				5	Nucleus	group		roscovitine, CDKI AT7519, RGB 286638, cyclin-dependent protein kinase inhibitor
CDK10	ALSAS,BC017131,cyclin-dependent kinase 10,PISSLRE	cyclin dependent kinase 10	--				18	Nucleus	kinase		alvocidib	8558	234854	361434
CDK5R1	CDK5P35,CDK5R,CDK5R1 p35,CDK5R1/ p35,cyclin-dependent kinase 5 regulatory subunit 1,cyclin-dependent kinase 5, regulatory subunit 1 (p35),D11Bwg0379e,D930042A2,NCK5A,p23,p25,P35,p35nck5a	cyclin dependent kinase 5 regulatory subunit 1	--				12	Nucleus	kinase			8851	12569	116671
CDKN1B	AA408329,AI843786,Cdki1b,CDKN4,cyclin-dependent kinase inhibitor 1B,CYCLIN-DEPENDENT KINASE INHIBITOR P27,KIP1,MEN1B,MEN4,p27,P27kip,P27KIP1,P28-ICK	cyclin dependent kinase inhibitor 1B	--				20	Nucleus	kinase	diagnosis,disease progression,efficacy,prognosis,response to therapy		1027	12576	83571
CDKN2B	AV083695,CDK4I,cyclin-dependent kinase inhibitor 2B,cyclin-dependent kinase inhibitor 2B (p15, inhibits CDK4),INK4B,MTS2,P15,p15(INK4b),p15INK4,p15INK4b,TP15	cyclin dependent kinase inhibitor 2B	--				11	Nucleus	transcription regulator	diagnosis,prognosis		1030	12579	25164
CEACAM1	AI267129,bb-1,BGP,BGP1,Bgp2,BGPA,Bgpd,BGPI,BGPR,C-CAM,carcinoembryonic antigen-related cell adhesion molecule 1,carcinoembryonic antigen-related cell adhesion molecule 2,Cc1,CCAM105,CD66a,Cea-1,Cea-7,CEACAM1-4L,Ceacam2,Ceacam2-L,ecto-atpase,Ha4,HV2,mCEA1,Mhv-1,MHVR,MHVR1,mmCGM1,mmCGM1a,mmCGM2,Pp120	carcinoembryonic antigen related cell adhesion molecule 1	--				8	Plasma Membrane	transporter	diagnosis,efficacy	anti-CEACAM1 monoclonal antibody CM-24	634	26365|26367	81613
CEBPB	Agp/eb,ANF-1,ANF-2,C/Ebp Beta-Lip,C/Ebp Î²-Lip,C/EBP-beta,C/EBP-Î²,CCAAT enhancer-binding protein Î²,CCAAT/enhancer binding protein (C/EBP), beta,CCAAT/enhancer binding protein (C/EBP), Î²,CCAAT/enhancer binding protein beta,CCAAT/enhancer binding protein Î²,CEBP-Î²,CRP2,IL-6DBP,NF-IL6,NF-M,TCF5	CCAAT/enhancer binding protein beta	--					Nucleus	transcription regulator			1051	12608	24253
CEBPD	C/EBP-delta,C/EBP-Î´,C/EBPd,C/EPB Î´,CCAAT/enhancer binding protein (C/EBP), delta,CCAAT/enhancer binding protein (C/EBP), Î´,CCAAT/enhancer binding protein delta,CCAAT/enhancer-binding protein-Î´,Cebp Î´,CELF,CRP3,NF-IL6-beta,NF-IL6-Î²	CCAAT/enhancer binding protein delta	--				25	Nucleus	transcription regulator			1052	12609	25695
Cg	Choriogonadotropin,chorionic gonadotrophin,Gonadotrophin,GONADOTROPIN,hCG	--	--				7	Other	complex	diagnosis,prognosis,unspecified application
CHD4	9530019N15Rik,AA617397,BC005710,chromodomain helicase DNA binding protein 4,D6Ertd380e,Mi-2b,MI2,Mi2-BETA,Mi2-Î²,mKIAA4075,SIHIWES	chromodomain helicase DNA binding protein 4	--				10.14	Nucleus	enzyme			1108	107932	117535
CHRNA7	AChR Î± 7,AChR Î± 7 Receptor,Acra7,alpha7,Alpha7 nachr,alpha7 NICOTINIC ACETYLCHOLINE receptor,Alpha7 nicr,BTX,cholinergic receptor nicotinic alpha 7 subunit,cholinergic receptor nicotinic Î± 7 subunit,cholinergic receptor, nicotinic, alpha 7 (neuronal),cholinergic receptor, nicotinic, alpha polypeptide 7,cholinergic receptor, nicotinic, Î± 7 (neuronal),cholinergic receptor, nicotinic, Î± polypep…	cholinergic receptor nicotinic alpha 7 subunit	--				24	Plasma Membrane	transmembrane receptor	prognosis	varenicline, ABT-089, JNJ-39393406, isoflurane, mecamylamine, succinylcholine, rocuronium, doxacurium, amobarbital, mivacurium, pipecuronium, rapacuronium, metocurine, atracurium, cisatracurium, acetylcholine, nicotine, D-tubocurarine, arecoline, lobeline, enflurane, pancuronium, vecuronium	1139	11441	25302
CIP2A	AA408511,AU018569,C330027C09,C330027C09Rik,cell proliferation regulating inhibitor of protein phosphatase 2A,KIAA1524,p90,RGD1310335,RIKEN cDNA C330027C09 gene	cell proliferation regulating inhibitor of protein phosphatase 2A	--				20	Cytoplasm	other			57650	224171	360711
CLEC7A	Beta-Glucan Receptor,beta-GR,BGR,C-type lectin domain containing 7A,C-type lectin domain family 7, member a,C-type lectin superfamily member 12,CANDF4,CD369,Clec7b,CLECSF12,DECTIN1,RGD1565140,SCARE2,Î²-Glucan Receptor,Î²-GR	C-type lectin domain containing 7A	--				22	Plasma Membrane	transmembrane receptor			64581	56644	502902
CNKSR1	BC037758,CNK,CNK1,connector enhancer of kinase suppressor of Ras 1,CONNECTOR ENHANCER of KSR-LIKE	connector enhancer of kinase suppressor of Ras 1	--				25	Cytoplasm	other			10256	194231	298545
COMMD1	AI256843,C2orf5,COMM domain containing 1,copper metabolism domain containing 1,MURR1,U2/Mu	copper metabolism domain containing 1	--				18	Nucleus	transporter			150684	17846	289831
COMMD5	2310065H03Rik,AI854466,COMM domain containing 5,COMM domain-containing protein 5-like,D15Ertd81e,HCARG,HT002,LOC100910472	COMM domain containing 5	--					Nucleus	other			28991	66398	245974|100910472
COMMD9	1810029F08Rik,AA409293,C11orf55,COMM domain containing 9,HSPC166,LINC00610	COMM domain containing 9	--					Cytoplasm	other			29099	76501	295956
COX6C	COVIc,COX-VIc,Cox6c2,cytochrome c oxidase subunit 6C	cytochrome c oxidase subunit 6C	--				19	Cytoplasm	enzyme			1345
CRBN	2610203G15Rik,2900045O07RIK,AF229032,AW108261,cereblon,MRT2,MRT2A,piL	cereblon	--					Cytoplasm	enzyme		lenalidomide, bendamustine/lenalidomide, lenalidomide/temsirolimus, dexamethasone/lenalidomide/sorafenib, dexamethasone/lenalidomide, dexamethasone/thalidomide, dexamethasone/pomalidomide, bortezomib/dexamethasone/lenalidomide, bortezomib/dexamethasone/thalidomide, carfilzomib/dexamethasone/lenalidomide, rituximab/thalidomide, bortezomib/thalidomide, prednisone/thalidomide, lenalidomide/rituximab…	51185	58799	297498
CRP	Aa1249,Ab1-341,Ab2-196,Ac1-114,Ac1262,Ac2-069,AI255847,Ba2-693,C REACTIVE,C-reactive protein,C-reactive protein, pentraxin-related,PTX1	C-reactive protein	--				24	Extracellular Space	other	diagnosis,disease progression,efficacy,prognosis,safety,unspecified application		1401	12944	25419
CSF1	C87615,colony stimulating factor 1,colony stimulating factor 1 (macrophage),CSF1 isoform 1,Csfm,MCSF,MCSF1,op	colony stimulating factor 1	--				13	Extracellular Space	cytokine	diagnosis,disease progression,efficacy,prognosis,unspecified application	MCS110	1435	12977	78965
CSF2	colony stimulating factor 2,colony stimulating factor 2 (granulocyte-macrophage),CSF,Csfgm,GMCSF,MGI-IGM,NIF	colony stimulating factor 2	--				22	Extracellular Space	cytokine	efficacy,prognosis,unspecified application		1437	12981	116630
CSF1R	AI323359,C-FMS,CD115,colony stimulating factor 1 receptor,CSF1 receptor,Csfmr,CSFR,FIM2,FMS,HDLS,M-CSF-R,MCSF receptor,Mcsf1r,mrfms,receptor FOR CSF1	colony stimulating factor 1 receptor	--				25	Plasma Membrane	kinase	prognosis	nilotinib, sunitinib, pazopanib, quizartinib, pexidartinib, IMC-CS4, PLX7486, ARRY-382, JNJ-40346527, BLZ-945, FPA008, AMG 820, DCC-3014, emactuzumab, bosutinib, imatinib, SNDX-6352, imatinib/sunitinib, imatinib/nilotinib, dasatinib/nilotinib, crizotinib/pazopanib, decitabine/imatinib	1436	12978	307403
Ctbp	CTBP1/2	--	--				13	Nucleus	group
CUL5	4921514I20Rik,8430423K24Rik,AI852817,C030032G03Rik,C330021I08Rik,cullin 5,VACM-1	cullin 5	--				17	Nucleus	ion channel			8065	75717	64624
CUX1	CASP,CDP,CDP/Cut,Cdp/cux,CDP1,Clox,COY1,CUT,cut-like homeobox 1,CUTL1,CUX,Cux/CDP,GOLIM6,LOC100506550,Nbla10317,p100,p110,p200	cut like homeobox 1	--					Nucleus	transcription regulator			1523		116639
Cyclin E		--	--				5.1	Nucleus	group	efficacy,prognosis,unspecified application
cytochrome-c oxidase	1.9.3.1,Complex IV,complex IV (mitochondrial electron transport),COX,COXIV,cytochrome a3,cytochrome aa3,cytochrome oxidase,ferrocytochrome c oxidase,ferrocytochrome-c:oxygen oxidoreductase,indophenol oxidase,indophenolase,MITOCHONDRIAL COMPLEX IV,MITOCHONDRIAL RESPIRATORY CHAIN COMPLEX IV,NADH cytochrome c oxidase,Oxphos Complex IV,RESPIRATORY CHAIN COMPLEX IV,Warburg respiratory enzyme,Warburg's…	--	--				19	Cytoplasm	complex
DDX6	1110001P04RIK,Dbp6,DEAD (Asp-Glu-Ala-Asp) box polypeptide 6,DEAD box 6,DEAD-box helicase 6,E230023J21Rik,HLR2,mRCK/P54,P54,RCK,RGD1564560	DEAD-box helicase 6	--				21	Nucleus	enzyme			1656	13209	500988
DDX17	2610007K22RIK,A430025E01Rik,AA521056,AI047725,C80929,DEAD (Asp-Glu-Ala-Asp) box polypeptide 17,DEAD-box helicase 17,DEAD-box protein p72,DEAD/H box RNA helicase p72,Gm926,P72,RH70	DEAD-box helicase 17	--				12	Nucleus	enzyme	unspecified application		10521	67040
DICER1	1110006F08Rik,D12Ertd7e,DCR1,Dicer,dicer 1 ribonuclease III,dicer 1, ribonuclease III,dicer 1, ribonuclease type III,Dicer1e,HELICASE MOI,HERNA,K12H4.8,K12H4.8-LIKE,KIAA0928,mKIAA0928,MNG1,RMSE2	dicer 1, ribonuclease III	--				21	Cytoplasm	enzyme			23405	192119	299284
DKC1	BC068171,CBF5,DKC,DKCX,dyskeratosis congenita 1, dyskerin,dyskerin pseudouridine synthase 1,NAP57,NOLA4,Weakly similar to tyrosine-prtein kinase jak3,XAP101	dyskerin pseudouridine synthase 1	--				22	Nucleus	enzyme			1736	245474	170944
DNMT3B	DNA methyltransferase 3 beta,DNA methyltransferase 3 Î²,DNA Methyltransferase 3B,DNA MTase HsaIIIB,ICF,ICF1,M.HsaIIIB,MmuIIIB	DNA methyltransferase 3 beta	--				21	Nucleus	enzyme			1789	13436	444985
DUSP4	2700078F24Rik,AI844617,BB104621,dual specificity phosphatase 4,E130306H24Rik,HVH2,MKP-2,TYP	dual specificity phosphatase 4	--				13	Nucleus	phosphatase	diagnosis		1846	319520	60587
DYRK1A	2310043O08Rik,D16Ertd272e,D16Ertd493e,dual specificity tyrosine phosphorylation regulated kinase 1A,dual-specificity tyrosine-(Y)-phosphorylation regulated kinase 1a,DYRK,DYRK1,Gm10783,HP86,mmb,MNB,MNBH,Mp86,MRD7,PSK47	dual specificity tyrosine phosphorylation regulated kinase 1A	--				11	Nucleus	kinase			1859	13548	25255
DYRK1B	AOMS3,dual specificity tyrosine phosphorylation regulated kinase 1B,dual-specificity tyrosine-(Y)-phosphorylation regulated kinase 1b,MIRK	dual specificity tyrosine phosphorylation regulated kinase 1B	--					Nucleus	kinase			9149	13549	308468
E2F1	E2f,E2F transcription factor 1,mKIAA4009,RBAP1,RBBP3,RBP3	E2F transcription factor 1	--				9	Nucleus	transcription regulator	disease progression,prognosis		1869	13555	399489
EBAG9	AI835379,EB9,estrogen receptor binding site associated, antigen, 9,estrogen receptor-binding fragment-associated gene 9,PDAF,RCAS1	estrogen receptor binding site associated, antigen, 9	--				15	Cytoplasm	other			9166	55960	299864
ECSIT	ECSIT signalling integrator,SITPEC	ECSIT signalling integrator	--				18.19	Nucleus	transcription regulator			51295	26940	300447
EGR3	early growth response 3,PILOT	early growth response 3	--				13	Nucleus	transcription regulator			1960	13655	25148
EHMT2	BAT8,C6orf30,D17Ertd710e,euchromatic histone lysine methyltransferase 2,euchromatic histone lysine N-methyltransferase 2,G9A,GAT8,KMT1C,NG36	euchromatic histone lysine methyltransferase 2	--				25	Nucleus	transcription regulator			10919	110147	361798
EIF4EBP1	4E-BP1,4EBP,AA959816,BP-1,Eukaryotic translation initiation factor 4e binding protein 1,PHAS-I	eukaryotic translation initiation factor 4E binding protein 1	--					Cytoplasm	translation regulator	efficacy		1978	13685	116636
ELAVL1	2410055N02Rik,DKFZP667b083,ELAV (embryonic lethal, abnormal vision)-like 1 (Hu antigen R),ELAV like RNA binding protein 1,ELAV1,Hu antigen R,Hua,HUR,MelG,RGD:731215,RNA binding protein HuR,W91709	ELAV like RNA binding protein 1	--				20	Cytoplasm	other	efficacy		1994	15568	363854
ELK1	ELK,ELK1, ETS transcription factor,ELK1, member of ETS oncogene family,p62TCF,RGD:2549,TCF/ELK	ELK1, ETS transcription factor	--				8.2	Nucleus	transcription regulator			2002	13712	314436
ERBB3	C-erb-b3,C76256,EGFR3,erb-b2 receptor tyrosine kinase 3,erbB3-S,Erbb3r,HER-3 (ERBB3),HER3,LCCS2,MDA-BF-1,nuc-ErbB3,p180-ErbB3,p45-sErbB3,p85-sErbB3	erb-b2 receptor tyrosine kinase 3	--				17	Plasma Membrane	kinase	efficacy,prognosis,safety	afatinib, sapitinib, seribantumab, MEHD7945A, osimertinib, RO5479599, LJM716, MM-111, REGN1400, MM-141, zirconium-89-labeled RO5479599, patritumab, GSK2849330, zirconium-89-GSK2849330, KTN3379, afatinib/cetuximab, sym013, MCLA-128, U3-1402, CDX-3379, afatinib/paclitaxel, afatinib/osimertinib, erlotinib/osimertinib, gefitinib/osimertinib	2065	13867	29496
EREG	Ep,Epiregulin,EPR,ER	epiregulin	--				20	Extracellular Space	growth factor	prognosis,response to therapy		2069	13874	59325
ERN1	9030414B18Rik,AI225830,C85377,endoplasmic reticulum (ER) to nucleus signalling 1,endoplasmic reticulum to nucleus signaling 1,FLJ30999,hIRE1p,Inositol-requiring 1,IRE1,Ire1 alpha,Ire1-Î±,IRE1a,IRE1P,RGD1559716	endoplasmic reticulum to nucleus signaling 1	--				11	Cytoplasm	kinase			2081	78943	498013
ETS1	AI196000,AI448617,c-ets-1,D230050P06,E26 avian leukaemia oncogene 1, 5' domain,E26 avian leukemia oncogene 1, 5' domain,ETS proto-oncogene 1, transcription factor,Etsoncb,EWSR2,p42 ETS1,p54,TPL1,v-Ets,vs	ETS proto-oncogene 1, transcription factor	--				10	Nucleus	transcription regulator	unspecified application		2113	23871	24356
ETS2	AU022856,E26 avian leukaemia oncogene 2, 3' domain,E26 avian leukemia oncogene 2, 3' domain,ETS proto-oncogene 2, transcription factor,ETS2IT1	ETS proto-oncogene 2, transcription factor	--				13.25	Nucleus	transcription regulator	efficacy		2114	23872	304063
EWSR1	bK984G1.4,EWS,EWS RNA binding protein 1,EWS-FLI1,EWSH	EWS RNA binding protein 1	--				17	Nucleus	other			2130
EZH2	EHZ2,enhancer of zeste 2 polycomb repressive complex 2 subunit,ENX-1,Enx1h,EZH2b,KMT6,KMT6A,mKIAA4065,WVS,WVS2	enhancer of zeste 2 polycomb repressive complex 2 subunit	--				16	Nucleus	transcription regulator	diagnosis,disease progression,efficacy	tazemetostat, GSK2816126, CPI-1205, DS-3201	2146	14056	312299
F2	Cf-2,Coagulation factor 2,Coagulation Factor II,coagulation factor II, thrombin,DCP,factor II,factor IIa,FII,Meizothrombin Des-Fragment 1,Prothrombin,PT,RPRGL2,THPH1	coagulation factor II, thrombin	--				19	Extracellular Space	peptidase	diagnosis,unspecified application	enoxaparin, desirudin, dabigatran etexilate, Fibrinogen, ximelagatran, thrombin inhibitor, antithrombin alfa, aspirin/dabigatran etexilate, dabigatran, ulinastatin, aspirin/bivalirudin, argatroban, bivalirudin, lepirudin	2147	14061	29251
FGF1	ACIDIC FGF,AFGF,Dffrx,ECGF,ECGF-beta,ECGF-Î²,ECGFA,ECGFB,EDGF,EDGF II,Fam,FGF,FGF-alpha,FGF-Î±,FGFA,fibroblast growth factor 1,Fibroblast growth factor alpha,Fibroblast growth factor Î±,GLIO703,HBGF-1,HEPARIN binding ECGF	fibroblast growth factor 1	--				16	Extracellular Space	growth factor	prognosis	pentosan polysulfate	2246	14164	25317
FGF5	angora,fibroblast growth factor 5,go,HBGF-5,Smag-82,TCMGLY	fibroblast growth factor 5	--				16	Extracellular Space	growth factor			2250	14176	60662
FGF8	AIGF,fibroblast growth factor 8,HBGF-8,HH6,KAL6	fibroblast growth factor 8	--				8	Extracellular Space	growth factor			2253	14179	29349
FGF9	Eks,fibroblast growth factor 9,GAF,glia-activating factor,HBFG-9,HBGF-9,SYNS3	fibroblast growth factor 9	--				8	Extracellular Space	growth factor	unspecified application		2254	14180	25444
FGF19	Fgf15,fibroblast growth factor 15,fibroblast growth factor 19	fibroblast growth factor 19	--					Extracellular Space	growth factor			9965	14170	170582
FLNB	ABP-278,ABP-280,AL024016,AOI,Beta-filamin,FH1,Filamin 3,Filamin B,Filamin homolog 1,filamin, beta,filamin, Î²,FLN1L,FLN3,Flnb predicted,LRS1,SCT,TABP,TAP,Thyroid autoantigen,Î²-filamin	filamin B	--				10	Cytoplasm	other	unspecified application		2317	286940	306204
FLOT1	flotillin 1,Rareg,reggie-2	flotillin 1	--				16	Plasma Membrane	other			10211	14251	64665
FOXL2	AU045128,BPES,BPES1,forkhead box L2,PFRK,PINTO,POF3	forkhead box L2	--				19	Nucleus	transcription regulator			668	26927	367152
GADD45A	AA545191,DDIT1,Gadd,GADD45,growth arrest and DNA damage inducible alpha,growth arrest and DNA damage inducible Î±,growth arrest and DNA-damage-inducible 45 alpha,growth arrest and DNA-damage-inducible 45 Î±,Growth arrest and DNA-damage-inducible 45, Î±,growth arrest and DNA-damage-inducible, alpha,growth arrest and DNA-damage-inducible, Î±	growth arrest and DNA damage inducible alpha	--				20	Nucleus	other	efficacy		1647	13197	25112
GADD45B	AI323528,GADD45beta,growth arrest and DNA damage inducible beta,growth arrest and DNA damage inducible Î²,growth arrest and DNA-damage-inducible 45 beta,growth arrest and DNA-damage-inducible 45 Î²,growth arrest and DNA-damage-inducible, beta,growth arrest and DNA-damage-inducible, Î²,MYD118,Myeloid differentiation primary response	growth arrest and DNA damage inducible beta	--				25	Cytoplasm	other			4616	17873	299626
GATA2	DCML,GATA binding protein 2,IMD21,MGC2306,MONOMAC,NFE1B	GATA binding protein 2	--				24	Nucleus	transcription regulator			2624	14461	25159
GCG	Glu,glucagon,GRPP,PPG,proglucagon	glucagon	--				24	Plasma Membrane	other	efficacy	liraglutide, exenatide	2641
GFER	ALR,ERV1,growth factor, augmenter of liver regeneration,HEPATOPOIETIN,HERV1,HPO,HPO1,HPO2,HSS	growth factor, augmenter of liver regeneration	--				19	Nucleus	enzyme			2671	11692	27100
GRSF1	BB232551,C80280,D5Wsu31e,G-RICH RNA binding FACTOR,G-rich RNA sequence binding factor 1	G-rich RNA sequence binding factor 1	--				23	Cytoplasm	other			2926	231413	305256
GSK3B	7330414F15Rik,8430431H08Rik,C86142,glycogen synthase kinase 3 beta,glycogen synthase kinase 3 Î²,GSK-3,GSK-3beta,GSK-3Î²,GSKbeta,GSKÎ²,Tpk1	glycogen synthase kinase 3 beta	--				23	Nucleus	kinase	efficacy	enzastaurin	2932	56637	84027
H2AFX	AW228881,Gamma-h2afx,gamma-H2AX,H2A histone family member X,H2A histone family, member X,H2A/X,H2AX,Hist5-2ax,RGD1566119,Î³-h2afx,Î³-H2AX	H2A histone family member X	--				20	Nucleus	transcription regulator	efficacy		3014	15270	500987
HAMP	Hamp1,HEPC,Hepc1,HEPCIDIN,hepcidin antimicrobial peptide,HFE2B,LEAP1,PLTR	hepcidin antimicrobial peptide	--				25	Extracellular Space	other	efficacy	NOX-H94	57817
HDAC4	4932408F19,4932408F19Rik,AHO3,BDMR,HA6116,HD4,HDAC-A,histone deacetylase 4	histone deacetylase 4	--				11	Nucleus	transcription regulator		tributyrin, belinostat, pyroxamide	9759	208727	363287
HDAC9	AK143298,AV022454,D030072B18,D030072B18Rik,HD7,HD7B,HD9,HDAC,HDAC C,HDAC7,HDAC7B,HDAC9B,HDAC9FL,HDRP,histone deacetylase 9,LOC100504541,LOC100861990,MITR,mKIAA0744,RGD1310748,RGD1563092	histone deacetylase 9	--					Nucleus	transcription regulator		tributyrin, belinostat, pyroxamide	9734	79221	687001
HDAC10	AW548891,DJ402G11.7,HD10,histone deacetylase 10	histone deacetylase 10	--				18	Nucleus	transcription regulator		tributyrin, belinostat, pyroxamide, chidamide	83933	170787	362981
HDL	HDL particle,HDL Particles,high-density lipoprotein	--	--				16	Plasma Membrane	complex
HNF1B	Eukaryotic transcription factor 2,FJHN,HNF-1-beta,HNF-1-Î²,HNF1 homeobox B,HNF1beta (MODY5),HNF2,Homeoprotein LFB3,HPC11,LF-B3,MODY5,TCF-2,VHNF1	HNF1 homeobox B	--				12	Nucleus	transcription regulator			6928	21410	25640
HNF4A	FLJ39654,FRTS4,hepatic nuclear factor 4, alpha,hepatic nuclear factor 4, Î±,hepatocyte nuclear factor 4 alpha,hepatocyte nuclear factor 4 Î±,hepatocyte nuclear factor 4, alpha,hepatocyte nuclear factor 4, Î±,HNF-4,Hnf4 Alpha7,HNF4alpha,HNF4alpha (MODY1),HNF4Î±,HNF4Î± (MODY1),MODY,MODY1,NR2A1,NR2A21,TCF,TCF-14	hepatocyte nuclear factor 4 alpha	--					Nucleus	transcription regulator	unspecified application		3172	15378	25735
HSF1	AA960185,Chx1,heat shock factor 1,heat shock transcription factor 1,Hsf,Hsf1beta,HSTF,HSTF 1,LOC642255	heat shock transcription factor 1	--				18	Nucleus	transcription regulator			3297	15499	79245
HSP90B1	ECGP,endoplasmin,ENPL,ERP99,FLJ22209,GP96,GRP94,heat shock protein 90 beta family member 1,heat shock protein 90 Î² family member 1,heat shock protein 90, beta (Grp94), member 1,heat shock protein 90, Î² (Grp94), member 1,HEL-S-125m,HEL35,HSP GP96 precursor,HSP96,TA-3,TARG2,TRA1	heat shock protein 90 beta family member 1	--				11	Cytoplasm	other		alvespimycin, retaspimycin, cisplatin	7184	22027	362862
HSPB1	ACTIN POLYMERIZATION INHIBITOR,CMT2F,heat shock protein 1,Heat shock protein 1 beta,Heat shock protein 1 Î²,heat shock protein family B (small) member 1,HEL-S-102,HMN2B,HS.76067,Hsb1,Hsp25,HSP27,HSP28,SRP27	heat shock protein family B (small) member 1	--				18.19	Cytoplasm	other	diagnosis,efficacy		3315	15507	24471
HSPD1	CPN60,GROEL,heat shock protein 1 (chaperonin),heat shock protein family D (Hsp60) member 1,heat shock protein family D member 1,HLD4,HSP-60,HSP-65,Hspd1-30p,HuCHA60,MITO-P60,SPG13	heat shock protein family D (Hsp60) member 1	--				8.19	Cytoplasm	enzyme	diagnosis,prognosis		3329	15510	63868
HTR3A	5-HT-3,5-HT3A,5-HT3R,5-hydroxytryptamine (serotonin) receptor 3A,5-hydroxytryptamine receptor 3A,HTR3	5-hydroxytryptamine receptor 3A	--				24	Plasma Membrane	ion channel		vortioxetine, netupitant/palonosetron, donepezil/memantine, dexamethasone/palonosetron, cisapride, granisetron, aprepitant/dexamethasone/granisetron, aprepitant/dexamethasone/ondansetron, aprepitant/dexamethasone/palonosetron, ondansetron, dexamethasone/granisetron, aprepitant/palonosetron, dexamethasone/ondansetron, memantine, fenfluramine, palonosetron, mirtazapine, alosetron, procaine, D-tuboc…	3359	15561	79246
HTT	AI256365,C430023I11RIK,HD,HD fragment,HD misfolded,HD NH2-terminal fragment aggregates,HDH,HUNTINGTIN,IT15,LOC100503657,LOMARS	huntingtin	--				8	Cytoplasm	transcription regulator	unspecified application		3064	15194	29424
ICAM2	CD102,intercellular adhesion molecule 2,Ly-60	intercellular adhesion molecule 2	--				10	Plasma Membrane	other			3384	15896	360647
ICOS	AILIM,CCLP,CD278,CRP-1,CVID1,H4,inducible T-cell co-stimulator,LOC100048841,Ly115	inducible T cell costimulator	--				21	Plasma Membrane	transmembrane receptor		MEDI-570	29851	54167	64545
ID1	AI323524,bHLHb24,D2Wsu140e,ID,ID125A,Id1b,Idb1,inhibitor of DNA binding 1,inhibitor of DNA binding 1, HLH protein	inhibitor of DNA binding 1, HLH protein	--				17	Nucleus	transcription regulator	disease progression		3397	15901	25261
IFITM1	1110036C17Rik,9-27,CD225,DSPA2a,HUM927A,IFI17,IFI27SEP,IFIM1,IFM1 9-27,IFN9-27,interferon induced transmembrane protein 1,LEU13,Mil-2	interferon induced transmembrane protein 1	--				10	Plasma Membrane	transmembrane receptor			8519
IFN Beta	IFN Î²,IFNb,INF beta,INF Î²,Interferon beta,Interferon Î²,Î² interferon,Î²-ifn	--	--				2	Extracellular Space	group
Ifn gamma	Ifn gamma Receptor,Ifn Î³,Ifn Î³ Receptor,IFNgammaR,IFNÎ³R,Interferon-gamma,Interferon-Î³	--	--				1	Plasma Membrane	complex
IFNL1	IFN LAMBDA 1,IFN Î» 1,IL-29,interferon lambda 1,interferon Î» 1	interferon lambda 1	--					Extracellular Space	cytokine			282618
Iga	IMMUNOGLOBULIN A,lGA	--	--				1	Extracellular Space	complex	efficacy,unspecified application
Ige	immunoglobulin E	--	--				1	Extracellular Space	complex	efficacy
IGF2	AL033362,C11orf43,GRDF,IGF-II,IGF2 isoform 1,insulin-like growth factor 2,INSULIN-LIKE GROWTH FACTOR II,M6pr,Mpr,Peg2,PP9974,RNIGF2,somatomedin A	insulin like growth factor 2	--				24	Extracellular Space	growth factor	diagnosis,efficacy,prognosis	MEDI-573, BI 836845	3481	16002	24483
IGF2BP1	AL024068,AW549074,CRD-BP,D030026A21Rik,D11Moh40e,D11Moh45,IMP-1,insulin-like growth factor 2 mRNA binding protein 1,LOC201194,mir-3063,Neilsen,VICKZ1,ZBP-1	insulin like growth factor 2 mRNA binding protein 1	--				12	Cytoplasm	translation regulator			10642	140486	303477
IGFBP1	AFBP,hIGFBP-1,IBP1,IGF-BP25,IGFBA,IGFBP-RP1,insulin-like growth factor binding protein 1,PP12	insulin like growth factor binding protein 1	--				24	Extracellular Space	other	diagnosis,efficacy,unspecified application		3484	16006	25685
IGFBP5	AI256729,AW208790,IBP5,IGFBP-5P,insulin-like growth factor binding protein 5	insulin like growth factor binding protein 5	--				8	Extracellular Space	other	unspecified application		3488	16011	25285
IGFBP7	AGM,FSTL2,IBP-7,IGFBP-7v,IGFBPRP1,insulin-like growth factor binding protein 7,MAC25,PROSTACYCLIN STIMULATING FACTOR,PSF,RAMSVPS,TAF	insulin like growth factor binding protein 7	--					Extracellular Space	transporter			3490	29817	289560
IK	CSA2,IFN gamma ANTAGONIST,IFN gamma ANTAGONIST CYTOKINE,IFN Î³ ANTAGONIST,IFN Î³ ANTAGONIST CYTOKINE,IK cytokine,IK factor,MuRED,RED,RER	IK cytokine	--				18	Extracellular Space	cytokine			3550	24010	291659
IL18	IGIF,IL-1g,IL1F4,interferon-gamma-inducing factor,interferon-Î³-inducing factor,interleukin 18	interleukin 18	--					Extracellular Space	cytokine	efficacy,unspecified application		3606	16173	29197
IL23	interleukin 23	--	--				2	Extracellular Space	complex		ustekinumab, methotrexate/ustekinumab, guselkumab
IL37	FIL1,Fil1 Î¶,FIL1(ZETA),FIL1(Î¶),FIL1Z,IL-1F7,IL-1H,IL-1H4,IL-1RP1,interleukin 37	interleukin 37	--				22	Extracellular Space	cytokine			27178
IL12B	CLMF,CLMF2,COSTIMULATORY MOLECULE P40,IL-12,IL-12 p40,IL-12p40/p70,IL-23 P40,IMD28,IMD29,interleukin 12B,NKSF,NKSF2,p40	interleukin 12B	--				22	Extracellular Space	cytokine	diagnosis,efficacy	ustekinumab, methotrexate/ustekinumab	3593	16160	64546
IL1RN	DIRA,F630041P17Rik,IL-1 receptor ANTAGONIST,IL-1RA,IL1F3,interleukin 1 receptor antagonist,IRA,IRAP,MVCD4	interleukin 1 receptor antagonist	--					Extracellular Space	cytokine	efficacy		3557	16181	60582
INHBA	Activin A,Activin beta A,Activin-Î²-a,beta A INHIBIN,Beta-A,EDF,FRP,Inhibin A,INHIBIN beta A,inhibin beta A subunit,INHIBIN Î² A,Inhibin Î² a subunit,inhibin, Î² a,Î² A INHIBIN,Î²-A	inhibin beta A subunit	--				23	Extracellular Space	growth factor	diagnosis	activin type 2B receptor Fc fusion protein STM 343	3624	16323	29200
INPP5E	1200002L24Rik,5PTASE4,CORS1,CPD4,inositol polyphosphate-5-phosphatase E,JBTS1,mKIAA0123,MORMS,pharbin,PIP2 5-PHOSPHATASE,PPI5PIV	inositol polyphosphate-5-phosphatase E	--				11	Cytoplasm	phosphatase			56623	64436	114089
INSR	4932439J01Rik,alpha subunit INSULIN receptor,CD220,D630014A15RIK,HHF5,insulin receptor,INSULIN receptor B,Insulin receptor beta,INSULIN receptor KINASE,Insulin receptor Î²,INSULIN RPTK,IR,IR alpha,IR Î±,IR-B,IRK,Î± subunit INSULIN receptor	insulin receptor	--					Plasma Membrane	kinase	prognosis	BMS-754807, insulin detemir, INS, canakinumab/INS, insulin aspart/insulin detemir, ceritinib, insulin glargine/insulin lispro, KW-2450, subetta, INS/protamine zinc insulin, INS/pioglitazone, insulin aspart, insulin glulisine, insulin lispro, insulin glargine, protamine zinc insulin	3643	16337	24954
IRF1	AU020929,IFN REGULATORY FACTOR 1,interferon regulatory factor 1,ISGF2,LSIR,MAR	interferon regulatory factor 1	--				10	Nucleus	transcription regulator			3659	16362	24508
IRF5	AW491843,interferon regulatory factor 5,mirf5,SLEB10	interferon regulatory factor 5	--				22	Nucleus	transcription regulator			3663	27056	296953
ITGA5	CD49e,FNRA,integrin alpha 5 (fibronectin receptor alpha),integrin subunit alpha 5,integrin subunit Î± 5,Integrin Î± 5,integrin Î± 5 (fibronectin receptor Î±),Itga5 retired,ITGalpha5,ITGÎ±5,VLA-5,VLA5A	integrin subunit alpha 5	--				10	Plasma Membrane	transmembrane receptor	prognosis		3678	16402	315346
ITGB5	AA475909,AI874634,beta-5,Beta5 integrin,ESTM23,integrin beta 5,Integrin Beta X,integrin subunit beta 5,integrin subunit Î² 5,Integrin Î² 5,Integrin Î² X,RGD1563276,[b]-5,[b]5A,[b]5B,Î²-5	integrin subunit beta 5	--				18	Plasma Membrane	other	diagnosis	cilengitide	3693	16419	257645
ITGB6	2210409C20Rik,4831415H04Rik,AI1H,Alpha-v beta-6 Integrin,integrin beta 6,integrin subunit beta 6,integrin subunit Î² 6,Integrin Î² 6,Î±-v Î²-6 Integrin	integrin subunit beta 6	--				11	Plasma Membrane	other	diagnosis		3694	16420	311061
JAK3	fae,JAKL,Janus kinase 3,L-JAK,RATJAK3,wil	Janus kinase 3	--				24	Cytoplasm	kinase	efficacy	tofacitinib, R-348, methotrexate/tofacitinib	3718	16453	25326
JUN	Activator protein 1,AP-1,API-1,c-Fos,c-Jun,jun proto-oncogene,Jun proto-oncogene, AP-1 transcription factor subunit,Junc,LOC100288387,LOC100291417,LOC100293034,p39,v-Jun,V-jun Avian Sarcoma Virus 17 Oncogene Homolog,V-jun Sarcoma Virus 17 Oncogene Homolog	Jun proto-oncogene, AP-1 transcription factor subunit	--				21	Nucleus	transcription regulator	prognosis		3725	16476	24516
KAT5	AI839539,CPLA2,ESA1,HTATIP,HTATIP1,K(lysine) acetyltransferase 5,lysine acetyltransferase 5,PLIP,TIP,Tip55,TIP60,ZC2HC5	lysine acetyltransferase 5	--				20	Nucleus	transcription regulator			10524	81601	192218
KL	alpha KLOTHO,alpha-kl,KLOTHO,Î± KLOTHO,Î±-kl	klotho	--					Extracellular Space	enzyme	efficacy		9365	16591	83504
KLF5	4930520J07Rik,BTEB2,CKLF,IKLF,Kruppel-like factor 5	Kruppel like factor 5	--				25	Nucleus	transcription regulator			688	12224	84410
KLRC4-KLRK1/KLRK1	CD314,D12S2489E,D6H12S2489E,killer cell lectin like receptor K1,KLR,KLRC4-KLRK1,KLRC4-KLRK1 readthrough,KLRK1,NK cell receptor D,NKG2-D,NKG2D type II receptor,Nkrp2	killer cell lectin like receptor K1	--				24	Plasma Membrane	transmembrane receptor			22914|100528032
KRT7	CK7,Cytokeratin 7,D15Wsu77e,K2C7,K7,keratin 7,Keratin complex 2, basic, gene 7,KRT2-7,SARCOLECTIN,SCL	keratin 7	--				17	Cytoplasm	other	unspecified application		3855	110310	300242
LAMP2	CD107b,Lamp II,Lamp-2b,Lamp-2c,LAMPB,LGP-96,LGP-B,LGP110,lysosomal-associated membrane protein 2,Mac3	lysosomal associated membrane protein 2	--				13	Plasma Membrane	enzyme			3920	16784	24944
LATS2	4932411G09Rik,AV277261,AW228608,KPM,large tumor suppressor 2,large tumor suppressor kinase 2,large tumour suppressor 2,large tumour suppressor kinase 2,Lats2 predicted	large tumor suppressor kinase 2	--					Nucleus	kinase			26524	50523	305922
LGALS8	1200015E08Rik,AI326142,AW742467,D13Ertd524e,Gal-8,Galectin-8,Lectin,lectin, galactose binding, soluble 8,PCTA,PCTA-1,Po66-CBP	galectin 8	--				15	Extracellular Space	other			3964	56048	116641
LMO3	DAT1,LIM domain only 3,RBTN3,RBTNL2,RHOM3,RHOM3A	LIM domain only 3	--					Nucleus	other			55885
LOX	AAT10,AI893619,H-rev142,LYSINE OXIDASE,lysyl oxidase,rrg,Rrg1,Similar to lox,TSC-160	lysyl oxidase	--				10	Extracellular Space	enzyme			4015	16948	24914
LPAR1	AI326300,clone 4.9,EDG2,ENDOTHELIAL DIFFERENTIATION LYSOPHOSPHATIDIC ACID G-protein-COUPLED receptor 2,Gpcr26,GPR26,Kdt2,LPA receptor 1,LPA1,LPA1 receptor,LPA2,LYSOPHOSPHATIDIC ACID G-protein-COUPLED receptor,lysophosphatidic acid receptor 1,Mrec1.3,rec.1.3,VZG1	lysophosphatidic acid receptor 1	--				19	Plasma Membrane	G-protein coupled receptor			1902	14745	116744
MAOA	1110061B18Rik,AA407771,BRNRS,Mao,Monoamine Oxidase A,NC61C12.R1,type A monoamine oxidase	monoamine oxidase A	--				11	Cytoplasm	enzyme		ladostigil, CX-1370, moclobemide, MAO-A inhibitor, phentermine/topiramate, fenfluramine/phentermine, methamphetamine, dextroamphetamine, procainamide, tranylcypromine, phenelzine, iproniazid, isocarboxazid, phentermine, benzphetamine, N-(2-indanyl)glycinamide	4128	17161	29253
MAP2K4	JNKK,JNKK1,MAPK/ERK KINASE-1,MAPKK4,MEK4,mitogen-activated protein kinase kinase 4,MKK4,PRKMK4,SAPKK-1,SEK1,SERK1,SKK1	mitogen-activated protein kinase kinase 4	--				21	Cytoplasm	kinase			6416	26398	287398
MAPK1	9030612K14Rik,AA407128,AU018647,C78273,ERK,ERK-2,ERK42,ERT1,Mapk p42,Mapk1,2,MAPK2,MITOGEN ACTIVATED protein KINASE 2,mitogen-activated protein kinase 1,p38,p40,p40 HERAK,p41,p41mapk,P42,p42 Erk,P42MAPK,PRKM1,PRKM2	mitogen-activated protein kinase 1	--				18	Cytoplasm	kinase	efficacy	MAP kinase1 inhibitor, binimetinib, ulixertinib, LY-3007113, pexmetinib, LY3214996, LTT462, KO-947, ASN007	5594	26413	116590
MAPK8	AI849689,C-JUN N-TERMINAL KINASE1,JNK,JNK-46,JNK1,JNK1A2,JNK21B1/2,mitogen-activated protein kinase 8,p46JNK1,p46JNK1 alpha,p46JNK1 Î±,PRKM8,Sapk gamma,SAPK P46,Sapk Î³,SAPK1,SAPK1c,STRESS-ACTIVATED protein KINASE-LIKE KINASE	mitogen-activated protein kinase 8	--				20	Cytoplasm	kinase		aplidine	5599	26419	116554
MAPK9	AI851083,Jnk p54,Jnk p55,JNK-55,JNK2,JNK2A,JNK2ALPHA,JNK2B,mitogen-activated protein kinase 9,p54a,p54aSAPK,PRKM9,SAPK,Sapk Î±,SAPK1a	mitogen-activated protein kinase 9	--				20	Cytoplasm	kinase			5601	26420	50658
MBD2	DMTase,LOC684150,MBD2a,methyl-CpG binding domain protein 2,NY-CO-41	methyl-CpG binding domain protein 2	--				17	Nucleus	transcription regulator			8932	17191	680172
MCL1	AW556805,BCL2L3,EAT,MCL1, BCL2 family apoptosis regulator,MCL1-ES,mcl1/EAT,MCL1L,myeloid cell leukaemia sequence 1,myeloid cell leukemia sequence 1,TM	MCL1, BCL2 family apoptosis regulator	--				23	Cytoplasm	transporter	efficacy,prognosis	MIK665, AMG 176	4170	17210	60430
MED12	ARC240,CAGH45,FGS1,HOPA,LOC683401,MED12S,mediator complex subunit 12,Mopa,OHDOX,OKS,OPA containing,OPA-1,OPA-containing protein 1,TNRC11,TRAP230	mediator complex subunit 12	--					Nucleus	transcription regulator	unspecified application		9968	59024	679693
MIF	GIF,GLIF,MACROPHAGE INHIBITOR FACTOR,Macrophage migration inhibitory factor,macrophage migration inhibitory factor (glycosylation-inhibiting factor),Mif1,MMIF	macrophage migration inhibitory factor	--				15	Extracellular Space	cytokine	diagnosis,prognosis,response to therapy	imalumab	4282	17319	81683
mir-19	C13orf25,HSA-MIR-19A,hsa-miR-19b,hsa-mir-19b-1,hsa-mir-19b-2,microRNA 19a,microRNA 19b,microRNA 19b-1,microRNA 19b-2,MIR17HG,MIR19A,MIR19A.,MIR19B,MIR19B1,MIR19B2,MIRH1,MIRHG1,MIRN19A,Mirn19b,MIRN19B1,MIRN19B2,miRNA19A,miRNA19B1,mmu-mir-19a,mmu-mir-19b-1,mmu-mir-19b-2,rno-mir-19a,rno-mir-19b-1,rno-mir-19b-2	microRNA 19a	--				16	Cytoplasm	microRNA	unspecified application		406979|406980|406981	387195|751527|723891	100314186|100313999|100314151
mir-23	hsa-mir-23a,hsa-mir-23b,microRNA 23a,microRNA 23b,MIR23A,MIR23B,MIRN23A,MIRN23B,miRNA23A,miRNA23B,mmu-mir-23a,mmu-mir-23b,pre-miRNA miR-23,rno-mir-23a,rno-mir-23b	microRNA 23a	--				16.25	Cytoplasm	microRNA	unspecified application		407010|407011	387217|387216	100314228|100314002
mir-26	HSA-MIR-26A,hsa-mir-26a-1,hsa-mir-26a-2,hsa-mir-26b,MI0000574,microRNA 26a,microRNA 26a-1,microRNA 26a-2,microRNA 26b,MIR26A,MIR26A1,MIR26A2,MIR26B,MIRN26A,MIRN26A1,MIRN26A2,MIRN26B,mmu-mir-26a-1,mmu-mir-26a-2,mmu-mir-26b,rno-mir-26a,rno-mir-26b	microRNA 26b	--				16	Cytoplasm	microRNA	unspecified application		407017|407016|407015	387218|723962|387219	100314229|100314290
mir-27	hsa-mir-27a,hsa-mir-27b,microRNA 27a,microRNA 27b,MIR27A,MIR27B,MIRN27A,MIRN27B,miRNA27B,mmu-mir-27a,mmu-mir-27b,rno-mir-27a,rno-mir-27b	microRNA 27a	--				11	Cytoplasm	microRNA	diagnosis,unspecified application		407018|407019	387220|387221	100314006|100314005
mir-29	hsa-mir-29,hsa-mir-29a,HSA-MIR-29B,hsa-mir-29b-1,hsa-mir-29b-2,hsa-mir-29b-3,hsa-mir-29c,MI0000106,microRNA 29,microRNA 29a,microRNA 29b,microRNA 29b-1,microRNA 29b-2,microRNA 29b-3,microRNA 29c,microRNA 29c-2,MIR29A,MIR29B,Mir29b-3,MIR29B1,MIR29B2,MIR29C,Mir29c-2,MIRN29,MIRN29A,MIRN29B,MIRN29B1,MIRN29B2,MIRN29C,miRNA29A,miRNA29B1,miRNA29C,mmu-mir-29a,mmu-mir-29b-1,mmu-mir-29b-2,mmu-mir-29c,rno-m…	microRNA 29a	--				24	Cytoplasm	microRNA	unspecified application		407024|407026|407025|407021	387222|387223|387224|723963	100314187|100314230|104796141|104797378|100314008|100314007
mir-154	bta-mir-487a,cfa-mir-487a,Gm24321,hsa-mir-1185-1,hsa-mir-1185-2,hsa-mir-154,hsa-mir-300,hsa-mir-323,hsa-mir-323a,hsa-mir-323b,hsa-mir-369,hsa-mir-377,hsa-mir-381,hsa-mir-382,hsa-mir-409,hsa-mir-410,hsa-mir-453,hsa-mir-487,hsa-mir-487a,HSA-MIR-487B,hsa-mir-494,hsa-mir-496,hsa-mir-539,hsa-mir-655,hsa-mir-656,MI0001727,MI0001728,microRNA,microRNA 1185-1,microRNA 1185-2,microRNA 154,microRNA 300,micr…	microRNA 494	--				21	Cytoplasm	microRNA	diagnosis,unspecified application		619555|724026|724025|664616|406946|574452|574454|574413|664612|442914|574434|442897|494330|100126297|100302209|494326|100302157|574410|494331	723862|723878|723940|723935|723933|387172|723912|723833|723863|751524|723839|723917|723857	100314085|100314167|100314087|100314196|100314283|100314212|100313969|100314084|100314082|100314257|100314039|100314106|100314284|100526595
mir-181	HSA-MIR-181A,hsa-mir-181a-1,hsa-mir-181a-2,HSA-MIR-181B,hsa-mir-181b-1,hsa-mir-181b-2,hsa-mir-181c,hsa-mir-181d,hsa-mir-213,microRNA 181,microRNA 181A,microRNA 181a-1,microRNA 181a-2,microRNA 181b-1,microRNA 181b-2,microRNA 181c,microRNA 181d,microRNA 213,miR-181a/b,miR-181b-prec,MIR181A,MIR181A1,MIR181A2,MIR181B,MIR181B1,MIR181B2,MIR181C,MIR181D,MIR213,Mirn181,MIRN181A,MIRN181A1,MIRN181A2,Mirn18…	microRNA 181a-1	--				16	Cytoplasm	microRNA	unspecified application		574457|406956|406955|406954|406957|406995	100049549|723903|387176|735252|723819|723890	100314159|100314292|100314195|100314262|100314040|100314242
mir-203	HSA-MIR-203,hsa-mir-203a,hsa-mir-203b,hsa-mir-3545,microRNA 203,microRNA 203a,microRNA 203b,microRNA 3545,MIR203A,MIR203B,MIR3545,MIRN203,miRNA203,mmu-mir-203,rno-mir-203,rno-mir-203a,rno-mir-203b,rno-mir-3545	microRNA 203a	--				21	Cytoplasm	microRNA			100616173|406986	387199	100526564|100314161
miR-16-5p (and other miRNAs w/seed AGCAGCA)	hsa-miR-15,hsa-miR-15a,hsa-miR-15a-5p,hsa-miR-15b,hsa-miR-15b MM1,hsa-miR-15b-5p,hsa-miR-16,hsa-miR-16-5p,hsa-miR-195,hsa-miR-195-5p,hsa-miR-424,hsa-miR-424-5p,hsa-miR-497,hsa-miR-497-5p,hsa-miR-6838-5p,miR-15b,miR-16,miR-16-5p,miR-1907,miR-322,miR-322/424,miR-424,miR-497,MIR15,MIR15A,MIR16-1,MIR195,MIRN16,mmu-miR-15a,mmu-miR-15a-5p,mmu-miR-15b,mmu-miR-15b-5p,mmu-miR-16,mmu-miR-16-5p,mmu-miR-1907…	--	--				16	Cytoplasm	mature microRNA	unspecified application
miR-26a-5p (and other miRNAs w/seed UCAAGUA)	hsa-miR-1297,hsa-miR-26a,hsa-miR-26a-1,hsa-miR-26a-5p,hsa-miR-26b,hsa-miR-26b-5p,hsa-miR-4465,miR-1297,miR-26,miR-26a,miR-26b,mmu-miR-26,mmu-miR-26a,mmu-miR-26a-5p,mmu-miR-26b,mmu-miR-26b-5p,rno-miR-26a,rno-miR-26a-5p,rno-miR-26b,rno-miR-26b-5p	--	--				16.25	Cytoplasm	mature microRNA	unspecified application
miR-27a-3p (and other miRNAs w/seed UCACAGU)	hsa-miR-27a,hsa-miR-27a-3p,hsa-miR-27a/b,hsa-miR-27b,hsa-miR-27b-3p,miR-27,miR-27a,miR-27b,mmu-miR-27a,mmu-miR-27a-3p,mmu-miR-27b,mmu-miR-27b-3p,rno-miR-27a,rno-miR-27a-3p,rno-miR-27b,rno-miR-27b-3p	--	--				16	Cytoplasm	mature microRNA
Mitochondrial complex 1	1.6.5.3,coenzyme Q reductase,complex 1 dehydrogenase,COMPLEX I,complex I (electron transport chain),complex I (mitochondrial electron transport),complex I (NADH:Q1 oxidoreductase),dihydronicotinamide adenine dinucleotide-coenzyme Q reductase,DPNH-coenzyme Q reductase,DPNH-ubiquinone reductase,electron transfer complex I,Mitochondrial Complex I,mitochondrial dehydrogenase,Mitochondrial Electron Tr…	--	--				4	Cytoplasm	complex
MIXL1	MILD1,MIX,Mix paired-like homeobox,Mix1 homeobox-like 1 (Xenopus laevis),MIXL,Mm1,Mml	Mix paired-like homeobox	--				14	Nucleus	transcription regulator			83881	27217
MOB4	2610109B12RIK,2C4D,CGI-95,MOB family member 4, phocein,MOB1,MOB3,Mobkl1,MOBKL3,phocein,PHOCN,PREI3	MOB family member 4, phocein	--				12	Cytoplasm	other			25843	19070	171050
MT-CO1	Co1,COI,Complex IV Mitochondrial Subunit I,COX-I,COX1,cytochrome c oxidase I,Cytochrome C Oxidase Subunit 1,cytochrome c oxidase subunit I,MT-CO1-201,mt-Co1-NP 904330,MT-COI,X57780	cytochrome c oxidase subunit I	--				19	Cytoplasm	enzyme			4512	17708	26195
MT-CO2	CIV-II,Co2,COII,COX2,COXII,CYTC OXIDASE II,cytochrome c oxidase subunit II,CYTOCHROME OXIDASE subunit 2,CytOX II,MT-CO2-201,mt-Co2-NP 904331,Pil7	cytochrome c oxidase subunit II	--				19	Cytoplasm	enzyme			4513	17709	26198
MTA1	metastasis associated 1	metastasis associated 1	--				13	Nucleus	transcription regulator	diagnosis,response to therapy		9112	116870	64520
MTA2	AW550797,Mata1l1,metastasis associated 1 family member 2,metastasis associated 1 family, member 2,metastasis-associated gene family, member 2,mmta2,MTA-L1,MTA1-L1,PID	metastasis associated 1 family member 2	--				10	Nucleus	transcription regulator			9219	23942	361724
MYC	AU016757,bHLHe39,C-MYC-P64,CMYC,mMyc,MRTL,MYC proto-oncogene, bHLH transcription factor,Myc2,MYCC,myelocytomatosis oncogene,Niard,Nird,RNCMYC	MYC proto-oncogene, bHLH transcription factor	--				25	Nucleus	transcription regulator	diagnosis,efficacy,prognosis,response to therapy,unspecified application	MYC-targeting siRNA DCR-MYC, AVI-4126	4609	17869	24577
NAMPT	1110035O14Rik,AI314458,AI480535,NAmPRTase,nicotinamide phosphoribosyltransferase,PBEF,PBEF1,Pre-B-Cell Colony Enhancing Eactor,PRE-B-CELL COLONY-ENHANCING FACTOR,PRE-B-CELL COLONY-ENHANCING FACTOR 1,VF,VISFATIN	nicotinamide phosphoribosyltransferase	--				24	Extracellular Space	cytokine	diagnosis,prognosis	daporinad, KPT-9274	10135	59027	297508
NAV3	4732483H20RIK,9630020C08,9630020C08Rik,KIAA0938,mKIAA0938,neuron navigator 3,POMFIL1,Pomfil1p,RGD1306259,STEERIN3,unc53H3	neuron navigator 3	--				15	Nucleus	other			89795	260315	314814
NCF2	NADPH OXIDASE,neutrophil cytosolic factor 2,NOXA2,NSF2,p67,P67-PHOX	neutrophil cytosolic factor 2	--					Cytoplasm	enzyme			4688	17970	364018
NEO1	2610028H22RIK,AI327052,D930014N22RIK,IGDCC2,Neogenin,neogenin 1,NGN,NTN1R2	neogenin 1	--				24	Plasma Membrane	transcription regulator			4756	18007	81735
NFE2L2	BM974200,HEBP1,IMDDHH,NRF2,nuclear factor, erythroid 2-like 2,nuclear factor, erythroid derived 2, like 2	nuclear factor, erythroid 2 like 2	--				10	Nucleus	transcription regulator	efficacy	RTA 408	4780	18024	83619
NFKBIZ	AA408868,I Îº B Î¶,IkappaBzeta,IKB zeta,IKB Î¶,IKBZ,INAP,MAIL,NFKB inhibitor zeta,NFKB inhibitor Î¶,nuclear factor of kappa light polypeptide gene enhancer in B cells inhibitor, zeta,nuclear factor of Îº light polypeptide gene enhancer in B cells inhibitor, Î¶,RGD1310834	NFKB inhibitor zeta	--				23	Nucleus	transcription regulator			64332	80859	304005
NHLH2	6230401I09Rik,bHLHa34,HEN2,nescient helix-loop-helix 2,NSCL2	nescient helix-loop-helix 2	--					Nucleus	transcription regulator			4808	18072	295327
NHP2	2410130M07Rik,D11Ertd175e,DKCB2,LOC100910210,NHP2 ribonucleoprotein,NHP2P,NOLA2,Nola2 (predicted)	NHP2 ribonucleoprotein	--				22	Nucleus	other			55651	52530	287273
NKX2-1	AV026640,BCH,BHC,NK-2,NK2 homeobox 1,NKX2.1,NKX2A,NMTC1,T/EBP,TEBP,TITF1,TTF-1	NK2 homeobox 1	--				12	Nucleus	transcription regulator	unspecified application		7080	21869	25628
NOP10	1110036B12Rik,DKCB1,LOC687899,NOLA3,NOP10 ribonucleoprotein,NOP10P	NOP10 ribonucleoprotein	--				22	Nucleus	other			55505	66181	691534
NPM1	B23,B23.1,B23NP,NO38,NPM,Nucleolar protein B23.2,NUCLEOPHOSMIN,nucleophosmin 1,NUMATRIN	nucleophosmin 1	--					Nucleus	transcription regulator	disease progression,unspecified application		4869	18148	25498
NR3C2	MCR,MLR,MR,NR3C2VIT,nuclear receptor subfamily 3 group C member 2,nuclear receptor subfamily 3, group C, member 2	nuclear receptor subfamily 3 group C member 2	--				19	Nucleus	ligand-dependent nuclear receptor		fludrocortisone, aldosterone receptor antagonist, drospirenone/ethinyl estradiol, hydrochlorothiazide/spironolactone, AZD9977, fludrocortisone acetate, drospirenone, spironolactone, eplerenone, progesterone	4306	110784	25672
NTRK1	C80751,MTC,neurotrophic receptor tyrosine kinase 1,neurotrophic tyrosine kinase, receptor, type 1,p140 Trk,p140-TrkA,Tkr,TRK,TRK1,TRKA,TRKA longest isoform,TRKA NGFR	neurotrophic receptor tyrosine kinase 1	--				11	Plasma Membrane	kinase		regorafenib, milciclib, TSR-011, entrectinib, PLX7486, DS-6051b, TRK tyrosine kinase inhibitor, TPX-0005, LOXO-195	4914	18211	59109
OAS1	2',5'-oligoadenylate synthetase,2'-5' OLIGO A SYNTHETASE E,2'-5' oligoadenylate synthetase 1A,2'-5' oligoadenylate synthetase 1G,2'5' OLIGOADENYLATE SYNTHETASE1,2-5A SYNTHETASE,AI449562,E18/E16,IFI-4,L2,L3,Mmu-L,Mmu-L2,OAS1A,Oas1b,Oas1c,Oas1g,OIAS,Oias-1,OIASI	2'-5'-oligoadenylate synthetase 1	--				24	Cytoplasm	enzyme			4938	23960|246730	192281
P-TEFb	positive transcription elongation factor b	--	--				18	Other	complex		BAY1143572
p70 S6k	p70,p70 S6 Kinase,S6K	--	--				24	Cytoplasm	group	efficacy	XL418, AT13148, LY-2584702, MSC2363318A
p85 (pik3r)	p85,p85 (pik3r),P85 FROM PIK3R,p85 PI3K,p85 Pi3kinase,PI3K p85 subunit	--	--				4	Cytoplasm	group
PARN	1200003I18Rik,DAN,deadenylation nuclease,DKCB6,PFBMFT4,poly(A)-specific ribonuclease,poly(A)-specific ribonuclease (deadenylation nuclease),RGD1565449	poly(A)-specific ribonuclease	--					Nucleus	enzyme			5073	74108	360464
PAX8	paired box 8,Paired box gene 8	paired box 8	--				22	Nucleus	transcription regulator	disease progression,unspecified application		7849	18510	81819
PCSK9	AI415265,AI747682,FH3,HCHOLA3,LDLCQ1,NARC-1,PC9,proprotein convertase subtilisin/kexin type 9	proprotein convertase subtilisin/kexin type 9	--				12	Extracellular Space	peptidase	unspecified application	alirocumab, evolocumab, PCSK9 inhibitor, evinacumab	255738	100102	298296
PDCD4	197/15A,D19Ucla1,Dug,H731,Ma3,programmed cell death 4,Tis,Topoisomerase-inhibitor suppressed	programmed cell death 4	--				15	Nucleus	other	prognosis		27250	18569	64031
PDCD6	ALG-2,AV299538,LOC100129491,MA-3,PEF1B,programmed cell death 6,PS2	programmed cell death 6	--					Cytoplasm	other			10016	18570	308061
PIK3CA	6330412C24RIK,caPI3K,CLOVE,CWS5,MCAP,MCM,MCMTC,P110,P110 Î±,p110-alpha,phosphatidylinositol-4,5-bisphosphate 3-kinase catalytic subunit alpha,phosphatidylinositol-4,5-bisphosphate 3-kinase catalytic subunit Î±,phosphatidylinositol-4,5-bisphosphate 3-kinase, catalytic subunit alpha,phosphatidylinositol-4,5-bisphosphate 3-kinase, catalytic subunit Î±,PI3K,PI3K alpha isoform,PI3K Î± isoform,PI3K-alp…	phosphatidylinositol-4,5-bisphosphate 3-kinase catalytic subunit alpha	--				17	Cytoplasm	kinase	efficacy,prognosis,response to therapy	SF 1126, PX-866, dactolisib, pictilisib, buparlisib, XL147, PKI-179, serabelisib, taselisib, AZD8835, PWT33597, BAY1082439, PQR309, GDC-0077	5290	18706	170911
PIK3CG	5830428L06Rik,IP3-gamma,IP3-Î³,P110-Î³,p110gamma,p120-PI3K,phosphatidylinositol-4,5-bisphosphate 3-kinase catalytic subunit gamma,phosphatidylinositol-4,5-bisphosphate 3-kinase catalytic subunit Î³,phosphatidylinositol-4,5-bisphosphate 3-kinase, catalytic subunit gamma,phosphatidylinositol-4,5-bisphosphate 3-kinase, catalytic subunit Î³,PHOSPHOINOSITIDE 3-KINASE,PI3CG,PI3K,PI3K CS,PI3K p110gamma,…	phosphatidylinositol-4,5-bisphosphate 3-kinase catalytic subunit gamma	--				24	Cytoplasm	kinase		SF 1126, PX-866, PI3Kg inhibitor, dactolisib, pictilisib, buparlisib, XL147, PQR309, RP6530	5294	30955	298947
PIN1	0610025L01Rik,D9Bwg1161e,DOD,peptidylprolyl cis/trans isomerase, NIMA-interacting 1,protein (peptidyl-prolyl cis/trans isomerase) NIMA-interacting 1,UBL5	peptidylprolyl cis/trans isomerase, NIMA-interacting 1	--					Nucleus	enzyme			5300	23988	298696
PLAT	alteplase,alteplase, recombinant,AU020998,AW212668,D8Ertd2e,PATISS,plasminogen activator, tissue,plasminogen activator, tissue type,T-PA,T-plasminogen activator,TAPI-1,tisokinase,tissue activator D 44,tissue plasminogen activator,tissue-type plasminogen activator	plasminogen activator, tissue type	--				10	Extracellular Space	peptidase	diagnosis,efficacy,prognosis,safety,unspecified application	6-aminocaproic acid	5327	18791	25692
PLC	3.1.4.3,alpha-toxin,Clostridium oedematiens beta- and g-toxins,Clostridium oedematiens Î²- and g-toxins,Clostridium welchii alpha-toxin,Clostridium welchii Î±-toxin,heat-labile haemolysin,heat-labile hemolysin,lecithinase C,lipophosphodiesterase C,lipophosphodiesterase I,phosphatidase C,phosphatidylcholine cholinephosphohydrolase,PHOSPHOINOSITIDE SPECIFIC PHOSPHOLIPASE C,Phospholipase C,Pi-plc,Î±…	--	--				18	Cytoplasm	group		phospholipase C activator
POLA1	alpha PRIMASE p180,AW321876,DNA polymerase alpha,DNA polymerase alpha 1, catalytic subunit,DNA polymerase alpha subunit 1,DNA polymerase Î±,DNA polymerase Î± 1, catalytic subunit,DNA polymerase Î± subunit 1,NSX,p180,POLA,Polalpha,polymerase (DNA directed), alpha 1,polymerase (DNA directed), Î± 1,POLYMERASE alpha,POLYMERASE Î±,PolÎ±,Î± PRIMASE p180	DNA polymerase alpha 1, catalytic subunit	--				14	Nucleus	enzyme		nelarabine, MB07133, cytarabine/fludarabine phosphate, cytarabine/daunorubicin, bortezomib/cladribine/rituximab, cladribine/cytarabine/daunorubicin, cytarabine/etoposide, cytarabine/etoposide/mitoxantrone, cytarabine/dexamethasone, cytarabine/mitoxantrone, cyclophosphamide/cytarabine/6-mercaptopurine, cladribine/cytarabine/filgrastim, clofarabine/cyclophosphamide/etoposide, cytarabine/filgrastim/…	5422	18968	85241
POLR1B	A127,D630020H17Rik,polymerase (RNA) I polypeptide B,RNA polymerase I subunit B,RPA116,RPA135,RPA2,RPO1-2	RNA polymerase I subunit B	--				17	Nucleus	enzyme			84172	20017	83582
POSTN	A630052E07RIK,AI747096,FLJ11382,OSF-2,OSF-2P1,Osteoblast-Specific Factor2,PDLPOSTN,Periostin,periostin, osteoblast specific factor,PLF,PN	periostin	--				9	Extracellular Space	other	unspecified application		10631	50706	361945
POU5F1	NF-A3,OCT3,OCT3/4,OCT4,OTF-3,Otf3-rs7,Otf3g,OTF4,POU class 5 homeobox 1,POU domain, class 5, transcription factor 1	POU class 5 homeobox 1	--				14	Nucleus	transcription regulator	diagnosis,disease progression,unspecified application		5460	18999	294562
PPARA	4933429D07Rik,AI118064,AW742785,hPPAR,MGC2452,NR1C1,peroxisome proliferator activated receptor alpha,peroxisome proliferator activated receptor Î±,PPAR,PPAR alpha,PPARÎ±	peroxisome proliferator activated receptor alpha	--					Nucleus	ligand-dependent nuclear receptor	diagnosis	choline fenofibrate, aleglitazar, fenofibric acid/rosuvastatin, atorvastatin/choline fenofibrate, choline fenofibrate/simvastatin, ezetimibe/fenofibrate, fenofibrate/simvastatin, pemafibrate, NS-220, tesaglitazar, bezafibrate, clofibrate, fenofibrate, docosahexaenoic acid, gemfibrozil	5465	19013	25747
PPARD	FAAR,NR1C2,NUC-1,NUCI,NUCII,peroxisome proliferator activated receptor Î²,peroxisome proliferator activator receptor delta,peroxisome proliferator activator receptor Î´,peroxisome proliferator-activated receptor delta,peroxisome proliferator-activated receptor Î´,PPAR beta/delta,PPAR Î²/delta,PPAR Î²/Î´,PPAR-beta,PPAR-delta,PPAR-Î²,PPAR-Î´,PPARB,Pparb/d,PPAR[b]	peroxisome proliferator activated receptor delta	--				24	Nucleus	ligand-dependent nuclear receptor	diagnosis	treprostinil, icosapent, GW501516, bezafibrate	5467	19015	25682
PRDM5	4432417F03RIK,6530401I24Rik,AI197291,BCS2,E130112L17Rik,LOC683647,PFM2,PR domain containing 5,PR/SET domain 5	PR/SET domain 5	--				25	Nucleus	transcription regulator			11107	70779	689788
PRKAA	AMPK,AMPK A,AMPK-alpha,AMPK-Î±,AMPKa1/AMPKa2	--	--				4	Cytoplasm	group
PTGER2	EP2,LOC100360765,PGE2 receptor,prostaglandin E receptor 2,prostaglandin E receptor 2 (subtype EP2),Ptger-ep2	prostaglandin E receptor 2	--				25	Plasma Membrane	G-protein coupled receptor		misoprostol, prostaglandin E2, prostaglandin E1, CP 533536, diclofenac/misoprostol	5732	19217	81752
PTGER4	EP4,EP4R,prostaglandin E receptor 4,prostaglandin E receptor 4 (subtype EP4),Ptger,Ptgerep4	prostaglandin E receptor 4	--				25	Plasma Membrane	G-protein coupled receptor	unspecified application	misoprostol, prostaglandin E2, prostaglandin E1, E7046, diclofenac/misoprostol, rivenprost	5734	19219	84023
PTGS2	Cox,COX-2,CYCLO-OXYGENASE 2,GRIPGHS,hCox-2,INDUCIBLE CYCLOOXYGENASE,PES-2,PGG/HS,PGH synthase 2,PGHS-2,Pgi2 synthase,Pgs2,Pgsi,PHS II,PHS-2,Prostaglandin endoperoxide synthase 2,TIS10	prostaglandin-endoperoxide synthase 2	--				19	Cytoplasm	enzyme	diagnosis,disease progression,efficacy,prognosis,unspecified application	acetaminophen/pentazocine, acetaminophen/clemastine/pseudoephedrine, aspirin/butalbital/caffeine, acetaminophen/caffeine/dihydrocodeine, aspirin/hydrocodone, aspirin/oxycodone, acetaminophen/aspirin/caffeine, aspirin/pravastatin, acetaminophen/dexbrompheniramine/pseudoephedrine, aspirin/meprobamate, aspirin/caffeine/propoxyphene, aspirin/butalbital/caffeine/codeine, aspirin/caffeine/dihydrocodein…	5743	19225	29527
PTPRZ1	AI850339,DSD-1-PG,HPTPZ,HPTPzeta,Phosphacan,protein tyrosine phosphatase, receptor type Z, polypeptide 1,protein tyrosine phosphatase, receptor type Z1,PTP-ZETA,PTP-ZETA-A,PTP-Î¶,PTP-Î¶-A,PTP18,PTPbeta,PTPRZ,PTPZ,PTPZ1 isoform 1,PTPzeta-B,PTPzeta-S,R-PTP-zeta-2,R-PTP-Î¶-2,RPTP beta/zeta,Rptp zeta/beta,RPTP Î²/Î¶,Rptp Î¶/Î²,RPTP-ZETA,RPTP-Î¶,RPTPB,RPTPbeta,RPTPz	protein tyrosine phosphatase, receptor type Z1	--				12	Plasma Membrane	phosphatase			5803	19283	25613
RAC2	AI323801,AI452260,EN-7,Gx,HSPC022,p21-Rac2,Rac family small GTPase 2,RAS-related C3 botulinum substrate 2	Rac family small GTPase 2	--				10	Cytoplasm	enzyme			5880	19354	366957
Raf	Raf kinase	--	--				4	Cytoplasm	group	efficacy	XL281, CH5126766, MLN2480, N-(5-tert-butyl-3-isoxazolyl)-N-(4-(4-pyridinyl)oxyphenyl)urea, raf kinase inhibitor, LY-3009120, L-779450, CCT3833
RAF1	6430402F14Rik,AA990557,BB129353,CMD1NN,CRAF,Craf1,D830050J10Rik,leukaemiA ONCOGENE HOMOLOG1,LEUKEMIA ONCOGENE HOMOLOG1,NS5,Raf,Raf-1 proto-oncogene, serine/threonine kinase,v-Raf,v-raf-leukaemia viral oncogene 1,v-raf-leukemia viral oncogene 1	Raf-1 proto-oncogene, serine/threonine kinase	--				18	Cytoplasm	kinase	efficacy	CHIR-265, c-raf antisense oligonucleotide liposome, ISIS 5132, vemurafenib, dabrafenib, regorafenib, bortezomib/sorafenib, dexamethasone/lenalidomide/sorafenib, bevacizumab/sorafenib, dabrafenib/trametinib, cytarabine/idarubicin/sorafenib, 5-azacytidine/sorafenib, decitabine/sorafenib, MLN2480, cobimetinib/vemurafenib, everolimus/sorafenib, dabrafenib/panitumumab, HM95573, dabrafenib/trametinib/v…	5894	110157	24703
RAP1A	AI848598,C21KG,G-22K,KREV-1,RAP1,RAP1A, member of RAS oncogene family,RAS-related protein 1a,SMGP21	RAP1A, member of RAS oncogene family	--				19	Cytoplasm	enzyme			5906	109905	295347
RBM8A	2310057C03Rik,AA673428,BOV-1A,BOV-1B,BOV-1C,C1DELq21.1,DEL1q21.1,MDS014,RBM8,RBM8B,RNA binding motif protein 8A,TAR,Y14,ZNRP,ZRNP1	RNA binding motif protein 8A	--				21	Nucleus	other			9939	60365	295284
RELB	avian reticuloendotheliosis viral (v-rel) oncogene related B,I-REL,IMD53,RELB proto-oncogene, NF-kB subunit,shep	RELB proto-oncogene, NF-kB subunit	--					Nucleus	transcription regulator	diagnosis,disease progression,unspecified application		5971	19698	100360982
RFC4	A1,AI894123,AU040575,p37,replication factor C (activator 1) 4,replication factor C subunit 4,RFC P37,RFC37	replication factor C subunit 4	--				17	Nucleus	other			5984	106344	288003
ROCK1	1110055K06Rik,LOC100129157,p160 ROCK-1,P160ROCK,Rho-associated coiled-coil containing protein kinase 1,ROCK,ROCK-I,ROK,Rok Beta,Rok-Î²	Rho associated coiled-coil containing protein kinase 1	--				15	Cytoplasm	kinase			6093	19877	81762
RPL22	2700038K18Rik,EAP,HBP15,HBP15/L22,L22,Ribosomal protein L22	ribosomal protein L22	--				22	Nucleus	other			6146	19934	81768
RPS6	40S ribosomal protein S6-like,LOC100911372,pp33,Q9BZU1,RIBOSOMAL protein S6,S6,S6R,S6RP	ribosomal protein S6	--				17	Cytoplasm	other	efficacy,response to therapy		6194	20104	100911372|29304
RUVBL2	CGI-46,ECP-51,INO80J,mp47,p47,REPTIN,RuvB like DNA helicase,RuvB-like AAA ATPase 2,RuvB-like protein 2,RUVB2,RVB2,TAP54-beta,TAP54-Î²,TIH2,TIP48,TIP49B	RuvB like AAA ATPase 2	--				25	Nucleus	transcription regulator			10856	20174	292907
S100A4	18A2,42A,CAPL,FSP1,metastasin,MTS1,P9KA,PEL98,pk9a,Placental Calcium-Binding,RNP9KA,S100 calcium-binding protein A4	S100 calcium binding protein A4	--				8	Cytoplasm	other	disease progression		6275	20198	24615
S100A9	60B8AG,AW546964,BEE22,CAGB,calgranulin B,CFAG,CGLB,GAGB,L1AG,Leukocyte l1 complex heavy chain,LIAG,MAC387,MIF,MIGRATION INHIBITORY FACTOR RELATED protein 14,MRP14,NIF,P14,S100 calcium binding protein A9,S100 calcium binding protein A9 (calgranulin B)	S100 calcium binding protein A9	--				22	Cytoplasm	other	diagnosis,unspecified application		6280	20202	94195
SAA1	AW111173,PIG4,SAA,SAA2,SAAR,SAAR-RS,SERUM AMYLOID A,serum amyloid A 1,serum amyloid A 2,TP53I4	serum amyloid A1	--					Extracellular Space	transporter	diagnosis,unspecified application		6288	20209|20208
SALL4	5730441M18Rik,AA407717,AL022809,AW536104,C330011P20Rik,C78083,C78563,DRRS,HSAL4,spalt-like transcription factor 4,Tex20,ZNF797	spalt like transcription factor 4	--					Nucleus	transcription regulator	unspecified application		57167	99377	686412
SBDS	4733401P19Rik,AI836084,CGI-97,SBDS ribosome maturation factor,SBDS, ribosome maturation factor,SDS,Shwachman-bodian-diamond syndrome protein homolog,SWDS	SBDS, ribosome maturation factor	--				17	Nucleus	other			51119	66711	288615
SERPINB2	HsT1201,Monocyte Arg-serpin,ovalbumin,PAI,PAI-2,PAI2A,PLANH2,serine (or cysteine) peptidase inhibitor, clade B, member 2,serpin family B member 2	serpin family B member 2	--				23	Extracellular Space	other			5055	18788	60325
SGPL1	AI428538,D10Xrf456,NPHS14,S1P LYASE,S1PL,SPGL1,sphingosine phosphate lyase 1,sphingosine-1-phosphate lyase,sphingosine-1-phosphate lyase 1,SPL	sphingosine-1-phosphate lyase 1	--				15	Cytoplasm	enzyme			8879	20397	286896
SHP		--	--					Cytoplasm	group
SMAD4	AW743858,D18Wsu70e,DPC4,JIP,MADH4,MYHRS,SMAD family member 4,Smaug1	SMAD family member 4	--				11	Nucleus	transcription regulator	prognosis,unspecified application		4089	17128	50554
Smad2/3		--	--				5	Cytoplasm	group
SNRPD3	1700043E15Rik,2310009E13RIK,AW046420,small nuclear ribonucleoprotein D3,small nuclear ribonucleoprotein D3 polypeptide,SMALL NUCLEAR RIBONUCLEOPROTEIN D3 POLYPEPTIDE 18KDA,SMD3	small nuclear ribonucleoprotein D3 polypeptide	--				22	Nucleus	other			6634	67332	687711
SOS1	4430401P03RIK,9630010N06,AI449023,GF1,GGF1,GINGF,HGF,MSOS1,NS4,Sos,SOS Ras/Rac guanine nucleotide exchange factor 1	SOS Ras/Rac guanine nucleotide exchange factor 1	--				13	Cytoplasm	other			6654	20662	313845
SOX4	AA682046,EVI16,Ire-abp,SRY (sex determining region Y)-box 4,SRY-box 4	SRY-box 4	--				23	Nucleus	transcription regulator	unspecified application		6659	20677	364712
SP1	1110003E12RIK,AA450830,AI845540,Sp1 (trans spliced isoform),Sp1 transcription factor,Sp1-1,Trans-acting transcription factor 1	Sp1 transcription factor	--				11	Nucleus	transcription regulator			6667	20683	24790
SPARC	Basement membrane protein-40,BM-40,OI17,ON,secreted acidic cysteine rich glycoprotein,secreted protein acidic and cysteine rich	secreted protein acidic and cysteine rich	--				21	Extracellular Space	other	disease progression,efficacy		6678	20692	24791
SREBF1	ADD-1,bHLHd1,S14,SREBP-1,sterol regulatory element binding transcription factor 1,STEROL RESPONSE ELEMENT	sterol regulatory element binding transcription factor 1	--				20	Nucleus	transcription regulator	diagnosis		6720	20787	78968
SRSF3	AL024116,serine and arginine rich splicing factor 3,serine/arginine-rich splicing factor 3,SFRS3,Similar to splicing factor, arginine/serine-rich 3,Splicing Factor SFR3,SRp20,X16	serine and arginine rich splicing factor 3	--				21	Nucleus	other			6428	20383	361814
STAT3	1110034C02Rik,acute-phase response factor,ADMIO,ADMIO1,APRF,AW109958,HIES,MGC16063,signal transducer and activator of transcription 3,Stat3 alpha isoform,Stat3 beta isoform,Stat3 delta,Stat3 Î± isoform,Stat3 Î² isoform,Stat3 Î´	signal transducer and activator of transcription 3	--				21	Nucleus	transcription regulator	diagnosis,efficacy,prognosis,response to therapy	OPB-31121, OPB-51602, danvatirsen	6774	20848	25125
STAT5B	signal transducer and activator of transcription 5B,STAT5	signal transducer and activator of transcription 5B	--				25	Nucleus	transcription regulator	response to therapy		6777	20851	25126
STAU1	5830401L18Rik,AW549911,C85792,PPP1R150,STAU,Staufen,staufen double-stranded RNA binding protein 1	staufen double-stranded RNA binding protein 1	--				22	Cytoplasm	transporter			6780	20853	84496
STRIP1	6330569M22Rik,6530401O14Rik,FAM40A,Fam50a,FAR11A,striatin interacting protein 1	striatin interacting protein 1	--				12	Nucleus	other			85369	229707	362012
STRN	AU022939,D130055P19,PPP2R6A,PR110,SG2NA,Striatin,striatin, calmodulin binding protein,STRN1	striatin	--				12	Cytoplasm	other			6801	268980	29149
STRN3	G2sna,GS2NA,PPP2R6B,S/G2NA,SG2NA,striatin 3,striatin, calmodulin binding protein 3	striatin 3	--				12	Nucleus	transcription regulator			29966	94186	114520
STX4	p35-2,STX4A,Syn-4,Syntaxin,syntaxin 4,syntaxin 4A (placental)	syntaxin 4	--					Plasma Membrane	transporter			6810	20909	81803
TAF6	ALYUS,AW549759,MGC:8964,p80,TAF(II)70,TAF(II)80,TAF2E,TAF70,TAFII-70,TAFII-80,TAFII85,Tata box binding protein-associated factor, tfiid subunit,TATA-box binding protein associated factor 6	TATA-box binding protein associated factor 6	--				21	Nucleus	transcription regulator			6878	21343	288533
TARBP2	LOQS,Prbp,TARBP2, RISC loading complex RNA binding subunit,TRBP,TRBP1,TRBP2	TARBP2, RISC loading complex RNA binding subunit	--				16.21	Nucleus	other			6895	21357	363006
TAS2R16	Gm465,mGR18,mt2r40,T2R16,T2R18,T2R3,Tas2r118,Tas2r18,taste 2 receptor member 16,taste receptor, type 2, member 118	taste 2 receptor member 16	--				25	Plasma Membrane	G-protein coupled receptor			50833	387347	78980
TCF3	A1,AA408400,AGM8,ALF2,AW209082,bHLHb21,E12,E12/E47,E2-5,E2A,E47,ITF1,KA1,LOC100364490,LOC688265,ME2,Pan1,Pan2,Putative transcription factor of the insulin gene,TCF3 isoform 1,Tcfe2a,TRANSCRIPTION FACTOR 3,VDIR	transcription factor 3	--				23	Nucleus	transcription regulator	unspecified application		6929	21423	171046
TCF12	A130037E08RIK,ALF1,bHLHb20,CRS3,HEB,HEBAlt,HEBCan,HsT17266,HTF-4,ME1,REB,SCBP alpha,SCBP Î±,SCBPA,transcription factor 12	transcription factor 12	--				23	Nucleus	transcription regulator			6938	21406	25720
TERT	CMM9,DKCA2,DKCB4,EST2,hEST2,HTERT,hTRT,PFBMFT1,TCS1,TELOMERASE,Telomerase Catalytic Subunit,telomerase reverse transcriptase,TP2,TR,TRT	telomerase reverse transcriptase	--				22	Nucleus	enzyme	diagnosis,disease progression,prognosis	imetelstat, telomerase inhibitor	7015	21752	301965
TFAP2C	AA409384,AP-2,Ap-2.2,AP-gamma,AP-Î³,AP2-GAMMA,AP2-Î³,ERF1,hAP-2g,STRA2,Tcfap2c,TFAP2G,transcription factor AP-2 gamma,transcription factor AP-2 Î³,Transcription factor ap-2 Î³ (activating enhancer-binding protein Î³),transcription factor AP-2, gamma,transcription factor AP-2, Î³	transcription factor AP-2 gamma	--				14	Nucleus	transcription regulator			7022	21420	362280
TFPI2	AV000670,PP5,PP5/TFPI-2,REF1,tissue factor pathway inhibitor 2	tissue factor pathway inhibitor 2	--				19	Extracellular Space	other			7980	21789	286926
TGFB3	ARVD,ARVD1,LDS5,PTGF Î²,RNHF,TGF-beta,TGF-beta-3,TGF-Î²,TGF-Î²-3,TRANSFORMING GROWTH FACTOR beta 3,TRANSFORMING GROWTH FACTOR Î² 3,transforming growth factor, beta 3,transforming growth factor, Î² 3	transforming growth factor beta 3	--				9	Extracellular Space	growth factor		fresolimumab	7043	21809	25717
TLE1	C230057C06Rik,ESG,ESG1,Estm14,GRG1,GROUCHO 1,Tle4l,transducin-like enhancer of split 1	transducin like enhancer of split 1	--				23	Nucleus	transcription regulator			7088	21885	362533
TNFRSF6B	DCR3,DJ583P15.1.1,M68,M68E,TNF receptor superfamily member 6b,TR6	TNF receptor superfamily member 6b	--				24	Plasma Membrane	transmembrane receptor			8771
TOP2A	DNA TOPOISOMERASE II alpha,DNA TOPOISOMERASE II Î±,TOP2,Top2a: topoisomerase (dna) ii Î± (170kd),TOPO2 alpha,TOPO2 Î±,topoisomerase (DNA) II alpha,topoisomerase (DNA) II Î±,Topoisomerase II alpha,Topoisomerase II Î±,TP2A	DNA topoisomerase II alpha	--				15.17	Nucleus	enzyme	diagnosis,efficacy,prognosis,response to therapy	novobiocin, etoposide, teniposide, CPI-0004Na, becatecarin, elsamitrucin, AQ4N, elomotecan, tafluposide, fleroxacin, cyclophosphamide/epirubicin/5-fluorouracil, cytarabine/daunorubicin, finafloxacin, hydrocortisone/mitoxantrone, mitoxantrone/prednisone, cladribine/cytarabine/daunorubicin, cytarabine/daunorubicin/tretinoin, cytarabine/idarubicin, idarubicin/mitoxantrone/tretinoin, arsenic trioxide…	7153	21973	360243
TREM1	CD354,triggering receptor expressed on myeloid cells 1	triggering receptor expressed on myeloid cells 1	--				13	Plasma Membrane	transmembrane receptor	efficacy		54210	58217	301229
TSC22D3	DIP,Dsip1,DSIPI,GILZ,GILZ1,Glucocorticoid-induced leucine zipper,LEUCINE ZIPPER,Tilz3,TSC-22R,TSC22 domain family member 3,TSC22 domain family, member 3	TSC22 domain family member 3	--				18	Nucleus	transcription regulator			1831	14605
TSG101	AI255943,CC2,Rw,TSG10,tumor susceptibility 101,tumor susceptibility gene 101,tumour susceptibility 101,tumour susceptibility gene 101,VPS23	tumor susceptibility 101	--				13	Cytoplasm	transcription regulator			7251	22088	292925
TUFM	2300002G02RIK,C76308,C76389,COXPD4,EF-TuMT,EFTU,MTEF-TU,P43,Tu translation elongation factor, mitochondrial	Tu translation elongation factor, mitochondrial	--				12	Cytoplasm	translation regulator			7284	233870	293481
U2AF1/U2AF1L5	2010107D16Rik,FP793,RN,RNU2AF1,U2 small nuclear RNA auxiliary factor 1,U2 small nuclear RNA auxiliary factor 1 like 5,U2AF1,U2AF1L5,U2AF35,U2AFBP	U2 small nuclear RNA auxiliary factor 1	--				23	Nucleus	other			102724594|7307
UPF1	B430202H16RIK,HUPF1,NORF1,NORP1 (regulator of nonsense),PNORF-1,RENT1,smg-2,UPF1 regulator of nonsense transcripts homolog (yeast),UPF1, RNA helicase and ATPase,Upflp	UPF1, RNA helicase and ATPase	--				21	Nucleus	enzyme			5976	19704	684558
USP11	6230415D12Rik,mKIAA4085,ubiquitin specific peptidase 11,UHX1	ubiquitin specific peptidase 11	--				8	Nucleus	peptidase			8237	236733	408217
VDAC1	AL033343,Brain Derived Voltage-Dependent Ion Channel,mVDAC1,mVDAC5,Nadh fecn reductase,PORIN,PORIN 31HM,VDAC,Vdac5,VOLTAGE DEPENDENT ANION CHANNEL,voltage-dependent anion channel 1	voltage dependent anion channel 1	--				8	Cytoplasm	ion channel			7416	22333	83529
VPS28	1110014J03Rik,CIIA,D730005C08Rik,vacuolar protein sorting 28,VPS protein HOMOLOG,VPS28, ESCRT-I subunit	VPS28, ESCRT-I subunit	--				13	Cytoplasm	transporter			51160	66914	300052

## Sheet: STR HUMAN Networks
p0,1
ID	Top Diseases and Functions	Molecules in Network	Score	Focus Molecules	Analysis
1	Cellular Movement, Immune Cell Trafficking, Immunological Disease	ANAPC7,BCR,BLVRA,CD86,CHRNA3,CX3CL1,CXCL16,CYP3A4,DUSP14,FOXA3,HERC5,HES5,HRH2,Ifn gamma,Iga,Ige,IGK,IL10,IL20,IL12 (complex),IL18BP,IL18R1,IL1RL2,mir-515,mir-743,NFAT (complex),Nfat (family),NFkB (complex),PYCARD,S1PR3,TNFSF15,TRADD,TRIM69,TRPC6,UBE2N	34	28	STR6vsNS6_HUMAN_2248 - coreanalysis human p0.10
2	Dermatological Diseases and Conditions, Immunological Disease, Inflammatory Disease	APOL2,ASCC2,CDK4/6,CLK2,DDX20,DUSP2,FASLG,FLNA,IFI27,IFI44,IFIT3,IFN Beta,IGFBP6,IGLL1/IGLL5,IL23,Interferon alpha,IRF4,LAMP3,mir-15,MX2,P38 MAPK,POU6F1,RASGRF1,Rb,RPL17,RPSA,SCNN1A,SLFN5,SOCS6,TCR,TP53I3,TPI1,TTC28,ULBP2,WISP3	34	28	STR6vsNS6_HUMAN_2248 - coreanalysis human p0.10
3	Embryonic Development, Hair and Skin Development and Function, Organ Development	ACTA1,ALOX5AP,ARHGEF5,CDC42EP4,CEBPA,DLG4,EFNA3,EGLN,FSH,GFI1,GPR146,HSD3B1,IgG,Jnk,KAZN,KLK7,Lh,LINC00475,MMRN1,NBPF10 (includes others),NOL3,PCSK6,PPL,RAB20,RAB11FIP5,RNA polymerase II,RNF122,SOD2,ST14,TCF,TLK1,TNFAIP8L1,VTRNA1-1,ZNF83,ZNF451	34	28	STR6vsNS6_HUMAN_2248 - coreanalysis human p0.10
4	Digestive System Development and Function, Gastrointestinal Disease, Hepatic System Development and Function	Akt,ARHGEF3,ASB9,ASCL1,CSH1/CSH2,CSTA,CYP8B1,FOXM1,HES1,HSD17B4,Hsp27,Hsp70,Hsp90,KIR3DL1,MAFF,Mitochondrial complex 1,MPRIP,MT1X,NDUFS4,NOTCH2,NPC1L1,NR2F2,p85 (pik3r),PDE3B,PHLPP2,PPARGC1A,PRKAA,PRKN,Raf,RUNX3,SCGB3A1,SERPIND1,SMG5,SYCP3,TUBA3C/TUBA3D	32	27	STR6vsNS6_HUMAN_2248 - coreanalysis human p0.10
5	Cell Cycle, Connective Tissue Development and Function, Hepatic System Development and Function	26s Proteasome,ATF5,ATP6V1H,caspase,CCAR2,CCND1,CCT6A,CD68,Cdk,CLPB,CSNK1E,CTNNBIP1,Cyclin E,DHCR7,DPY30,DYRK2,E2f,E2F2,GMNN,Growth hormone,IGHG1,JUNB,KEAP1,LNP1,MED30,MLF2,NSD2,PLEKHF1,RFC3,SELP,SKP2,Smad2/3,TMSB15A,Ubiquitin,ZEB2-AS1	32	27	STR6vsNS6_HUMAN_2248 - coreanalysis human p0.10
6	Cellular Development, Skeletal and Muscular System Development and Function, Tissue Development	BCR (complex),BRAP,CD7,CHFR,CNN1,Creb,CYP11B2,EGR1,EHMT1,EIF2AK3,EPHB4,ERK,FOXO4,Gsk3,H2AFY2,Hdac,HDAC5,Histone h3,Histone h4,Igm,ING5,KCNA3,LYL1,MED23,MIR29B2CHG,NR4A1,PDGF BB,PI3K (family),PPP2R2B,RXRB,SAMSN1,SMYD2,WLS,WNT8B,ZDHHC11	28	25	STR6vsNS6_HUMAN_2248 - coreanalysis human p0.10
7	Cellular Movement, Hematological System Development and Function, Immune Cell Trafficking	ABCC6,ANGPTL2,Ap1,C3AR1,CD3,Cg,CHRM1,Cyclin A,CYP7A1,ELN,ERK1/2,GFRA1,HCAR2,HOXB9,HSF4,IL1RL1,LDL,MAP2K1/2,MAP4K1,Mapk,MAPK3,Mek,mir-10,NCAN,NRG1,NTRK2,PI3K (complex),Pkc(s),PLA2G7,PLCD4,RAP2A,RBP4,SNCG,UCN,Vegf	24	23	STR6vsNS6_HUMAN_2248 - coreanalysis human p0.10
8	Cell Death and Survival, Energy Production, Organismal Injury and Abnormalities	ADIPOQ,BACH1,BAX,CDCA7,CEACAM1,CIDEB,CYCS,DHCR7,ELK1,FAM86C1,FFAR3,FGF8,FGF9,FZD10,HSPD1,HTT,IGFBP5,KRT6C,MGEA5,NME4,NSD2,OTUD6B,PPARGC1A,S100A4,SPP1,SWT1,TGM2,TP53BP1,USP11,USP44,VAT1,VDAC1,VSIG1,VSIG4,VTRNA2-1	14	16	STR6vsNS6_HUMAN_2248 - coreanalysis human p0.10
9	Cell Death and Survival, Cancer, Gastrointestinal Disease	AP4S1,CD3E,CD3EAP,DDAH1,DSPP,E2F1,EGFR,ENPP5,IFNG,IFT46,IFT57,KDM5B,MCOLN3,MRPL30,NEDD9,POSTN,PRPSAP1,RAB36,SH3PXD2B,SI,SNX1,SNX2,TGFB3,WASHC5,WASHC2A/WASHC2C,ZNF43,ZNF85,ZNF91,ZNF100,ZNF254,ZNF429,ZNF431,ZNF528,ZNF665,ZNF708	14	16	STR6vsNS6_HUMAN_2248 - coreanalysis human p0.10
10	Connective Tissue Development and Function, Hematological System Development and Function, Hematopoiesis	ACSM3,Actin,ANXA10,ARHGDIB,BDH1,BEND5,BRD4,C6orf203,CA14,CDC25A,CHD4,Cyclin E,ETS1,FBLIM1,FLNB,FN3K,HBB,HYI,ICAM2,IFITM1,IL1RAPL1,IRF1,ITGA5,KIF26B,LOX,MARK4,MTA2,MTCL1,NFE2L2,NQO1,PLAT,PRINS,RAC2,SMARCA4,TMEM171	12	15	STR6vsNS6_HUMAN_2248 - coreanalysis human p0.10
11	Cell Cycle, Cellular Movement, Cellular Development	AR,ARF1,ARHGEF2,CBL,CBX4,CCNA1,CDKN2B,CDKN2D,CREB3L1,DYRK1A,ERN1,FGD6,GDI1,HDAC4,HSP90B1,INPP5E,ITGB6,LMNB1,MAOA,mir-10,mir-27,mir-368,mir-515,mir-544,N4BP3,NTRK1,OR10H2,PDE6D,SKP2,SLA2,SLC7A11,SMAD4,SP1,TCN1,YWHAG	12	15	STR6vsNS6_HUMAN_2248 - coreanalysis human p0.10
12	Endocrine System Disorders, Gastrointestinal Disease, Hereditary Disorder	B3GALT5,CDK5R1,CENPX,CNPY2,COPZ1,COQ7,CTBP1,CTNNB1,CTTNBP2NL,DDX17,FANCA,FANCE,GPR39,GRB2,H2AFY,HNF1A,HNF1B,IGF2BP1,IPO9,LCOR,LDLR,MINK1,MOB4,MYBPH,NKX2-1,PCSK9,PTEN,PTPRZ1,RALGAPA2,RPL32,STRIP1,STRN,STRN3,TMOD2,TUFM	12	15	STR6vsNS6_HUMAN_2248 - coreanalysis human p0.10
13	Infectious Diseases, Cell-mediated Immune Response, Cellular Development	ADRB2,AGBL5,AKAP12,AP1G2,ARRB1,CPOX,CSF1,Ctbp,CYTH3,DSN1,DUSP4,EGR1,EGR3,EIF2AK3,EPS8,ETS2,KCNJ3,KCNJ5,LAMP2,MAFF,mir-130,miR-22-3p (miRNAs w/seed AGCUGCC),miR-221-3p (and other miRNAs w/seed GCUACAU),MIS12,MTA1,NME7,PMF1/PMF1-BGLAP,RGS6,RHOU,SOS1,TP53,TREM1,TSG101,VPS28,ZWINT	11	14	STR6vsNS6_HUMAN_2248 - coreanalysis human p0.10
14	Gene Expression, DNA Replication, Recombination, and Repair, Embryonic Development	ABRAXAS1,ABRAXAS2,BABAM1,BCL2L2,BRCA1,CD55,CDK2AP1,CDK2AP2,CHD4,CMKLR1,CST1,CTBP1,E2F3,EOMES,ESR1,HIST1H4B,ISL1,KCNK6,KCNN2,KDM5A,MIXL1,NR0B1,NRIP1,POLA1,POU5F1,RCOR2,RGS19,RIF1,TAF6L,TBX6,TFAP2C,TNFAIP2,TRIP4,ZMYND8,ZNF592	11	14	STR6vsNS6_HUMAN_2248 - coreanalysis human p0.10
15	Cancer, Organismal Injury and Abnormalities, Infectious Diseases	BIRC2,CD44,CST5,EBAG9,ESRRA,HNRNPU,HRH1,KDM1B,KRT33A,LGALS8,MAN2A1,MIF,NAV3,NDST1,NF2,NR3C1,NRIP1,NUP37,NUP85,NUP107,PCBP1,PDCD4,POLR2J2/POLR2J3,PPP1R1B,PRKCD,PYGB,RNPC3,ROCK1,SGPL1,SH3TC2,SLC15A1,SLC7A11,TNFAIP2,TOP2A,VTI1A	11	14	STR6vsNS6_HUMAN_2248 - coreanalysis human p0.10
16	Gene Expression, Connective Tissue Disorders, Inflammatory Disease	ABCA1,AGO1,AGO2,APOE,CCNE2,CD99,CDH11,estrogen receptor,EZH2,FGF1,FGF3,FGF5,FGFR1,FLOT1,HDL,mir-19,mir-23,mir-26,mir-181,mir-329,mir-548,miR-16-5p (and other miRNAs w/seed AGCAGCA),miR-26a-5p (and other miRNAs w/seed UCAAGUA),miR-27a-3p (and other miRNAs w/seed UCACAGU),MUC15,NCAM2,NEFH,NMNAT2,PCDH7,PCDH8,SNTA1,SOX10,STAC3,TARBP2,WNT3	11	14	STR6vsNS6_HUMAN_2248 - coreanalysis human p0.10
17	Cell Cycle, Cancer, Organismal Injury and Abnormalities	BLM,CDC37,CDCA8,CENPB,CHAC1,COIL,CUL5,CXorf56,EIF2AK1,ERBB2,ERBB3,EWSR1,EXOSC6,FEN1,ID1,KRT7,MBD2,MPHOSPH6,ORC6,OTX2,PIK3CA,POLR1B,POLR3A,POLR3D,POLR3E,RFC3,RFC4,Rnr,RPS6,RRP1,SBDS,SSRP1,TADA3,TOP2A,ZNHIT6	11	14	STR6vsNS6_HUMAN_2248 - coreanalysis human p0.10
18	Cardiovascular System Development and Function, Organismal Development, Reproductive System Development and Function	AHSA1,ALB,ANKRD28,ARHGEF12,CCNQ,CDK10,COMMD1,COMMD7,ECSIT,HDAC10,HSF1,HSPB1,IK,ITGB5,KCNJ12,LOC100996763/NOTCH2NL,MAPK1,NFKBIE,NOTCH2,NRG1,OGFR,OPHN1,P-TEFb,PCSK7,PLC,PPP6C,PPP6R1,RAF1,RELA,RNF113A,SH3GL1,TRIM28,TSC22D3,TSKU,ZNF180	11	14	STR6vsNS6_HUMAN_2248 - coreanalysis human p0.10
19	Free Radical Scavenging, Developmental Disorder, Hereditary Disorder	ALDH1L2,COA3,COX5A,COX6C,CRIP1,CYBB,cytochrome-c oxidase,DGKE,ECSIT,ELOA2,F2,FOXL2,GFER,GGCX,HNRNPA2B1,HSPB1,HSPD1,ICAM1,ITGAL,LONP1,LPAR1,MT-CO1,MT-CO2,NR3C2,PTGS2,RAP1A,RMST,S1PR3,SOD2,SRPX,SYT1,TFPI2,TRAP1,TXN2,ZNF165	11	14	STR6vsNS6_HUMAN_2248 - coreanalysis human p0.10
20	Cell Cycle, DNA Replication, Recombination, and Repair, Cell Death and Survival	ANP32A,ATF3,ATM,ATR,C3orf58,CALHM3,CCNA2,CDC25C,CDKN1B,CIP2A,ELAVL1,ELK1,EPHA1-AS1,EREG,GADD45A,GPSM2,H2AFX,HIST1H4L,KAT5,KNTC1,MAPK8,MAPK9,NUPR1,NXF3,PARP1,PCTP,SHCBP1,SPDL1,SREBF1,UNC5B,WDR62,XPO1,ZDHHC13,ZW10,ZWILCH	10	13	STR6vsNS6_HUMAN_2248 - coreanalysis human p0.10
21	Gene Expression, Cancer, Organismal Injury and Abnormalities	ABCD1,ANGPTL4,APOBEC3G,CD209,CD274,CDC20,CDC27,DCP1B,DDX6,DICER1,DKK4,DNMT3B,FZR1,GNG2,ICOS,JUN,MAK,MAP2K4,mir-10,mir-154,mir-203,mir-219,PANK3,RBM8A,RNASE7,SPARC,SRSF3,STAT3,TAF6,TARBP2,UBE2S,UNC45A,UPF1,XYLT1,ZSWIM7	10	13	STR6vsNS6_HUMAN_2248 - coreanalysis human p0.10
22	DNA Replication, Recombination, and Repair, Dermatological Diseases and Conditions, Developmental Disorder	ACD,CASP8,CD180,CLEC7A,CSF2,DKC1,ELOVL3,F2RL3,GAR1,HLA-DQ,IL37,IL12B,IL1B,IRF5,ITPA,LILRB1,NACA,NHP2,NOP10,PAX8,Pkc(s),PSG2,RPL22,S100A9,SNRPB,SNRPD3,SNRPN,STAU1,SUGT1,TERC,TERT,TLR5,TOE1,TRADD,ZNF385B	10	13	STR6vsNS6_HUMAN_2248 - coreanalysis human p0.10
23	Hematological Disease, Organismal Survival, Cellular Development	ACTA2,ADRB2,Akt,AR,BBOF1,C3,CCND1,CD24,DDX28,ESR1,FCRL1,GRSF1,GSK3B,HIC1,INHBA,INHBC,MCL1,MIR620,NCOA1,NFKBIZ,NR3C1,PROP1,PTPRCAP,RAB33A,SERPINB2,SLC7A11,SOX4,TAL1,TCF3,TCF12,TLE1,TMEM156,U2AF1/U2AF1L5,ZRANB2	9	12	STR6vsNS6_HUMAN_2248 - coreanalysis human p0.10
24	Connective Tissue Disorders, Organismal Injury and Abnormalities, Skeletal and Muscular Disorders	ADGRG6,AHSA2P,CHRNA7,CHST2,COX10,CRP,GATA2,GCG,HABP2,HTR3A,HTR3B,IGF2,IGFBP1,IGFBP2,INS,JAK3,JAZF1,KLRC4-KLRK1/KLRK1,LILRA5,MAPK3,mir-29,NAMPT,NEO1,OAS1,p70 S6k,PIK3CG,PLG,PPARD,RIC3,SERP2,SERPINF2,STAT5A,TNF,TNFRSF6B,ZBED3	9	12	STR6vsNS6_HUMAN_2248 - coreanalysis human p0.10
25	Cellular Development, Connective Tissue Development and Function, Tissue Development	APC,CD9,CEBPD,CNKSR1,CSF1R,CYP3A7,CYTH2,EHMT2,ETS2,GADD45B,GPR85,GPS2,HAMP,HOXA5,KDM4A,KLF5,mir-23,miR-26a-5p (and other miRNAs w/seed UCAAGUA),MYC,NRG1,PGR,PIAS3,PRDM5,PTGER2,PTGER4,RARRES1,RGS3,RPL21,RTP3,RUVBL2,S1PR5,SLC25A21,SNTB2,STAT5B,TAS2R16	9	12	STR6vsNS6_HUMAN_2248 - coreanalysis human p0.10
p0,05
ID	Top Diseases and Functions	Molecules in Network	Score	Focus Molecules	Analysis
1	Behavior, Embryonic Development, Nervous System Development and Function	26s Proteasome,ATF5,ATP6V1H,CCND1,CCT6A,CENPB,CHFR,CLPB,CMPK2,E2f,ERCC6,FOXM1,GFI1,GLI1,GMNN,Histone h3,Histone h4,LINC00475,LNP1,MED23,MED30,MIR29B2CHG,MLF2,NBPF10 (includes others),NDUFS4,NR2F2,RAP2A,RFC3,RNA polymerase II,TMSB15A,Ubiquitin,VTRNA1-1,WLS,ZDHHC11,ZNF83	42	29	STR6vsNS6_HUMAN_2248 - coreanalysis humnan p0.05
2	Liver Cirrhosis, Auditory Disease, Auditory and Vestibular System Development and Function	ANAPC7,BCR,BLVRA,CD3,CD86,CXCL16,CYP3A4,FOXA3,Gsk3,H2AFY2,Hdac,HERC5,HES5,IL10,MAP4K1,mir-15,mir-515,MX2,NFAT (complex),Nfat (family),NFkB (complex),NR4A1,PDE3B,POU6F1,PYCARD,Rb,RPL17,RPSA,S1PR3,SOCS6,TCR,TPI1,TRIM69,TRPC6,UBE2N	38	27	STR6vsNS6_HUMAN_2248 - coreanalysis humnan p0.05
3	Organ Morphology, Skeletal and Muscular System Development and Function, Tissue Morphology	Akt,ASCC2,BCR (complex),CCAR2,CD7,CDK4/6,EFNA3,EIF2AK3,FLNA,FOXO4,Gm-csf,HRH2,IgG,IGLL1/IGLL5,Igm,IL12 (complex),IL18R1,Interferon alpha,Jnk,KIR3DL1,KLK7,LAMP3,P38 MAPK,PCSK6,PI3K (family),PPARGC1A,PPL,RASGRF1,SAMSN1,SCNN1A,SYCP3,TCF,TNFAIP8L1,TTC28,ULBP2	30	23	STR6vsNS6_HUMAN_2248 - coreanalysis humnan p0.05
4	Cellular Movement, Molecular Transport, Protein Synthesis	ANGPTL2,Ap1,C3AR1,CNN1,Creb,Cyclin A,CYP11B2,CYP7A1,DLG4,DPY30,E2F2,ELN,ERK,ERK1/2,F2RL3,GFRA1,HCAR2,HES1,HOXB9,Hsp27,KCNA3,LDL,MAP2K1/2,Mapk,MAPK3,Mek,NRG1,PDGF BB,PI3K (complex),Pkc(s),PLA2G7,RBP4,SNCG,UCN,Vegf	26	21	STR6vsNS6_HUMAN_2248 - coreanalysis humnan p0.05
5	RNA Post-Transcriptional Modification, Cellular Assembly and Organization, Cellular Development	BBOF1,CCND1,CD2BP2,COIL,DDX28,DDX52,EIF5,estrogen receptor,EXOSC6,FZR1,HIC1,MAK,MPHOSPH6,MUC15,NCOA1,NOP56,NXF3,PCDH8,PRPF3,Rnr,RRP1,SLC7A11,SMN1/SMN2,SNRNP40,SNRPB,SNRPG,SNRPN,SUGP2,TGS1,TOE1,UBE2S,WNT3,XPO1,ZNF106,ZNHIT6	17	16	STR6vsNS6_HUMAN_2248 - coreanalysis humnan p0.05
6	Cell Death and Survival, Cell-mediated Immune Response, Cellular Development	ANKRD28,C1q,C6orf203,CA14,CHAC1,CTSS,CYBB,DGKE,FN3K,HBB,HLA-DQ,HYI,ICAM1,ICOSLG/LOC102723996,IFNG,IL1B,KRT15,LILRA5,LILRB4,MARK4,MHC Class II (complex),MMP11,MTCL1,NFKBIE,NMI,PPP6C,PPP6R1,RAB36,RARRES1,SMARCA4,SUGT1,TLR5,TMEM171,UBD,ULBP2	16	15	STR6vsNS6_HUMAN_2248 - coreanalysis humnan p0.05
7	Digestive System Development and Function, Organ Morphology, Organismal Development	AHSA2P,ALOX5AP,CABIN1,CHKA,COPZ1,CPT1B,E2F2,E2F3,EGFR,ELOVL3,HIF1A,HIST1H1C,HP,IDH3A,INS,KLF11,KRT80,MCOLN3,mir-199,PGR,PTEN,S100P,SERP2,SH3PXD2B,SNX1,SNX2,SPACA9,STAT5A,TAF6L,TRIM66,UNC45A,WASHC1,WASHC5,WASHC2A/WASHC2C,ZBED3	16	15	STR6vsNS6_HUMAN_2248 - coreanalysis humnan p0.05
8	Cell Death and Survival, Cellular Assembly and Organization, Cellular Function and Maintenance	AR,BAX,CANX,CD99,CIDEB,COMMD7,CREB3L1,CYCS,DNM1L,EPAS1,ERVW-1,FUNDC1,GDI1,HABP2,HSPA4,HSPA5,LMNB1,mir-15,mir-368,mir-515,NEFH,NME4,PDE6D,PGAM5,PIAS3,PLG,POTEG (includes others),PRKCD,PTCH1,RELA,SERPINF1,SERPINF2,SLC15A1,SP4,VTRNA2-1	16	15	STR6vsNS6_HUMAN_2248 - coreanalysis humnan p0.05
9	Cell Death and Survival, DNA Replication, Recombination, and Repair, Cancer	ABRAXAS1,ABRAXAS2,ADGRG6,ATM,BABAM1,BABAM2,BARD1,BRCA1,CASP8,CDKN2D,CENPX,CHST2,CTBP1,CTNNB1,CYBA,CYP3A4,FAM129B,FANCA,IFT46,IFT57,LYL1,MINK1,MMD,NOL3,NR3C1,PLEKHF1,PSG2,RIF1,RPL21,SPP1,TNF,TNFRSF25,TYMP,VAT1,WIZ	16	15	STR6vsNS6_HUMAN_2248 - coreanalysis humnan p0.05
10	Cell Death and Survival, Cancer, Gastrointestinal Disease	ADM,ALDH1L2,CALCRL,COA3,COX5A,CRIP1,CST1,DDAH1,ENPP5,EOMES,HNRNPA2B1,IGFBP2,LONP1,MRPL30,NEDD9,RAMP2,RAMP3,RASSF8,RMST,SI,SRPX,SYT1,TBX6,TRAP1,TXN2,ZNF43,ZNF85,ZNF91,ZNF100,ZNF254,ZNF429,ZNF431,ZNF528,ZNF665,ZNF708	14	14	STR6vsNS6_HUMAN_2248 - coreanalysis humnan p0.05
11	Cellular Growth and Proliferation, Gene Expression, Cancer	ABCG2,ACKR3,C5,CD55,CDK2AP1,CDK2AP2,CMKLR1,COL9A1,Collagen(s),ERK,ESR1,FGF3,FGFR1,HDAC1,ICOSLG/LOC102723996,KAT2B,KCNK6,KCNN2,KDM5A,NFE4,NR0B1,NR0B2,NRIP1,PEX14,RCOR2,RGS3,RGS19,RXRB,STAC3,TADA3,TRIP4,TSKU,ZMYND8,ZNF592,ZNF687	13	13	STR6vsNS6_HUMAN_2248 - coreanalysis humnan p0.05
12	Cell Cycle, DNA Replication, Recombination, and Repair, Cell Morphology	ACSM3,ADRB2,BACH1,BDH1,BRD4,COL1A2,FZD10,G protein alphai,GNE,GPSM2,HIST1H4L,IL6R,KCNJ3,KCNJ5,KIF26B,KNTC1,KRT6C,MGEA5,NDRG1,NMNAT1,NQO1,NUPR1,PARG,PARP1,PCTP,RAPGEF4,SPDL1,TERF2,THBS1,TIMP1,TP53BP1,USP44,VSIG1,ZW10,ZWILCH	13	13	STR6vsNS6_HUMAN_2248 - coreanalysis humnan p0.05
13	Lipid Metabolism, Small Molecule Biochemistry, Vitamin and Mineral Metabolism	ACTA1,AQP3,ARHGEF5,CAMK2G,CDC42EP4,CNPY2,DHCR7,EGLN,FGD6,FSH,GK,GNB1,GNG2,GPR39,GRK5,Growth hormone,HNF1A,JMJD6,LDL-cholesterol,LDLR,Lh,NOL3,NR1D1,OXTR,PDLIM3,PEPCK,PGK1,RAB20,RAB11FIP5,RNF122,STAT5a/b,TK1,TLK1,YWHAG,ZEB2-AS1	13	13	STR6vsNS6_HUMAN_2248 - coreanalysis humnan p0.05
14	Cell Death and Survival, Cell-mediated Immune Response, Cellular Development	AP4B1,AP4S1,ASPM,CIAO1,CSTA,DNA2,ERCC2,FAM86C1,FAM96B,HS3ST4,Hsp70,Hsp90,IFNA2,JMY,KCNJ1,KDM5B,LILRB2,LIMCH1,LRMDA,MDM2,MPG,OTUD6B,PLPP6,PRKCB,SLPI,SNRPG,TAL1,TERF2,TGFB1,TGM2,TMEM156,TRIM28,VSIG4,XYLT1,ZNF180	13	13	STR6vsNS6_HUMAN_2248 - coreanalysis humnan p0.05
15	Cell Cycle, Cellular Assembly and Organization, DNA Replication, Recombination, and Repair	AGBL5,AHSA1,CCNB2,CDC37,CDKN3,CENPF,CPOX,CYTH3,DSN1,EIF2AK1,EIF2S1,ERBB2,HEY1,mir-130,mir-548,miR-22-3p (miRNAs w/seed AGCUGCC),miR-221-3p (and other miRNAs w/seed GCUACAU),MIS12,MYBL1,NEK2,NOTCH1,ORC6,PCGF2,PMF1/PMF1-BGLAP,POLR3A,POLR3D,POLR3E,PRAG1,PRC1,RFC3,RHOU,SOX10,TP53,TYMS,ZWINT	11	12	STR6vsNS6_HUMAN_2248 - coreanalysis humnan p0.05
16	RNA Post-Transcriptional Modification, Cellular Assembly and Organization, Developmental Disorder	ARF6,CD44,CST5,DDX20,DHX9,ESRRA,GAR1,GEMIN2,GEMIN4,GEMIN7,GRB2,H2AFY,HNRNPU,IPO9,IQGAP1,KDM1B,KRT33A,miR-124-3p (and other miRNAs w/seed AAGGCAC),NBN,NF2,NUP37,NUP85,NUP107,PCBP1,POLR2J2/POLR2J3,PPP1R1B,PRPF8,PYGB,RALGAPA2,RAVER2,RNPC3,SLC7A11,SMN1/SMN2,SNRPD2,SSRP1	10	11	STR6vsNS6_HUMAN_2248 - coreanalysis humnan p0.05
17	Cellular Movement, Cellular Compromise, Dermatological Diseases and Conditions	S100P,S100PBP	1	1	STR6vsNS6_HUMAN_2248 - coreanalysis humnan p0.05
18	Dermatological Diseases and Conditions, Developmental Disorder, Embryonic Development	AGPAT4,HR	1	1	STR6vsNS6_HUMAN_2248 - coreanalysis humnan p0.05
19	Cell-To-Cell Signaling and Interaction, Nervous System Development and Function, Developmental Disorder	OPHN1,SH3GL1	1	1	STR6vsNS6_HUMAN_2248 - coreanalysis humnan p0.05
20	Lipid Metabolism, Molecular Transport, Small Molecule Biochemistry	ATP10A,TMEM30A	1	1	STR6vsNS6_HUMAN_2248 - coreanalysis humnan p0.05
21	Cancer, Neurological Disease, Organismal Injury and Abnormalities	MDGA1,mir-218	1	1	STR6vsNS6_HUMAN_2248 - coreanalysis humnan p0.05
22	Developmental Disorder, Cardiovascular Disease, Organismal Injury and Abnormalities	MMP11,SDR9C7	1	1	STR6vsNS6_HUMAN_2248 - coreanalysis humnan p0.05
23	Cell Morphology, Cellular Development, Endocrine System Development and Function	LHX3,UHRF2	1	1	STR6vsNS6_HUMAN_2248 - coreanalysis humnan p0.05
24	Cancer, Cardiovascular Disease, Dermatological Diseases and Conditions	CUL7,GLMN	1	1	STR6vsNS6_HUMAN_2248 - coreanalysis humnan p0.05
25	Gene Expression, RNA Post-Transcriptional Modification, Cellular Development	JRK,ZNF143	1	1	STR6vsNS6_HUMAN_2248 - coreanalysis humnan p0.05

## Sheet: STR HUMAN pathways
Â© 2000-2018 QIAGEN. All rights reserved.
	p0.1					p0.05
Ingenuity Canonical Pathways	order	(p-value)	z-score	No overlap with dataset	Molecules	order	(p-value)	z-score
PCP pathway	1	0.047863	0	54/60 (90%)	FZD10,WNT9B,WNT3,PFN4,JUNB,WNT8B	11	0.0794328	-1
1D-myo-inositol Hexakisphosphate Biosynthesis V (from Ins(1,3,4)P3)	2	0.00562341		1/3 (33%)	ITPK1,IPPK
Bile Acid Biosynthesis, Neutral Pathway	3	0.017378		10/13 (77%)	CYP3A4,CYP7A1,CYP8B1	4	0.0467735
Inositol Pyrophosphates Biosynthesis	4	0.0354813		5/7 (71%)	IPPK,PPIP5K1	31	0.174582
Mineralocorticoid Biosynthesis	5	0.0354813		5/7 (71%)	HSD3B1,CYP11B2	33	0.174582
Glucocorticoid Biosynthesis	6	0.0457088		6/8 (75%)	HSD3B1,CYP11B2	41	0.196789
Thyroid Cancer Signaling	7	0.0467735		40/45 (89%)	RAP2A,NTRK2,MAPK3,RXRB,CCND1	2	0.0331131
1D-myo-inositol Hexakisphosphate Biosynthesis II (Mammalian)	8	0.0489779		16/19 (84%)	ITPK1,IPPK,INPP5K	124	0.406443
CDK5 Signaling	9	0.485289	2.236	99/104 (95%)	RAP2A,NTRK2,MAPK3,EGR1,PPP2R2B	254	1
Corticotropin Releasing Hormone Signaling	10	0.376704	1.633	127/134 (95%)	GUCY2D,MAPK3,UCN,NR4A1,GLI1,CACNA2D4,FASLG	79	0.296483	1.342
Sirtuin Signaling Pathway	11	1	1.633	269/277 (97%)	SCNN1A,FOXO4,SOD2,MAPK3,TUBA3C/TUBA3D,TIMM22,NDUFS4,PPARGC1A	372	1	2
Dendritic Cell Maturation	12	1	-2.236	172/178 (97%)	IL1RL2,IL10,MAPK3,CD86,IGHG1,PLCD4	245	1
RhoGDI Signaling	13	0.358922	-2.121	165/174 (95%)	ARHGEF5,GDI1,GNG2,RHOU,PIP5KL1,ARHGEF3,ARHGDIB,CDH11,ACTA1	89	0.331131	-2.236
EIF2 Signaling	14	0.2208	-1.897	199/211 (94%)	RPL32,EIF2AK1,RAP2A,ATF5,MAPK3,RPL17,RPL21,RPL37,EIF2AK3,CCND1,ACTA1,RPSA	8	0.0616595	-1.414
CXCR4 Signaling	15	1	1.342	164/169 (97%)	RAP2A,MAPK3,EGR1,GNG2,RHOU	376	1	1
GNRH Signaling	16	1	1.342	161/167 (96%)	RAP2A,MAPK3,EGR1,GNG2,FSHB,CACNA2D4	259	1
GÎ±q Signaling	17	1	1.342	154/159 (97%)	HRH1,MAPK3,GNG2,RHOU,CHRM1	329	1
Phospholipase C Signaling	18	1	1.265	219/229 (96%)	RAP2A,ARHGEF5,MPRIP,MAPK3,GNG2,RHOU,IGHG1,ARHGEF3,PLCD4,HDAC5	373	1	1.342
Sumoylation Pathway	19	0.125314	1.134	88/95 (93%)	CTBP1,GDI1,RHOU,CEBPA,ARHGDIB,FASLG,RFC3	67	0.25527	1
NRF2-mediated Oxidative Stress Response	20	0.241546	1.134	184/195 (94%)	RAP2A,DNAJB8,DNAJC5,SOD2,MAPK3,KEAP1,PMF1/PMF1-BGLAP,JUNB,MAFF,EIF2AK3,ACTA1	375	1	1
PTEN Signaling	21	0.305492	1.134	117/124 (94%)	RAP2A,FOXO4,NTRK2,MAPK3,INPP5K,CCND1,FASLG	62	0.244906	1.342
Thrombin Signaling	22	1	1.134	198/207 (96%)	RAP2A,ARHGEF5,MPRIP,F2RL3,MAPK3,GNG2,RHOU,ARHGEF3,PLCD4	165	0.488652	1.342
Cell Cycle: G1/S Checkpoint Regulation	23	0.0660693	1	59/65 (91%)	NRG1,CDKN2D,CCND1,E2F2,SKP2,HDAC5	13	0.0977237	1
Pyrimidine Ribonucleotides Interconversion	24	0.112202	1	38/42 (90%)	NME4,CMPK2,NUDT15,NME7	83	0.314775
Pyrimidine Ribonucleotides De Novo Biosynthesis	25	0.12735	1	40/44 (91%)	NME4,CMPK2,NUDT15,NME7	91	0.334195
Regulation of Actin-based Motility by Rho	26	0.509331	1	80/84 (95%)	MPRIP,RHOU,PIP5KL1,ACTA1	118	0.397192
fMLP Signaling in Neutrophils	27	1	1	123/127 (97%)	RAP2A,MAPK3,GNG2,CYBB	147	0.450817	1
GÎ±12/13 Signaling	28	1	1	136/140 (97%)	RAP2A,F2RL3,MAPK3,CDH11	271	1
Rac Signaling	29	1	1	116/120 (97%)	RAP2A,MAPK3,CYBB,PIP5KL1	128	0.408319	1
Signaling by Rho Family GTPases	30	1	1	239/249 (96%)	ARHGEF5,MAPK3,GNG2,RHOU,CYBB,PIP5KL1,CDC42EP4,ARHGEF3,CDH11,ACTA1	100	0.360579	1.134
PEDF Signaling	31	1	1	89/93 (96%)	RAP2A,SOD2,MAPK3,FASLG	330	1
NF-ÎºB Signaling	32	1	1	175/179 (98%)	RAP2A,TRADD,NTRK2,UBE2N	357	1
Salvage Pathways of Pyrimidine Ribonucleotides	33	0.225944	0.816	87/93 (94%)	NME4,DMPK,CMPK2,MAPK3,MAK,NME7	16	0.107399	0.447
PPAR Signaling	34	0.25527	0.816	91/97 (94%)	RAP2A,IL1RL2,IL1RL1,MAPK3,IL1RAPL1,PPARGC1A	167	0.489779
GÎ±i Signaling	35	0.458142	0.816	117/123 (95%)	S1PR3,RAP2A,FFAR3,MAPK3,GNG2,HCAR2	60	0.239883	0.447
PPARÎ±/RXRÎ± Activation	36	0.488652	0.816	164/172 (95%)	RAP2A,MED23,IL1RL2,IL1RL1,MAPK3,IL1RAPL1,PLCD4,PPARGC1A	217	1
IL-8 Signaling	37	1	0.816	195/201 (97%)	RAP2A,MAPK3,GNG2,RHOU,CYBB,CCND1	152	0.461318	0.816
Integrin Signaling	38	1	0.816	202/209 (97%)	RAP2A,MPRIP,MAPK3,PFN4,RHOU,CAPN10,ACTA1	374	1	1.342
3-phosphoinositide Degradation	39	0.347536	0.707	143/151 (95%)	PLPP6,ITPK1,PPIP5K1,INPP5K,DUSP2,NUDT15,UBLCP1,DUSP14	323	1
Superpathway of Inositol Phosphate Compounds	40	0.304089	0.577	216/228 (95%)	PLPP6,ITPK1,IPPK,CD86,PPIP5K1,PIP5KL1,INPP5K,PLCD4,DUSP2,NUDT15,UBLCP1,DUSP14	380	1	0.447
Ceramide Signaling	41	0.442588	0.447	94/99 (95%)	S1PR3,RAP2A,S1PR5,MAPK3,PPP2R2B	173	0.503501
SAPK/JNK Signaling	42	0.494311	0.447	100/105 (95%)	RAP2A,MINK1,TRADD,GNG2,MAP4K1	86	0.316228	1
Actin Cytoskeleton Signaling	43	1	0.447	215/223 (96%)	RAP2A,FGD3,MPRIP,FLNA,MAPK3,FGF3,NCKAP1L,ACTA1	119	0.398107	1
Cardiac Hypertrophy Signaling	44	1	0.447	232/237 (98%)	RAP2A,MAPK3,GNG2,RHOU,PLCD4	377	1	1
Production of Nitric Oxide and Reactive Oxygen Species in Macrophages	45	1	0.447	186/191 (97%)	MAPK3,PPP2R2B,RHOU,CYBB,RBP4	378	1	1
RhoA Signaling	46	1	0.447	116/121 (96%)	MPRIP,PFN4,PIP5KL1,CDC42EP4,ACTA1	133	0.414	1
LXR/RXR Activation	47	0.263633	0.378	111/118 (94%)	IL1RL2,IL1RL1,CYP7A1,IL1RAPL1,RXRB,SERPINF2,RBP4	117	0.395367	0
D-myo-inositol (1,4,5,6)-Tetrakisphosphate Biosynthesis	48	0.399025	0.378	130/137 (95%)	PLPP6,ITPK1,PPIP5K1,DUSP2,NUDT15,UBLCP1,DUSP14	320	1
D-myo-inositol (3,4,5,6)-tetrakisphosphate Biosynthesis	49	0.399025	0.378	130/137 (95%)	PLPP6,ITPK1,PPIP5K1,DUSP2,NUDT15,UBLCP1,DUSP14	322	1
3-phosphoinositide Biosynthesis	50	0.484172	0.333	185/194 (95%)	PLPP6,ITPK1,CD86,PPIP5K1,PIP5KL1,DUSP2,NUDT15,UBLCP1,DUSP14	382	1	0
cAMP-mediated signaling	51	1	0.333	216/225 (96%)	S1PR3,HRH2,FFAR3,PDE3B,MAPK3,RAPGEF4,HCAR2,CHRM1,PDE6D	126	0.40738	-0.378
LPS/IL-1 Mediated Inhibition of RXR Function	52	0.189671	0	192/204 (94%)	CHST2,CYP3A7,CYP3A4,IL1RL2,ALDH1L2,IL1RL1,CYP7A1,IL1RAPL1,HS3ST4,ACSBG2,NDST1,PPARGC1A	84	0.314775
Chondroitin Sulfate Biosynthesis	53	0.194984	0	48/52 (92%)	CHST2,XYLT1,HS3ST4,NDST1	28	0.165577
Dermatan Sulfate Biosynthesis	54	0.213304	0	50/54 (93%)	CHST2,XYLT1,HS3ST4,NDST1	34	0.179061
Regulation of Cellular Mechanics by Calpain Protease	55	0.28119	0	57/61 (93%)	RAP2A,MAPK3,CCND1,CAPN10	50	0.228034
Heparan Sulfate Biosynthesis	56	0.311172	0	60/64 (94%)	CHST2,XYLT1,HS3ST4,NDST1	63	0.249459
GÎ±s Signaling	57	0.347536	0	103/109 (94%)	HRH2,MAPK3,GNG2,RAPGEF4,HCAR2,CHRM1	29	0.172982	-0.447
D-myo-inositol-5-phosphate Metabolism	58	0.374111	0	147/155 (95%)	PLPP6,ITPK1,PPIP5K1,PLCD4,DUSP2,NUDT15,UBLCP1,DUSP14	316	1
Agrin Interactions at Neuromuscular Junction	59	0.381944	0	67/71 (94%)	NRG1,RAP2A,MAPK3,ACTA1	20	0.125603	0
Osteoarthritis Pathway	60	0.391742	0	191/201 (95%)	S1PR3,FZD10,IL1RL2,IL1RL1,HES1,IL1RAPL1,GLI1,WNT8B,RBP4,PPARGC1A	153	0.461318	0
Growth Hormone Signaling	61	0.509331	0	80/84 (95%)	MAPK3,SOCS6,CEBPA,CSH1/CSH2	263	1
Neuregulin Signaling	62	1	0	87/91 (96%)	NRG1,RAP2A,MAPK3,DLG4	52	0.231739	0
Neuropathic Pain Signaling In Dorsal Horn Neurons	63	1	0	110/114 (96%)	NTRK2,MAPK3,KCNN2,PLCD4	251	1
mTOR Signaling	64	1	0	191/196 (97%)	RAP2A,MAPK3,PPP2R2B,RHOU,RPSA	274	1
Role of NFAT in Cardiac Hypertrophy	65	1	0	214/221 (97%)	RAP2A,MAPK3,GNG2,CACNA2D4,PLCD4,CABIN1,HDAC5	379	1	1
P2Y Purigenic Receptor Signaling Pathway	66	1	0	135/139 (97%)	RAP2A,MAPK3,GNG2,PLCD4	295	1
STAT3 Pathway	67	1	0	99/103 (96%)	RAP2A,NTRK2,MAPK3,SOCS6	183	0.529663
Nitric Oxide Signaling in the Cardiovascular System	68	1	0	103/107 (96%)	GUCY2D,PDE3B,MAPK3,CHRM1	192	0.555904
B Cell Receptor Signaling	69	1	0	182/188 (97%)	RAP2A,MAPK3,EGR1,IGHG1,INPP5K,IGHD	349	1
Apoptosis Signaling	70	1	0	91/95 (96%)	RAP2A,MAPK3,CAPN10,FASLG	356	1
Opioid Signaling Pathway	71	1	0	230/240 (96%)	RAP2A,AP2A1,RGS19,AP1G2,MAPK3,KCNJ5,GNG2,RGS6,CACNA2D4,GRK7	157	0.473151	0.378
Colorectal Cancer Metastasis Signaling	72	1	-0.333	239/248 (96%)	RAP2A,FZD10,WNT9B,WNT3,MAPK3,GNG2,RHOU,CCND1,WNT8B	98	0.356451	-0.707
Death Receptor Signaling	73	0.372392	-0.447	86/91 (95%)	TRADD,TNFSF15,ARHGDIB,ACTA1,FASLG	353	1
p38 MAPK Signaling	74	0.395367	-0.447	109/115 (95%)	TRADD,IL1RL2,IL1RL1,MAP4K1,IL1RAPL1,FASLG	355	1
Role of NFAT in Regulation of the Immune Response	75	1	-0.447	175/181 (97%)	CSNK1E,RAP2A,MAPK3,GNG2,CD86,CABIN1	187	0.54325	0
p70S6K Signaling	76	1	-0.447	132/137 (96%)	RAP2A,F2RL3,MAPK3,PPP2R2B,PLCD4	272	1
G Beta Gamma Signaling	77	1	-0.447	115/120 (96%)	RAP2A,MAPK3,KCNJ5,GNG2,CACNA2D4	129	0.408319	0
Sphingosine-1-phosphate Signaling	78	1	-0.447	119/124 (96%)	S1PR3,S1PR5,MAPK3,RHOU,PLCD4	278	1
PI3K Signaling in B Lymphocytes	79	1	-0.447	127/132 (96%)	RAP2A,CD180,ATF5,MAPK3,PLCD4	294	1
IL-6 Signaling	80	1	-0.447	129/134 (96%)	RAP2A,IL1RL2,IL1RL1,MAPK3,IL1RAPL1	359	1
Th2 Pathway	81	1	-0.447	133/139 (96%)	RUNX3,NOTCH2,IL10,IL1RL1,GFI1,CD86	368	1
Calcium Signaling	82	1	-0.447	189/197 (96%)	RAP2A,MAPK3,TRPC6,CHRNA3,CACNA2D4,ACTA1,CABIN1,HDAC5	370	1
Protein Kinase A Signaling	83	1	-0.632	372/384 (97%)	DHH,PDE3B,FLNA,MAPK3,GNG2,PYGB,ANAPC7,PTPDC1,PLCD4,DUSP2,GRK7,PDE6D	384	1	-0.378
Neuroinflammation Signaling Pathway	84	1	-0.632	288/298 (97%)	BIRC7,SOD2,PYCARD,IL10,MAPK3,KCNJ5,CYBB,CD86,CX3CL1,FASLG	383	1	0
Adrenomedullin signaling pathway	85	1	-0.707	187/195 (96%)	GPR182,RAP2A,CALCRL,GUCY2D,MAPK3,KCNN2,RXRB,PLCD4	138	0.432514	0
TGF-Î² Signaling	86	0.225944	-0.816	87/93 (94%)	RAP2A,RUNX3,MAPK3,MAP4K1,INHBC,TLX2	151	0.461318
Insulin Receptor Signaling	87	1	-0.816	135/141 (96%)	SCNN1A,RAP2A,FOXO4,PDE3B,MAPK3,INPP5K	36	0.18281	-0.816
Wnt/Î²-catenin Signaling	88	0.126765	-0.905	158/169 (93%)	CSNK1E,FZD10,WNT9B,WNT3,SOX10,PPP2R2B,DKK4,DKKL1,MAP4K1,CCND1,WNT8B	30	0.174181	-0.378
Cyclins and Cell Cycle Regulation	89	0.140281	-1	74/80 (93%)	CDKN2D,PPP2R2B,CCND1,E2F2,SKP2,HDAC5	102	0.368129
Basal Cell Carcinoma Signaling	90	0.187068	-1	64/69 (93%)	FZD10,WNT9B,WNT3,GLI1,WNT8B	18	0.116413
Glioblastoma Multiforme Signaling	91	0.201837	-1	157/167 (94%)	RAP2A,FZD10,WNT9B,WNT3,MAPK3,RHOU,CCND1,PLCD4,WNT8B,E2F2	12	0.0831764	-1.134
Role of Wnt/GSK-3Î² Signaling in the Pathogenesis of Influenza	92	0.218273	-1	68/73 (93%)	CSNK1E,FZD10,WNT9B,WNT3,WNT8B	85	0.316228
TREM1 Signaling	93	0.371535	-1	66/70 (94%)	IL10,IL1RL1,MAPK3,CD86	75	0.293765
ErbB2-ErbB3 Signaling	94	0.412098	-1	70/74 (95%)	NRG1,RAP2A,MAPK3,CCND1	22	0.139959	-1
Aryl Hydrocarbon Receptor Signaling	95	1	-1	129/134 (96%)	ALDH1L2,MAPK3,RXRB,CCND1,FASLG	168	0.49204
Aldosterone Signaling in Epithelial Cells	96	1	-1	158/165 (96%)	SCNN1A,DNAJB8,DNAJC5,HSCB,MAPK3,PIP5KL1,PLCD4	262	1
Acute Myeloid Leukemia Signaling	97	1	-1	93/97 (96%)	RAP2A,MAPK3,CEBPA,CCND1	166	0.489779
Bladder Cancer Signaling	98	1	-1	87/91 (96%)	RAP2A,MAPK3,FGF3,CCND1	53	0.231739	-1
Synaptic Long Term Depression	99	1	-1.134	166/173 (96%)	RAP2A,GUCY2D,MAPK3,PPP2R2B,PLA2G7,CACNA2D4,PLCD4	381	1	0
ILK Signaling	100	1	-1.134	184/192 (96%)	FBLIM1,FLNA,MAPK3,PPP2R2B,RHOU,CCND1,ACTA1,NACA	385	1	-0.447
Acute Phase Response Signaling	101	0.494311	-1.342	165/173 (95%)	RAP2A,TRADD,SOD2,MAPK3,SOCS6,SERPINF2,SERPIND1,RBP4	174	0.503501
GPCR-Mediated Nutrient Sensing in Enteroendocrine Cells	102	0.54325	-1.342	106/111 (95%)	FFAR3,GNG2,RAPGEF4,CACNA2D4,PLCD4	361	1
Endothelin-1 Signaling	103	1	-1.342	185/191 (97%)	RAP2A,ECE2,GUCY2D,MAPK3,PLA2G7,PLCD4	386	1	-1
ERK/MAPK Signaling	104	1	-1.342	194/199 (97%)	RAP2A,MAPK3,PPP2R2B,RAPGEF4,DUSP2	342	1
PI3K/AKT Signaling	105	1	-1.342	123/128 (96%)	RAP2A,MAPK3,PPP2R2B,INPP5K,CCND1	149	0.456037	-1
Th1 Pathway	106	1	-1.342	118/123 (96%)	RUNX3,NOTCH2,IL10,CD86,IL18R1	367	1
Pyrimidine Deoxyribonucleotides De Novo Biosynthesis I	107	0.0707946		19/22 (86%)	NME4,CMPK2,NME7	19	0.118304
Cell Cycle Regulation by BTG Family Proteins	108	0.0776247		33/37 (89%)	PPP2R2B,HOXB9,CCND1,E2F2	9	0.0776247
Autoimmune Thyroid Disease Signaling	109	0.0851138		34/38 (89%)	IL10,CD86,IGHG1,FASLG	72	0.274157
Flavin Biosynthesis IV (Mammalian)	110	0.0870964		1/2 (50%)	FLAD1	5	0.0537032
Glycogen Degradation II	111	0.0954993		10/12 (83%)	PGM5,PYGB	3	0.0398107
Allograft Rejection Signaling	112	0.0977237		36/40 (90%)	IL10,CD86,IGHG1,FASLG	78	0.294442
Estrogen-mediated S-phase Entry	113	0.104472		23/26 (88%)	CCND1,E2F2,SKP2	25	0.155239
VDR/RXR Activation	114	0.112202		69/75 (92%)	IGFBP6,IL1RL1,CEBPA,HES1,RXRB,CST6	222	1
Glycogen Degradation III	115	0.124165		12/14 (86%)	PGM5,PYGB	6	0.0537032
L-serine Degradation	116	0.126474		2/3 (67%)	SDSL	10	0.0794328
Role of Macrophages, Fibroblasts and Endothelial Cells in Rheumatoid Arthritis	117	0.136144		290/308 (94%)	RAP2A,FZD10,WNT3,WNT9B,IL1RL1,IL10,DKKL1,IGHG1,WNT8B,CCND1,IL18R1,TRADD,IL1RL2,MAPK3,CEBPA,DKK4,IL1RAPL1,PLCD4	148	0.453942
Mismatch Repair in Eukaryotes	118	0.154882		14/16 (88%)	FEN1,RFC3	96	0.354813
Heme Degradation	119	0.164816		3/4 (75%)	BLVRA	14	0.103753
Heme Biosynthesis from Uroporphyrinogen-III I	120	0.164816		3/4 (75%)	CPOX	15	0.103753
Geranylgeranyldiphosphate Biosynthesis	121	0.164816		3/4 (75%)	COX10
NAD Biosynthesis III	122	0.164816		3/4 (75%)	NMNAT2
IL-10 Signaling	123	0.179473		63/68 (93%)	IL1RL2,BLVRA,IL10,IL1RL1,IL1RAPL1	191	0.552077
NAD Salvage Pathway III	124	0.201837		4/5 (80%)	NMNAT2
Role of Osteoblasts, Osteoclasts and Chondrocytes in Rheumatoid Arthritis	125	0.202302		214/227 (94%)	FZD10,TRADD,WNT9B,IL1RL2,WNT3,IL10,IL1RL1,MAPK3,DKK4,DKKL1,IL1RAPL1,WNT8B,IL18R1	134	0.415911
Lipid Antigen Presentation by CD1	126	0.21928		18/20 (90%)	AP2A1,AP1G2	135	0.421697
Hematopoiesis from Pluripotent Stem Cells	127	0.22182		34/37 (92%)	IL10,IGHG1,IGHD	310	1
Notch Signaling	128	0.22182		34/37 (92%)	NOTCH2,HES5,HES1	70	0.264241
Cancer Drug Resistance By Drug Efflux	129	0.222844		51/55 (93%)	RAP2A,mir-130,FOXO4,MAPK3	7	0.0616595
Estrogen Receptor Signaling	130	0.232274		125/133 (94%)	POLR2J2/POLR2J3,CTBP1,RAP2A,TAF6L,MED23,MAPK3,MED30,PPARGC1A	1	0.0281838
Endoplasmic Reticulum Stress Pathway	131	0.236048		19/21 (90%)	MBTPS1,EIF2AK3	142	0.437522
NAD Biosynthesis from 2-amino-3-carboxymuconate Semialdehyde	132	0.236592		5/6 (83%)	NMNAT2
Selenocysteine Biosynthesis II (Archaea and Eukaryotes)	133	0.236592		5/6 (83%)	SEPHS1
Glycogen Biosynthesis II (from UDP-D-Glucose)	134	0.236592		5/6 (83%)	GYG2	24	0.151705
Role of CHK Proteins in Cell Cycle Checkpoint Control	135	0.242103		53/57 (93%)	PPP2R2B,TLK1,E2F2,RFC3	42	0.199526
Estrogen Biosynthesis	136	0.245471		36/39 (92%)	CYP3A7,CYP3A4,HSD17B4	319	1
nNOS Signaling in Skeletal Muscle Cells	137	0.257632		37/40 (93%)	SNTB2,SNTA1,CACNA2D4
Dermatan Sulfate Biosynthesis (Late Stages)	138	0.269153		38/41 (93%)	CHST2,HS3ST4,NDST1	81	0.304789
Pentose Phosphate Pathway (Non-oxidative Branch)	139	0.270396		6/7 (86%)	TKTL1
Glycoaminoglycan-protein Linkage Region Biosynthesis	140	0.270396		6/7 (86%)	XYLT1	32	0.174582
PXR/RXR Activation	141	0.271019		56/60 (93%)	CYP3A7,CYP3A4,CYP7A1,PPARGC1A	48	0.2208
Granulocyte Adhesion and Diapedesis	142	0.285102		153/162 (94%)	CXCL16,HRH1,HRH2,IL1RL2,CLDN8,SELP,IL1RL1,IL1RAPL1,CX3CL1	333	1
Bupropion Degradation	143	0.285759		22/24 (92%)	CYP3A7,CYP3A4	160	0.481948
CDP-diacylglycerol Biosynthesis I	144	0.285759		22/24 (92%)	AGPAT4,AGPAT2	21	0.136458
Primary Immunodeficiency Signaling	145	0.293765		40/43 (93%)	IGLL1/IGLL5,IGHG1,IGHD	268	1
Sucrose Degradation V (Mammalian)	146	0.302691		7/8 (88%)	TPI1	39	0.196789
Superoxide Radicals Degradation	147	0.302691		7/8 (88%)	SOD2
Ketolysis	148	0.302691		7/8 (88%)	BDH1	40	0.196789
Sphingomyelin Metabolism	149	0.302691		7/8 (88%)	SGMS2
Triacylglycerol Biosynthesis	150	0.306196		41/44 (93%)	AGPAT4,PLPP5,AGPAT2	17	0.115611
Chondroitin Sulfate Biosynthesis (Late Stages)	151	0.306196		41/44 (93%)	CHST2,HS3ST4,NDST1	92	0.334195
Eicosanoid Signaling	152	0.311172		60/64 (94%)	PTGES2,DPEP3,ALOX5AP,PLA2G7	65	0.249459
Phosphatidylglycerol Biosynthesis II (Non-plastidic)	153	0.31842		24/26 (92%)	AGPAT4,AGPAT2	26	0.155239
Ovarian Cancer Signaling	154	0.321366		139/147 (95%)	RAP2A,FZD10,WNT9B,WNT3,MAPK3,FSHB,CCND1,WNT8B	43	0.20797
Prostanoid Biosynthesis	155	0.333426		8/9 (89%)	PTGES2	44	0.218776
Heme Biosynthesis II	156	0.333426		8/9 (89%)	CPOX	45	0.218776
GDP-glucose Biosynthesis	157	0.333426		8/9 (89%)	PGM5	46	0.218776
D-myo-inositol (1,4,5)-Trisphosphate Biosynthesis	158	0.334965		25/27 (93%)	PIP5KL1,PLCD4	177	0.5236
B Cell Development	159	0.350752		26/28 (93%)	CD86,IGHD	184	0.535797
Adipogenesis pathway	160	0.355631		124/131 (95%)	CTBP1,FZD10,AGPAT2,NR2F2,CEBPA,PPIP5K1,HDAC5	74	0.280543
Embryonic Stem Cell Differentiation into Cardiac Lineages	161	0.362243		9/10 (90%)	ISL1
Glucose and Glucose-1-phosphate Degradation	162	0.362243		9/10 (90%)	PGM5	56	0.239883
Ketogenesis	163	0.362243		9/10 (90%)	BDH1	57	0.239883
NAD Phosphorylation and Dephosphorylation	164	0.362243		9/10 (90%)	NADK2	58	0.239883
Glycine Betaine Degradation	165	0.362243		9/10 (90%)	SDSL	59	0.239883
Chronic Myeloid Leukemia Signaling	166	0.363915		105/111 (95%)	CTBP1,RAP2A,MAPK3,CCND1,E2F2,HDAC5	35	0.18197
Nur77 Signaling in T Lymphocytes	167	0.366438		46/49 (94%)	NR4A1,CD86,CABIN1	23	0.146218
Nicotine Degradation II	168	0.366438		46/49 (94%)	CYP3A7,CYP3A4,INMT	107	0.383707
Acetone Degradation I (to Methylglyoxal)	169	0.367282		27/29 (93%)	CYP3A7,CYP3A4	188	0.548277
Amyloid Processing	170	0.379315		47/50 (94%)	CSNK1E,MAPK3,CAPN10	345	1
Retinoate Biosynthesis I	171	0.382825		28/30 (93%)	SDR9C7,RDH12	38	0.194089
Fatty Acid Î²-oxidation I	172	0.382825		28/30 (93%)	ACSBG2,HSD17B4	194	0.561048
Pentose Phosphate Pathway	173	0.390841		10/11 (91%)	TKTL1
Dolichyl-diphosphooligosaccharide Biosynthesis	174	0.390841		10/11 (91%)	ALG14	69	0.260016
Transcriptional Regulatory Network in Embryonic Stem Cells	175	0.402717		49/52 (94%)	ISL1,HIST1H4L,HIST1H4B	311	1
Xenobiotic Metabolism Signaling	176	0.41115		257/270 (95%)	CYP3A7,RAP2A,HS3ST4,HDAC5,CHST2,CYP3A4,ALDH1L2,MAPK3,KEAP1,PPP2R2B,NDST1,EIF2AK3,PPARGC1A	144	0.446684
DNA Methylation and Transcriptional Repression Signaling	177	0.414954		30/32 (94%)	HIST1H4L,HIST1H4B	202	0.58479
Androgen Biosynthesis	178	0.41783		11/12 (92%)	HSD3B1
BER pathway	179	0.41783		11/12 (92%)	FEN1
Human Embryonic Stem Cell Pluripotency	180	0.420727		133/140 (95%)	S1PR3,FZD10,NTRK2,S1PR5,WNT9B,WNT3,WNT8B	179	0.526017
Unfolded protein response	181	0.438531		52/55 (95%)	MBTPS1,CEBPA,EIF2AK3	340	1
Fatty Acid Activation	182	0.443609		12/13 (92%)	ACSBG2	80	0.299916
NAD biosynthesis II (from tryptophan)	183	0.443609		12/13 (92%)	NMNAT2
Leukotriene Biosynthesis	184	0.443609		12/13 (92%)	DPEP3
Cholesterol Biosynthesis I	185	0.443609		12/13 (92%)	DHCR7
Cholesterol Biosynthesis II (via 24,25-dihydrolanosterol)	186	0.443609		12/13 (92%)	DHCR7
Cholesterol Biosynthesis III (via Desmosterol)	187	0.443609		12/13 (92%)	DHCR7
Nucleotide Excision Repair Pathway	188	0.444631		32/34 (94%)	POLR2J2/POLR2J3,ERCC6	54	0.233884
Glutamate Receptor Signaling	189	0.44978		53/56 (95%)	SLC17A8,GNG2,DLG4	146	0.44978
FXR/RXR Activation	190	0.450817		116/122 (95%)	CYP7A1,FOXA3,SERPINF2,CYP8B1,RBP4,PPARGC1A	55	0.234963
Antiproliferative Role of Somatostatin Receptor 2	191	0.451856		74/78 (95%)	RAP2A,GUCY2D,MAPK3,GNG2	27	0.160325
Coagulation System	192	0.460257		33/35 (94%)	SERPINF2,SERPIND1	207	0.616595
Heparan Sulfate Biosynthesis (Late Stages)	193	0.461318		54/57 (95%)	CHST2,HS3ST4,NDST1	150	0.458142
Regulation of the Epithelial-Mesenchymal Transition Pathway	194	0.465586		182/191 (95%)	RAP2A,FZD10,NOTCH2,WNT9B,WNT3,MAPK3,EGR1,FGF3,WNT8B	132	0.413048
Î³-glutamyl Cycle	195	0.467735		13/14 (93%)	CHAC1	87	0.31842
Role of BRCA1 in DNA Damage Response	196	0.470977		76/80 (95%)	ATRIP,BABAM1,E2F2,RFC3	101	0.368129
Communication between Innate and Adaptive Immune Cells	197	0.470977		76/80 (95%)	IL10,CD86,IGHG1,IGHD	277	1
Cellular Effects of Sildenafil (Viagra)	198	0.481948		120/126 (95%)	MPRIP,GUCY2D,PDE3B,KCNN2,PLCD4,ACTA1	143	0.444631
Role of NANOG in Mammalian Embryonic Stem Cell Pluripotency	199	0.481948		120/126 (95%)	RAP2A,FZD10,WNT9B,WNT3,MAPK3,WNT8B	66	0.254683
Telomere Extension by Telomerase	200	0.490908		14/15 (93%)	POT1
Histamine Degradation	201	0.490908		14/15 (93%)	ALDH1L2	93	0.337287
Non-Small Cell Lung Cancer Signaling	202	0.500035		79/83 (95%)	RAP2A,MAPK3,RXRB,CCND1	37	0.186638
Melanoma Signaling	203	0.506991		58/61 (95%)	RAP2A,MAPK3,CCND1	49	0.228034
Glutaryl-CoA Degradation	204	0.514044		15/16 (94%)	HSD17B4
Mitochondrial L-carnitine Shuttle Pathway	205	0.514044		15/16 (94%)	ACSBG2	97	0.354813
Superpathway of Geranylgeranyldiphosphate Biosynthesis I (via Mevalonate)	206	0.514044		15/16 (94%)	COX10
Parkinson's Signaling	207	0.514044		15/16 (94%)	PRKN
Wnt/Ca+ pathway	208	0.517607		59/62 (95%)	FZD10,PLCD4,PDE6D	172	0.502343
Estrogen-Dependent Breast Cancer Signaling	209	0.5188		81/85 (95%)	RAP2A,MAPK3,HSD17B4,CCND1	122	0.404576
Crosstalk between Dendritic Cells and Natural Killer Cells	210	0.52723		82/86 (95%)	KIR3DL1,CD86,ACTA1,FASLG	130	0.412098
HIPPO signaling	211	0.52723		82/86 (95%)	CSNK1E,PPP2R2B,DLG4,SKP2	339	1
IL-7 Signaling Pathway	212	0.52723		82/86 (95%)	FOXO4,MAPK3,IGHG1,CCND1	131	0.412098
Oncostatin M Signaling	213	0.530884		38/40 (95%)	RAP2A,MAPK3	77	0.294442
Graft-versus-Host Disease Signaling	214	0.530884		38/40 (95%)	CD86,FASLG	269	1
Triacylglycerol Degradation	215	0.530884		38/40 (95%)	DAGLB,NDST1
Granzyme A Signaling	216	0.534564		16/17 (94%)	ANP32A
Î³-linolenate Biosynthesis II (Animals)	217	0.534564		16/17 (94%)	ACSBG2	104	0.372392
Oxidative Ethanol Degradation III	218	0.534564		16/17 (94%)	ALDH1L2	105	0.372392
Pyridoxal 5'-phosphate Salvage Pathway	219	0.539511		61/64 (95%)	DMPK,MAPK3,MAK	64	0.249459
Mechanisms of Viral Exit from Host Cells	220	0.544503		39/41 (95%)	SH3GL1,ACTA1	246	1
T Helper Cell Differentiation	221	0.549541		62/65 (95%)	IL10,CD86,IL18R1	68	0.25704
Differential Regulation of Cytokine Production in Macrophages and T Helper Cells by IL-17A and IL-17F	222	0.555904		17/18 (94%)	IL10	110	0.389045
The Visual Cycle	223	0.555904		17/18 (94%)	RDH12	111	0.389045
Tryptophan Degradation X (Mammalian, via Tryptamine)	224	0.555904		17/18 (94%)	ALDH1L2	112	0.389045
D-myo-inositol (1,4,5)-trisphosphate Degradation	225	0.555904		17/18 (94%)	INPP5K	113	0.389045
Putrescine Degradation III	226	0.555904		17/18 (94%)	ALDH1L2	114	0.389045
Fatty Acid Î±-oxidation	227	0.555904		17/18 (94%)	ALDH1L2	115	0.389045
tRNA Splicing	228	0.557186		40/42 (95%)	PDE3B,PDE6D	82	0.314775
Nicotine Degradation III	229	0.570164		41/43 (95%)	CYP3A7,CYP3A4	315	1
GADD45 Signaling	230	0.57544		18/19 (95%)	CCND1	123	0.406443
D-myo-inositol (1,3,4)-trisphosphate Biosynthesis	231	0.57544		18/19 (95%)	INPP5K	125	0.406443
Methionine Degradation I (to Homocysteine)	232	0.57544		18/19 (95%)	EHMT1
Caveolar-mediated Endocytosis Signaling	233	0.580764		65/68 (96%)	COPZ1,FLNA,ACTA1	73	0.278612
Role of Oct4 in Mammalian Embryonic Stem Cell Pluripotency	234	0.583445		42/44 (95%)	NR2F2,RXRB	90	0.334195
Inflammasome pathway	235	0.594292		19/20 (95%)	PYCARD	136	0.421697
NAD Salvage Pathway II	236	0.61235		20/21 (95%)	NMNAT2
Ethanol Degradation IV	237	0.61235		20/21 (95%)	ALDH1L2	141	0.437522
Cysteine Biosynthesis III (mammalia)	238	0.61235		20/21 (95%)	EHMT1
Glucocorticoid Receptor Signaling	239	1		330/339 (97%)	POLR2J2/POLR2J3,KRT6C,RAP2A,TAF6L,KRT33A,IL10,MAPK3,KRT73,CEBPA	210	1
Natural Killer Cell Signaling	240	1		118/123 (96%)	RAP2A,KIR3DL1,MAPK3,INPP5K,LILRB1	137	0.42658
Circadian Rhythm Signaling	241	1		33/34 (97%)	CSNK1E
Leukocyte Extravasation Signaling	242	1		200/204 (98%)	CLDN8,CYBB,RAPGEF4,ACTA1	211	1
Synaptic Long Term Potentiation	243	1		120/123 (98%)	RAP2A,MAPK3,PLCD4	212	1
Axonal Guidance Signaling	244	1		428/446 (96%)	RAP2A,FZD10,EPHB4,ADAM20,WNT3,WNT9B,GNG2,UNC5B,EFNA3,WNT8B,ADAMTS2,ADAM18,NTRK2,ECE2,MAPK3,TUBA3C/TUBA3D,PLCD4,GLI1	213	1
Amyotrophic Lateral Sclerosis Signaling	245	1		107/109 (98%)	NEFH,CAPN10	214	1
Fc Epsilon RI Signaling	246	1		120/123 (98%)	RAP2A,MAPK3,INPP5K	215	1
Huntington's Disease Signaling	247	1		237/247 (96%)	POLR2J2/POLR2J3,DNAJC5,VTI1A,MAPK3,GNG2,DLG4,RCOR2,UBE2S,CAPN10,HDAC5	216	1
p53 Signaling	248	1		108/110 (98%)	CCND1,TP53I3	218	1
Hepatic Cholestasis	249	1		152/157 (97%)	IL1RL2,IL1RL1,CYP7A1,IL1RAPL1,CYP8B1	219	1
Hepatic Fibrosis / Hepatic Stellate Cell Activation	250	1		176/182 (97%)	COL9A1,IL1RL2,IL10,IL1RL1,IL1RAPL1,FASLG	220	1
Mitochondrial Dysfunction	251	1		155/160 (97%)	SOD2,TXN2,COX10,PRKN,NDUFS4	221	1
Tight Junction Signaling	252	1		161/166 (97%)	CLDN8,VTI1A,PPP2R2B,CEBPA,ACTA1	223	1
TR/RXR Activation	253	1		94/98 (96%)	PDE3B,CYP7A1,RXRB,PPARGC1A	71	0.273527
RAR Activation	254	1		180/186 (97%)	SDR9C7,NR2F2,RDH12,RXRB,RBP4,PPARGC1A	109	0.389045
Erythropoietin Signaling	255	1		85/87 (98%)	RAP2A,MAPK3	224	1
14-3-3-mediated Signaling	256	1		132/136 (97%)	RAP2A,MAPK3,TUBA3C/TUBA3D,PLCD4	225	1
Î±-Adrenergic Signaling	257	1		87/91 (96%)	RAP2A,MAPK3,GNG2,PYGB	51	0.231739
Activation of IRF by Cytosolic Pattern Recognition Receptors	258	1		60/61 (98%)	IL10	226	1
Clathrin-mediated Endocytosis Signaling	259	1		195/201 (97%)	SH3GL1,AP2A1,AP1G2,FGF3,ACTA1,RBP4	227	1
FcÎ³ Receptor-mediated Phagocytosis in Macrophages and Monocytes	260	1		89/91 (98%)	MAPK3,ACTA1	228	1
IL-12 Signaling and Production in Macrophages	261	1		140/143 (98%)	IL10,MAPK3,RBP4	229	1
Role of Pattern Recognition Receptors in Recognition of Bacteria and Viruses	262	1		128/131 (98%)	IL10,MAPK3,C3AR1	230	1
MIF Regulation of Innate Immunity	263	1		40/41 (98%)	MAPK3	231	1
FcÎ³RIIB Signaling in B Lymphocytes	264	1		83/85 (98%)	RAP2A,CACNA2D4	232	1
LPS-stimulated MAPK Signaling	265	1		91/93 (98%)	RAP2A,MAPK3	233	1
NF-ÎºB Activation by Viruses	266	1		90/92 (98%)	RAP2A,MAPK3	234	1
CCR5 Signaling in Macrophages	267	1		86/89 (97%)	GNG2,CACNA2D4,FASLG	235	1
IL-22 Signaling	268	1		23/24 (96%)	MAPK3	159	0.481948
CD40 Signaling	269	1		77/78 (99%)	MAPK3	236	1
Calcium-induced T Lymphocyte Apoptosis	270	1		54/56 (96%)	NR4A1,CABIN1	145	0.44978
Cytotoxic T Lymphocyte-mediated Apoptosis of Target Cells	271	1		26/27 (96%)	FASLG
IL-3 Signaling	272	1		87/89 (98%)	RAP2A,MAPK3	237	1
Lymphotoxin Î² Receptor Signaling	273	1		66/67 (99%)	MAPK3	238	1
IL-17 Signaling	274	1		89/91 (98%)	RAP2A,MAPK3	239	1
4-1BB Signaling in T Lymphocytes	275	1		31/32 (97%)	MAPK3	201	0.58479
Thrombopoietin Signaling	276	1		69/71 (97%)	RAP2A,MAPK3	198	0.57544
CTLA4 Signaling in Cytotoxic T Lymphocytes	277	1		90/94 (96%)	AP2A1,AP1G2,PPP2R2B,CD86	240	1
Induction of Apoptosis by HIV1	278	1		58/60 (97%)	TRADD,FASLG
CCR3 Signaling in Eosinophils	279	1		125/129 (97%)	RAP2A,MPRIP,MAPK3,GNG2	241	1
CD28 Signaling in T Helper Cells	280	1		121/122 (99%)	CD86	242	1
IL-15 Signaling	281	1		79/82 (96%)	RAP2A,MAPK3,FASLG	243	1
Virus Entry via Endocytic Pathways	282	1		109/114 (96%)	RAP2A,AP2A1,AP1G2,FLNA,ACTA1	103	0.371535
Role of Cytokines in Mediating Communication between Immune Cells	283	1		50/52 (96%)	IL10,IL20	244	1
Reelin Signaling in Neurons	284	1		88/91 (97%)	ARHGEF5,MAP4K1,ARHGEF3	247	1
HIF1Î± Signaling	285	1		118/120 (98%)	RAP2A,MAPK3	248	1
Melatonin Signaling	286	1		68/70 (97%)	MAPK3,PLCD4	249	1
Angiopoietin Signaling	287	1		81/82 (99%)	RAP2A	250	1
Relaxin Signaling	288	1		150/155 (97%)	GUCY2D,PDE3B,MAPK3,GNG2,PDE6D	127	0.408319
Factors Promoting Cardiogenesis in Vertebrates	289	1		87/89 (98%)	FZD10,WNT3	252	1
CNTF Signaling	290	1		63/65 (97%)	RAP2A,MAPK3	180	0.52723
Renin-Angiotensin Signaling	291	1		124/126 (98%)	RAP2A,MAPK3	253	1
Semaphorin Signaling in Neurons	292	1		49/51 (96%)	MAPK3,RHOU	120	0.402717
Molecular Mechanisms of Cancer	293	1		368/384 (96%)	RAP2A,FZD10,WNT9B,WNT3,WNT8B,CCND1,DHH,ARHGEF5,RASGRF1,CDKN2D,MAPK3,RHOU,ARHGEF3,GLI1,FASLG,E2F2	61	0.241546
Mitotic Roles of Polo-Like Kinase	294	1		61/63 (97%)	PPP2R2B,ANAPC7	255	1
HGF Signaling	295	1		115/118 (97%)	RAP2A,MAPK3,CCND1	256	1
HMGB1 Signaling	296	1		134/137 (98%)	RAP2A,MAPK3,RHOU	257	1
FLT3 Signaling in Hematopoietic Progenitor Cells	297	1		87/89 (98%)	RAP2A,MAPK3	258	1
Cholecystokinin/Gastrin-mediated Signaling	298	1		103/106 (97%)	RAP2A,MAPK3,RHOU	190	0.549541
Melanocyte Development and Pigmentation Signaling	299	1		100/103 (97%)	RAP2A,MAPK3,SOX10	181	0.529663
ATM Signaling	300	1		95/97 (98%)	PPP2R2B,TLK1	260	1
Androgen Signaling	301	1		131/136 (96%)	POLR2J2/POLR2J3,MAPK3,GNG2,CCND1,CACNA2D4	175	0.503501
Germ Cell-Sertoli Cell Junction Signaling	302	1		168/174 (97%)	RAP2A,MAPK3,KEAP1,TUBA3C/TUBA3D,RHOU,ACTA1	261	1
Prolactin Signaling	303	1		86/89 (97%)	RAP2A,MAPK3,SOCS6	139	0.433511
CREB Signaling in Neurons	304	1		210/216 (97%)	POLR2J2/POLR2J3,RAP2A,MAPK3,GNG2,CACNA2D4,PLCD4	264	1
Prostate Cancer Signaling	305	1		98/101 (97%)	RAP2A,MAPK3,CCND1	176	0.516416
Renal Cell Carcinoma Signaling	306	1		83/85 (98%)	RAP2A,MAPK3	265	1
Type I Diabetes Mellitus Signaling	307	1		98/102 (96%)	TRADD,SOCS6,CD86,FASLG	266	1
Small Cell Lung Cancer Signaling	308	1		82/85 (96%)	RXRB,CCND1,SKP2	267	1
Endometrial Cancer Signaling	309	1		67/70 (96%)	RAP2A,MAPK3,CCND1	76	0.293765
Glioma Signaling	310	1		114/119 (96%)	RAP2A,CDKN2D,MAPK3,CCND1,E2F2	47	0.219786
Type II Diabetes Mellitus Signaling	311	1		146/151 (97%)	TRADD,MAPK3,SOCS6,ACSBG2,CACNA2D4	270	1
ERK5 Signaling	312	1		69/70 (99%)	RAP2A	273	1
Myc Mediated Apoptosis Signaling	313	1		74/76 (97%)	RAP2A,FASLG	275	1
Pancreatic Adenocarcinoma Signaling	314	1		116/119 (97%)	MAPK3,CCND1,E2F2	276	1
G Protein Signaling Mediated by Tubby	315	1		29/30 (97%)	GNG2	193	0.561048
Systemic Lupus Erythematosus Signaling	316	1		197/204 (97%)	RAP2A,SNRPN,RNPC3,IL10,MAPK3,CD86,IGHG1	158	0.475335
Cdc42 Signaling	317	1		118/120 (98%)	FGD3,MPRIP	279	1
FAK Signaling	318	1		99/103 (96%)	RAP2A,MAPK3,CAPN10,ACTA1	182	0.529663
Retinoic acid Mediated Apoptosis Signaling	319	1		58/59 (98%)	RXRB	280	1
AMPK Signaling	320	1		206/212 (97%)	FOXO4,PPP2R2B,CHRNA3,CCND1,CHRM1,PPARGC1A	281	1
PAK Signaling	321	1		103/105 (98%)	RAP2A,MAPK3	282	1
Hereditary Breast Cancer Signaling	322	1		142/147 (97%)	POLR2J2/POLR2J3,RAP2A,CCND1,RFC3,HDAC5	195	0.564937
HER-2 Signaling in Breast Cancer	323	1		91/94 (97%)	NRG1,RAP2A,CCND1	156	0.468813
Altered T Cell and B Cell Signaling in Rheumatoid Arthritis	324	1		76/79 (96%)	IL10,CD86,FASLG	283	1
Atherosclerosis Signaling	325	1		118/121 (98%)	SELP,PLA2G7,RBP4	284	1
Regulation of eIF4 and p70S6K Signaling	326	1		152/156 (97%)	RAP2A,MAPK3,PPP2R2B,RPSA	285	1
Leptin Signaling in Obesity	327	1		81/84 (96%)	PDE3B,MAPK3,PLCD4	286	1
Glioma Invasiveness Signaling	328	1		73/76 (96%)	RAP2A,MAPK3,RHOU	94	0.338065
IL-1 Signaling	329	1		91/92 (99%)	GNG2	287	1
Breast Cancer Regulation by Stathmin1	330	1		202/210 (96%)	RAP2A,ARHGEF5,MAPK3,GNG2,PPP2R2B,TUBA3C/TUBA3D,ARHGEF3,E2F2	288	1
RANK Signaling in Osteoclasts	331	1		99/100 (99%)	MAPK3	289	1
Neuroprotective Role of THOP1 in Alzheimer's Disease	332	1		107/111 (96%)	KLK7,ECE2,TMPRSS11B,ST14	290	1
Regulation of IL-2 Expression in Activated and Anergic T Lymphocytes	333	1		81/83 (98%)	RAP2A,MAPK3	291	1
TWEAK Signaling	334	1		32/33 (97%)	TRADD
PKCÎ¸ Signaling in T Lymphocytes	335	1		152/156 (97%)	RAP2A,MAPK3,CD86,CACNA2D4	292	1
TNFR1 Signaling	336	1		46/47 (98%)	TRADD
Role of MAPK Signaling in the Pathogenesis of Influenza	337	1		72/75 (96%)	RAP2A,MAPK3,PLA2G7	88	0.331131
Role of PI3K/AKT Signaling in the Pathogenesis of Influenza	338	1		75/76 (99%)	MAPK3	293	1
Antiproliferative Role of TOB in T Cell Signaling	339	1		25/26 (96%)	SKP2
MSP-RON Signaling Pathway	340	1		69/71 (97%)	KLK7,ACTA1	199	0.57544
MIF-mediated Glucocorticoid Regulation	341	1		32/33 (97%)	MAPK3	205	0.595662
Tumoricidal Function of Hepatic Natural Killer Cells	342	1		23/24 (96%)	FASLG
Intrinsic Prothrombin Activation Pathway	343	1		39/40 (98%)	KLK7	296	1
Cell Cycle Control of Chromosomal Replication	344	1		52/53 (98%)	ORC6	297	1
Assembly of RNA Polymerase II Complex	345	1		48/50 (96%)	POLR2J2/POLR2J3,TAF6L	116	0.39355
Role of Tissue Factor in Cancer	346	1		123/126 (98%)	RAP2A,MAPK3,EGR1	298	1
IL-17A Signaling in Airway Cells	347	1		77/78 (99%)	MAPK3	299	1
Role of IL-17A in Arthritis	348	1		68/69 (99%)	MAPK3	300	1
IL-17A Signaling in Fibroblasts	349	1		34/35 (97%)	MAPK3	208	0.616595
IL-17A Signaling in Gastric Cells	350	1		24/25 (96%)	MAPK3	170	0.496592
Role of IL-17F in Allergic Inflammatory Airway Diseases	351	1		41/42 (98%)	MAPK3	301	1
Differential Regulation of Cytokine Production in Intestinal Epithelial Cells by IL-17A and IL-17F	352	1		22/23 (96%)	IL10	155	0.467735
Role of JAK2 in Hormone-like Cytokine Signaling	353	1		31/32 (97%)	SOCS6	203	0.58479
Role of JAK family kinases in IL-6-type Cytokine Signaling	354	1		24/25 (96%)	MAPK3	171	0.496592
Role of JAK1 and JAK3 in Î³c Cytokine Signaling	355	1		73/75 (97%)	RAP2A,MAPK3	302	1
Actin Nucleation by ARP-WASP Complex	356	1		59/61 (97%)	RAP2A,RHOU	169	0.494311
Dopamine-DARPP32 Feedback in cAMP Signaling	357	1		154/160 (96%)	KCNJ12,CSNK1E,KCNJ5,KCNJ1,PPP2R2B,PLCD4	303	1
NGF Signaling	358	1		121/123 (98%)	RAP2A,MAPK3	304	1
Paxillin Signaling	359	1		112/114 (98%)	RAP2A,ACTA1	305	1
Sertoli Cell-Sertoli Cell Junction Signaling	360	1		173/179 (97%)	RAP2A,CLDN8,MAPK3,KEAP1,TUBA3C/TUBA3D,ACTA1	306	1
Gap Junction Signaling	361	1		188/195 (96%)	CSNK1E,RAP2A,GUCY2D,MAPK3,TUBA3C/TUBA3D,PLCD4,ACTA1	307	1
Telomerase Signaling	362	1		109/114 (96%)	RAP2A,MAPK3,PPP2R2B,POT1,HDAC5	308	1
Mouse Embryonic Stem Cell Pluripotency	363	1		108/111 (97%)	RAP2A,FZD10,MAPK3	309	1
eNOS Signaling	364	1		162/164 (99%)	CHRNA3,CHRM1
nNOS Signaling in Neurons	365	1		44/46 (96%)	DLG4,CAPN10	312	1
VEGF Family Ligand-Receptor Interactions	366	1		89/91 (98%)	RAP2A,MAPK3	313	1
Ephrin A Signaling	367	1		59/60 (98%)	EFNA3	314	1
Ephrin B Signaling	368	1		70/73 (96%)	EPHB4,MAPK3,GNG2	204	0.590201
ErbB Signaling	369	1		99/102 (97%)	NRG1,RAP2A,MAPK3	178	0.5236
ErbB4 Signaling	370	1		73/76 (96%)	NRG1,RAP2A,MAPK3	95	0.338065
GDNF Family Ligand-Receptor Interactions	371	1		79/82 (96%)	RAP2A,MAPK3,GFRA1	106	0.382825
Netrin Signaling	372	1		63/65 (97%)	UNC5B,CACNA2D4
Dopamine Degradation	373	1		27/28 (96%)	ALDH1L2	185	0.535797
Melatonin Degradation I	374	1		49/51 (96%)	CYP3A7,CYP3A4	317	1
Phospholipases	375	1		56/58 (97%)	PLA2G7,PLCD4	318	1
Superpathway of D-myo-inositol (1,4,5)-trisphosphate Metabolism	376	1		23/24 (96%)	INPP5K	161	0.481948
Serotonin Degradation	377	1		56/57 (98%)	ALDH1L2	321	1
Retinol Biosynthesis	378	1		36/37 (97%)	RDH12	324	1
Tryptophan Degradation III (Eukaryotic)	379	1		23/24 (96%)	HSD17B4
Glycolysis I	380	1		23/24 (96%)	TPI1	162	0.481948
Superpathway of Melatonin Degradation	381	1		53/55 (96%)	CYP3A7,CYP3A4	325	1
Stearate Biosynthesis I (Animals)	382	1		42/43 (98%)	ACSBG2	326	1
Noradrenaline and Adrenaline Degradation	383	1		32/33 (97%)	ALDH1L2	206	0.595662
Ethanol Degradation II	384	1		30/31 (97%)	ALDH1L2	197	0.572796
Superpathway of Methionine Degradation	385	1		33/34 (97%)	EHMT1
Superpathway of Cholesterol Biosynthesis	386	1		26/27 (96%)	DHCR7
Antioxidant Action of Vitamin C	387	1		99/102 (97%)	MAPK3,PLA2G7,PLCD4	327	1
Epithelial Adherens Junction Signaling	388	1		141/146 (97%)	RAP2A,NOTCH2,KEAP1,TUBA3C/TUBA3D,ACTA1	328	1
Remodeling of Epithelial Adherens Junctions	389	1		63/65 (97%)	TUBA3C/TUBA3D,ACTA1	331	1
Agranulocyte Adhesion and Diapedesis	390	1		166/172 (97%)	CXCL16,HRH1,CLDN8,SELP,CX3CL1,ACTA1	332	1
Sperm Motility	391	1		117/119 (98%)	PLA2G7,PLCD4	334	1
Tec Kinase Signaling	392	1		158/162 (98%)	GNG2,RHOU,ACTA1,FASLG	335	1
UVA-Induced MAPK Signaling	393	1		107/110 (97%)	RAP2A,MAPK3,PLCD4	336	1
UVB-Induced MAPK Signaling	394	1		64/65 (98%)	MAPK3	337	1
UVC-Induced MAPK Signaling	395	1		47/49 (96%)	RAP2A,MAPK3	108	0.383707
Oxidative Phosphorylation	396	1		98/100 (98%)	COX10,NDUFS4	338	1
Toll-like Receptor Signaling	397	1		74/75 (99%)	IL1RL1
EGF Signaling	398	1		67/68 (99%)	MAPK3	341	1
Cardiac Î²-adrenergic Signaling	399	1		136/140 (97%)	PDE3B,GNG2,PPP2R2B,PDE6D	343	1
Interferon Signaling	400	1		35/36 (97%)	IFIT3
Protein Ubiquitination Pathway	401	1		252/261 (97%)	USP44,DNAJB8,DNAJC5,HSCB,UBE2N,SUGT1,PRKN,UBE2S,SKP2	344	1
IL-2 Signaling	402	1		68/70 (97%)	RAP2A,MAPK3	196	0.567545
FGF Signaling	403	1		88/90 (98%)	MAPK3,FGF3	346	1
JAK/Stat Signaling	404	1		86/89 (97%)	RAP2A,MAPK3,SOCS6	140	0.433511
Cell Cycle: G2/M DNA Damage Checkpoint Regulation	405	1		49/50 (98%)	SKP2
GABA Receptor Signaling	406	1		90/94 (96%)	AP2A1,AP1G2,KCNN2,CACNA2D4	347	1
IL-4 Signaling	407	1		88/91 (97%)	RAP2A,IRF4,INPP5K	348	1
Serotonin Receptor Signaling	408	1		40/41 (98%)	HTR3B	350	1
Phototransduction Pathway	409	1		49/51 (96%)	GUCY2D,PDE6D	121	0.402717
Chemokine Signaling	410	1		71/74 (96%)	RAP2A,MPRIP,MAPK3	351	1
Neurotrophin/TRK Signaling	411	1		80/83 (96%)	RAP2A,NTRK2,MAPK3	352	1
Sonic Hedgehog Signaling	412	1		28/29 (97%)	GLI1	189	0.548277
IGF-1 Signaling	413	1		107/111 (96%)	IGFBP6,RAP2A,MAPK3,SOCS6	354	1
Dopamine Receptor Signaling	414	1		74/75 (99%)	PPP2R2B
VEGF Signaling	415	1		102/105 (97%)	RAP2A,MAPK3,ACTA1	186	0.54325
Hypoxia Signaling in the Cardiovascular System	416	1		70/72 (97%)	UBE2N,UBE2S	200	0.583445
T Cell Receptor Signaling	417	1		110/112 (98%)	RAP2A,MAPK3	358	1
G-Protein Coupled Receptor Signaling	418	1		269/280 (96%)	S1PR3,RAP2A,HRH1,HRH2,FFAR3,PDE3B,MAPK3,RAPGEF4,HCAR2,CHRM1,PDE6D	164	0.487528
PDGF Signaling	419	1		93/96 (97%)	RAP2A,MAPK3,INPP5K	163	0.483059
BMP signaling pathway	420	1		77/80 (96%)	RAP2A,MAPK3,TLX2	360	1
GPCR-Mediated Integration of Enteroendocrine Signaling Exemplified by an L Cell	421	1		71/72 (99%)	PLCD4
Gustation Pathway	422	1		145/150 (97%)	SCNN1A,PDE3B,GNG2,CACNA2D4,PDE6D	362	1
Phagosome Formation	423	1		118/122 (97%)	RHOU,IGHG1,C3AR1,PLCD4	363	1
Phagosome Maturation	424	1		129/133 (97%)	ATP6V1H,VTI1A,TUBA3C/TUBA3D,CYBB	364	1
Macropinocytosis Signaling	425	1		84/86 (98%)	RAP2A,ANKFY1	365	1
Th1 and Th2 Activation Pathway	426	1		166/173 (96%)	RUNX3,NOTCH2,IL10,IL1RL1,GFI1,CD86,IL18R1	366	1
GP6 Signaling Pathway	427	1		130/131 (99%)	COL9A1	369	1
Iron homeostasis signaling pathway	428	1		124/129 (96%)	CIAO1,ATP6V1H,HSCB,MAPK3,SKP2	154	0.462381
GM-CSF Signaling	429	1		76/79 (96%)	RAP2A,MAPK3,CCND1	99	0.360579
Complement System	430	1		35/36 (97%)	C3AR1	209	0.628058
Ephrin Receptor Signaling	431	1		169/174 (97%)	RAP2A,EPHB4,MAPK3,GNG2,EFNA3	371	1

## Sheet: STR HUMAN disease and function
0.1									0.05
Categories_Functions_Diseases or Functions Annotation	Categories	Functions	Diseases or Functions Annotation	p-Value	Predicted Activation State	Activation z-score	# Molecules	Molecules	p-Value	Predicted Activation State	Activation z-score	# Molecules	Molecules
Cellular Development, Cellular Growth and Proliferation_cell proliferation_Cell proliferation of lymphoma cell lines	Cellular Development, Cellular Growth and Proliferation	cell proliferation	Cell proliferation of lymphoma cell lines	0.00999	Increased	1.942	13	COPZ1,FOXM1,GFI1,GLI1,HES1,HOXB9,IL10,IRF4,JUNB,NOTCH2,SKP2,SOCS6,TNFSF15	0.0392	Borderline	1.175	8	COPZ1,FOXM1,GFI1,GLI1,HES1,HOXB9,IL10,SOCS6
Cell Death and Survival_cell viability_Cell viability of gastrointestinal stromal tumor cell lines	Cell Death and Survival	cell viability	Cell viability of gastrointestinal stromal tumor cell lines	8.42e-05	Decreased	-1.59	6	ZNF100,ZNF254,ZNF43,ZNF431,ZNF528,ZNF91	0.0118			3	ZNF254,ZNF431,ZNF91
Cellular Assembly and Organization, Tissue Development_formation_Formation of filaments	Cellular Assembly and Organization, Tissue Development	formation	Formation of filaments				14	ACTA1,ARHGEF5,C3AR1,CCND1,EML2,FOXM1,GNG2,INPP5K,MINK1,NCKAP1L,NR4A1,PPM1E,SERPINF2,TRPC6	0.0241	Decreased	-1.626	14	ACTA1,ARHGEF5,C3AR1,CCND1,EML2,FOXM1,GNG2,INPP5K,MINK1,NCKAP1L,NR4A1,PPM1E,SERPINF2,TRPC6
Cellular Assembly and Organization_formation_Formation of cytoskeleton	Cellular Assembly and Organization	formation	Formation of cytoskeleton				15	ARHGEF5,C3AR1,CCND1,EML2,FLNA,FOXM1,GDI1,GNG2,INPP5K,MINK1,NCKAP1L,NR4A1,PPM1E,SERPINF2,TRPC6	0.00626	Decreased	-1.626	15	ARHGEF5,C3AR1,CCND1,EML2,FLNA,FOXM1,GDI1,GNG2,INPP5K,MINK1,NCKAP1L,NR4A1,PPM1E,SERPINF2,TRPC6
Cellular Assembly and Organization_development_Development of cytoplasm	Cellular Assembly and Organization	development	Development of cytoplasm				16	ARHGEF5,C3AR1,CCND1,EML2,FLNA,FOXM1,GDI1,GNG2,INPP5K,MINK1,NCKAP1L,NR4A1,PPARGC1A,PPM1E,SERPINF2,TRPC6	0.0226	Borderline	-1.211	16	ARHGEF5,C3AR1,CCND1,EML2,FLNA,FOXM1,GDI1,GNG2,INPP5K,MINK1,NCKAP1L,NR4A1,PPARGC1A,PPM1E,SERPINF2,TRPC6
Cellular Assembly and Organization, Cellular Function and Maintenance, Tissue Development_formation_Formation of actin filaments	Cellular Assembly and Organization, Cellular Function and Maintenance, Tissue Development	formation	Formation of actin filaments				11	ARHGEF5,C3AR1,CCND1,GNG2,INPP5K,MINK1,NCKAP1L,NR4A1,PPM1E,SERPINF2,TRPC6	0.0271	Borderline	-1.191	11	ARHGEF5,C3AR1,CCND1,GNG2,INPP5K,MINK1,NCKAP1L,NR4A1,PPM1E,SERPINF2,TRPC6
Cellular Assembly and Organization, Cellular Function and Maintenance, Tissue Development_formation_Formation of actin stress fibers	Cellular Assembly and Organization, Cellular Function and Maintenance, Tissue Development	formation	Formation of actin stress fibers	0.0187	Borderline	-1.109	13	ARHGEF3,ARHGEF5,C3AR1,CCND1,FBLIM1,GNG2,INPP5K,MINK1,MPRIP,NR4A1,PPM1E,SERPINF2,TRPC6	0.00917	Borderline	-0.951	10	ARHGEF5,C3AR1,CCND1,GNG2,INPP5K,MINK1,NR4A1,PPM1E,SERPINF2,TRPC6
Cellular Development, Cellular Growth and Proliferation, Organ Development, Skeletal and Muscular System Development and Function, Tissue Development_proliferation_Proliferation of smooth muscle cells	Cellular Development, Cellular Growth and Proliferation, Organ Development, Skeletal and Muscular System Development and Function, Tissue Development	proliferation	Proliferation of smooth muscle cells	0.043	Borderline	-0.216	10	CCND1,CTNNBIP1,CXCL16,HES5,IL10,MAPK3,mir-10,NOTCH2,NR4A1,TRPC6	0.0478	Borderline	-0.555	7	CCND1,CXCL16,HES5,IL10,MAPK3,NR4A1,TRPC6
Cellular Function and Maintenance, Molecular Transport_flux_Flux of ion	Cellular Function and Maintenance, Molecular Transport	flux	Flux of ion	0.0326	Borderline	0.989	15	CD7,CHRM1,EGR1,EIF2AK3,GPR132,HTR3B,IL10,KCNJ5,KCNN2,LILRB1,MRGPRD,RIC3,SLA2,SLC26A4,TRPC6	0.047	Borderline	0.277	10	CD7,EIF2AK3,GPR132,HTR3B,IL10,KCNJ5,KCNN2,MRGPRD,SLC26A4,TRPC6
Cell Signaling, Nucleic Acid Metabolism, Small Molecule Biochemistry_binding_Binding of guanosine 5'-O-(3-thiotriphosphate)	Cell Signaling, Nucleic Acid Metabolism, Small Molecule Biochemistry	binding	Binding of guanosine 5'-O-(3-thiotriphosphate)	0.00674	Borderline	0.776	6	CYTH3,GPR132,GPSM2,S1PR3,S1PR5,UCN	0.00381	Borderline	1.214	5	CYTH3,GPR132,GPSM2,S1PR3,UCN
Cell Signaling, Cellular Function and Maintenance, Molecular Transport, Vitamin and Mineral Metabolism_influx_Influx of Ca2+	Cell Signaling, Cellular Function and Maintenance, Molecular Transport, Vitamin and Mineral Metabolism	influx	Influx of Ca2+	0.00833	Borderline	0.277	10	CD7,CHRM1,EGR1,EIF2AK3,HTR3B,KCNJ5,MRGPRD,RIC3,SLA2,TRPC6	0.042			6	CD7,EIF2AK3,HTR3B,KCNJ5,MRGPRD,TRPC6
Amino Acid Metabolism, Molecular Transport, Small Molecule Biochemistry_transport_Transport of cystine	Amino Acid Metabolism, Molecular Transport, Small Molecule Biochemistry	transport	Transport of cystine	0.0258			2	SLC3A1,SLC7A11	0.0102			2	SLC3A1,SLC7A11
Auditory Disease, Developmental Disorder, Endocrine System Disorders, Hereditary Disorder, Metabolic Disease, Neurological Disease, Organismal Injury and Abnormalities_Pendred syndrome_Autosomal recessive Pendred syndrome	Auditory Disease, Developmental Disorder, Endocrine System Disorders, Hereditary Disorder, Metabolic Disease, Neurological Disease, Organismal Injury and Abnormalities	Pendred syndrome	Autosomal recessive Pendred syndrome	0.044			1	SLC26A4	0.027			1	SLC26A4
Auditory Disease, Hereditary Disorder, Neurological Disease, Organismal Injury and Abnormalities_autosomal recessive deafness type 82_Autosomal recessive deafness type 82	Auditory Disease, Hereditary Disorder, Neurological Disease, Organismal Injury and Abnormalities	autosomal recessive deafness type 82	Autosomal recessive deafness type 82	0.044			1	GPSM2	0.027			1	GPSM2
Behavior_taste aversion_Taste aversion	Behavior	taste aversion	Taste aversion	0.044			1	UCN	0.027			1	UCN
Cancer, Cardiovascular Disease, Hereditary Disorder, Organismal Injury and Abnormalities_autosomal dominant glomuvenous malformation_Autosomal dominant glomuvenous malformation	Cancer, Cardiovascular Disease, Hereditary Disorder, Organismal Injury and Abnormalities	autosomal dominant glomuvenous malformation	Autosomal dominant glomuvenous malformation	0.044			1	GLMN	0.027			1	GLMN
Cancer, Cell Death and Survival, Cellular Function and Maintenance, Neurological Disease, Organismal Injury and Abnormalities_colony survival_Colony survival of glioma	Cancer, Cell Death and Survival, Cellular Function and Maintenance, Neurological Disease, Organismal Injury and Abnormalities	colony survival	Colony survival of glioma	0.044			1	IL10	0.027			1	IL10
Cancer, Cell Death and Survival, Cellular Function and Maintenance, Organismal Injury and Abnormalities, Tumor Morphology_colony survival_Colony survival of adenocarcinoma cells	Cancer, Cell Death and Survival, Cellular Function and Maintenance, Organismal Injury and Abnormalities, Tumor Morphology	colony survival	Colony survival of adenocarcinoma cells	0.044			1	IL10	0.027			1	IL10
Cancer, Cell Death and Survival, Cellular Function and Maintenance, Organismal Injury and Abnormalities_colony survival_Colony survival of malignant tumor	Cancer, Cell Death and Survival, Cellular Function and Maintenance, Organismal Injury and Abnormalities	colony survival	Colony survival of malignant tumor	0.044			1	IL10	0.027			1	IL10
Cancer, Cell-To-Cell Signaling and Interaction, Organismal Injury and Abnormalities_binding_Binding of acute myeloblastic leukemia cells	Cancer, Cell-To-Cell Signaling and Interaction, Organismal Injury and Abnormalities	binding	Binding of acute myeloblastic leukemia cells	0.044			1	GFRA1	0.027			1	GFRA1
Cancer, Cellular Development, Cellular Growth and Proliferation, Neurological Disease, Organismal Injury and Abnormalities, Tumor Morphology_proliferation_Proliferation of glioma	Cancer, Cellular Development, Cellular Growth and Proliferation, Neurological Disease, Organismal Injury and Abnormalities, Tumor Morphology	proliferation	Proliferation of glioma	0.044			1	IL10	0.027			1	IL10
Cancer, Cellular Development, Organismal Injury and Abnormalities, Tumor Morphology_maturation_Maturation of acute myeloblastic leukemia cells	Cancer, Cellular Development, Organismal Injury and Abnormalities, Tumor Morphology	maturation	Maturation of acute myeloblastic leukemia cells	0.044			1	GFRA1	0.027			1	GFRA1
Cancer, Developmental Disorder, Endocrine System Disorders, Hereditary Disorder, Metabolic Disease, Organismal Injury and Abnormalities_corticosterone methyl oxidase type I deficiency_Corticosterone methyl oxidase type I deficiency	Cancer, Developmental Disorder, Endocrine System Disorders, Hereditary Disorder, Metabolic Disease, Organismal Injury and Abnormalities	corticosterone methyl oxidase type I deficiency	Corticosterone methyl oxidase type I deficiency	0.044			1	CYP11B2	0.027			1	CYP11B2
Cancer, Developmental Disorder, Endocrine System Disorders, Hereditary Disorder, Metabolic Disease, Organismal Injury and Abnormalities_corticosterone methyl oxidase type II deficiency_Corticosterone methyl oxidase type II deficiency	Cancer, Developmental Disorder, Endocrine System Disorders, Hereditary Disorder, Metabolic Disease, Organismal Injury and Abnormalities	corticosterone methyl oxidase type II deficiency	Corticosterone methyl oxidase type II deficiency	0.044			1	CYP11B2	0.027			1	CYP11B2
Cancer, Endocrine System Disorders, Hereditary Disorder, Organismal Injury and Abnormalities_ACTH-independent macronodular adrenal hyperplasia type 2_ACTH-independent macronodular adrenal hyperplasia type 2	Cancer, Endocrine System Disorders, Hereditary Disorder, Organismal Injury and Abnormalities	ACTH-independent macronodular adrenal hyperplasia type 2	ACTH-independent macronodular adrenal hyperplasia type 2	0.044			1	ARMC5	0.027			1	ARMC5
Cancer, Endocrine System Disorders, Organismal Injury and Abnormalities_somatic aldosterone-producing adrenal adenoma_Somatic aldosterone-producing adrenal adenoma	Cancer, Endocrine System Disorders, Organismal Injury and Abnormalities	somatic aldosterone-producing adrenal adenoma	Somatic aldosterone-producing adrenal adenoma	0.044			1	KCNJ5	0.027			1	KCNJ5
Cancer, Hematological Disease, Hereditary Disorder, Immunological Disease, Organismal Injury and Abnormalities_familial CLL_Familial CLL	Cancer, Hematological Disease, Hereditary Disorder, Immunological Disease, Organismal Injury and Abnormalities	familial CLL	Familial CLL	0.044			1	mir-15	0.027			1	mir-15
Cancer, Hematological Disease, Immunological Disease, Organismal Injury and Abnormalities_acute leukemia_Acute leukemia	Cancer, Hematological Disease, Immunological Disease, Organismal Injury and Abnormalities	acute leukemia	Acute leukemia	0.0368			95	ABHD12B,ACOT11,ACSM3,AGAP5 (includes others),AMY1C (includes others),ANGPTL2,ANKFY1,AP1G2,ARHGEF5,ASXL3,BCR,CALCRL,CCDC150,CCND1,CD68,CD7,CD86,CEBPA,CT47A6 (includes others),CTC1,CYP3A4,DNAJC5,EIF2AK1,FASLG,FGD6,FLNA,FOXD4,FOXD4L1,FOXM1,GDI1,GPSM2,HES1,HES5,HSD3B1,IGKC,IGLL1/IGLL5,IL1RL2,KAZN,KCNK4,KRT6C,KRT73,KRTAP5-3/KRTAP5-5,LILRB1,LRRC7,MAGEC1,MAP4K1,MED23,mir-10,MTMR11,MTPAP,N4BP3,NCAN,NMRAL…	0.0288			62	ABHD12B,ACSM3,AMY1C (includes others),ANGPTL2,ANKFY1,ARHGEF5,BCR,CALCRL,CCND1,CD7,CD86,CT47A6 (includes others),CTC1,CYP3A4,EIF2AK1,FGD6,FLNA,FOXD4,FOXD4L1,FOXM1,GDI1,GPSM2,HES1,HES5,IGKC,IGLL1/IGLL5,KRT6C,KRTAP5-3/KRTAP5-5,LRRC7,MAGEC1,MAP4K1,MED23,MTMR11,NMRAL1,OR2C1,OR51G1,OTOP2,PDE3B,PLEKHG7,POTEG (includes others),PPIP5K1,RAB40A,RHOU,RXRB,S100PBP,S1PR3,SPDYE2 (includes others),TGM6,TMPRSS11B…
Cancer, Hematological Disease, Immunological Disease, Organismal Injury and Abnormalities_acute myeloid leukemia_Acute myeloid leukemia	Cancer, Hematological Disease, Immunological Disease, Organismal Injury and Abnormalities	acute myeloid leukemia	Acute myeloid leukemia	0.0223			89	ABHD12B,ACSM3,AGAP5 (includes others),AMY1C (includes others),ANGPTL2,ANKFY1,AP1G2,ARHGEF5,ASXL3,BCR,CALCRL,CCDC150,CCND1,CD68,CD7,CD86,CEBPA,CT47A6 (includes others),CYP3A4,DNAJC5,EIF2AK1,FASLG,FGD6,FLNA,FOXD4,FOXD4L1,FOXM1,GDI1,GPSM2,HES1,HES5,HSD3B1,IGLL1/IGLL5,IL1RL2,KAZN,KCNK4,KRT6C,KRT73,KRTAP5-3/KRTAP5-5,LILRB1,LRRC7,MAGEC1,MAP4K1,MED23,mir-10,MTMR11,MTPAP,N4BP3,NCAN,NMRAL1,NOTCH2,OR2C1,OR…	0.0293			57	ABHD12B,ACSM3,AMY1C (includes others),ANGPTL2,ANKFY1,ARHGEF5,BCR,CALCRL,CCND1,CD7,CD86,CT47A6 (includes others),CYP3A4,EIF2AK1,FGD6,FLNA,FOXD4,FOXD4L1,FOXM1,GDI1,GPSM2,HES1,HES5,IGLL1/IGLL5,KRT6C,KRTAP5-3/KRTAP5-5,LRRC7,MAGEC1,MAP4K1,MED23,MTMR11,NMRAL1,OR2C1,OR51G1,OTOP2,PLEKHG7,POTEG (includes others),PPIP5K1,RAB40A,RXRB,S100PBP,SPDYE2 (includes others),TGM6,TMPRSS11B,TSPO2,TSSK1B,USP44,UVSSA,V…
Cancer, Hematological Disease, Immunological Disease, Organismal Injury and Abnormalities_formation_Formation of Burkitt's lymphoma	Cancer, Hematological Disease, Immunological Disease, Organismal Injury and Abnormalities	formation	Formation of Burkitt's lymphoma	0.044			1	IL10	0.027			1	IL10
Cancer, Neurological Disease, Organismal Injury and Abnormalities_anaplastic medulloblastoma_Anaplastic medulloblastoma	Cancer, Neurological Disease, Organismal Injury and Abnormalities	anaplastic medulloblastoma	Anaplastic medulloblastoma	0.044			1	GLI1	0.027			1	GLI1
Cancer, Organismal Injury and Abnormalities, Reproductive System Disease_malignant mixed Mullerian tumor_Malignant malignant mixed Mullerian tumor	Cancer, Organismal Injury and Abnormalities, Reproductive System Disease	malignant mixed Mullerian tumor	Malignant malignant mixed Mullerian tumor	0.044			1	AGPAT2	0.027			1	AGPAT2
Cancer, Organismal Injury and Abnormalities, Tumor Morphology_accumulation_Accumulation of colon carcinoma cells	Cancer, Organismal Injury and Abnormalities, Tumor Morphology	accumulation	Accumulation of colon carcinoma cells	0.044			1	CCND1	0.027			1	CCND1
Cancer_transformation_Transformation of pancreatic cancer cell lines	Cancer	transformation	Transformation of pancreatic cancer cell lines	0.044			1	GLI1	0.027			1	GLI1
Carbohydrate Metabolism, Energy Production, Lipid Metabolism, Small Molecule Biochemistry_oxidation_Oxidation of erythromycin	Carbohydrate Metabolism, Energy Production, Lipid Metabolism, Small Molecule Biochemistry	oxidation	Oxidation of erythromycin	0.044			1	CYP3A4	0.027			1	CYP3A4
Carbohydrate Metabolism, Energy Production_oxidation_Oxidation of clarithromycin	Carbohydrate Metabolism, Energy Production	oxidation	Oxidation of clarithromycin	0.044			1	CYP3A4	0.027			1	CYP3A4
Carbohydrate Metabolism, Lipid Metabolism, Small Molecule Biochemistry_hydrolysis_Hydrolysis of 1,2-dibutyrylphosphatidylcholine	Carbohydrate Metabolism, Lipid Metabolism, Small Molecule Biochemistry	hydrolysis	Hydrolysis of 1,2-dibutyrylphosphatidylcholine	0.044			1	PLA2G7	0.027			1	PLA2G7
Carbohydrate Metabolism, Lipid Metabolism, Small Molecule Biochemistry_hydrolysis_Hydrolysis of 1,2-didecanoylphosphatidylcholine	Carbohydrate Metabolism, Lipid Metabolism, Small Molecule Biochemistry	hydrolysis	Hydrolysis of 1,2-didecanoylphosphatidylcholine	0.044			1	PLA2G7	0.027			1	PLA2G7
Carbohydrate Metabolism, Lipid Metabolism, Small Molecule Biochemistry_hydrolysis_Hydrolysis of 1-palmitoyl-2-nonanoyl-phosphatidylcholine	Carbohydrate Metabolism, Lipid Metabolism, Small Molecule Biochemistry	hydrolysis	Hydrolysis of 1-palmitoyl-2-nonanoyl-phosphatidylcholine	0.044			1	PLA2G7	0.027			1	PLA2G7
Carbohydrate Metabolism, Lipid Metabolism, Small Molecule Biochemistry_hydrolysis_Hydrolysis of 3-octadecyl-2-acetyl-sn-glycero-1-phosphocholine	Carbohydrate Metabolism, Lipid Metabolism, Small Molecule Biochemistry	hydrolysis	Hydrolysis of 3-octadecyl-2-acetyl-sn-glycero-1-phosphocholine	0.044			1	PLA2G7	0.027			1	PLA2G7
Carbohydrate Metabolism, Lipid Metabolism, Small Molecule Biochemistry_hydrolysis_Hydrolysis of C6-NBD-PA	Carbohydrate Metabolism, Lipid Metabolism, Small Molecule Biochemistry	hydrolysis	Hydrolysis of C6-NBD-PA	0.044			1	PLA2G7	0.027			1	PLA2G7
Carbohydrate Metabolism, Lipid Metabolism, Small Molecule Biochemistry_hydrolysis_Hydrolysis of C6-NBD-PC	Carbohydrate Metabolism, Lipid Metabolism, Small Molecule Biochemistry	hydrolysis	Hydrolysis of C6-NBD-PC	0.044			1	PLA2G7	0.027			1	PLA2G7
Carbohydrate Metabolism, Lipid Metabolism, Small Molecule Biochemistry_hydrolysis_Hydrolysis of C6-NBD-PE	Carbohydrate Metabolism, Lipid Metabolism, Small Molecule Biochemistry	hydrolysis	Hydrolysis of C6-NBD-PE	0.044			1	PLA2G7	0.027			1	PLA2G7
Carbohydrate Metabolism, Lipid Metabolism, Small Molecule Biochemistry_hydrolysis_Hydrolysis of C6-NBD-PG	Carbohydrate Metabolism, Lipid Metabolism, Small Molecule Biochemistry	hydrolysis	Hydrolysis of C6-NBD-PG	0.044			1	PLA2G7	0.027			1	PLA2G7
Carbohydrate Metabolism, Lipid Metabolism, Small Molecule Biochemistry_hydrolysis_Hydrolysis of C6-NBD-PS	Carbohydrate Metabolism, Lipid Metabolism, Small Molecule Biochemistry	hydrolysis	Hydrolysis of C6-NBD-PS	0.044			1	PLA2G7	0.027			1	PLA2G7
Carbohydrate Metabolism, Lipid Metabolism, Small Molecule Biochemistry_hydrolysis_Hydrolysis of phosphatidylinositol 4-phosphate	Carbohydrate Metabolism, Lipid Metabolism, Small Molecule Biochemistry	hydrolysis	Hydrolysis of phosphatidylinositol 4-phosphate	0.044			1	INPP5K	0.027			1	INPP5K
Carbohydrate Metabolism, Small Molecule Biochemistry_metabolism_Metabolism of myo-inositol	Carbohydrate Metabolism, Small Molecule Biochemistry	metabolism	Metabolism of myo-inositol	0.044			1	PPIP5K1	0.027			1	PPIP5K1
Carbohydrate Metabolism, Small Molecule Biochemistry_turnover_Turnover of inositol phosphate	Carbohydrate Metabolism, Small Molecule Biochemistry	turnover	Turnover of inositol phosphate	0.044			1	GPR39	0.027			1	GPR39
Carbohydrate Metabolism_metabolism_Metabolism of clarithromycin	Carbohydrate Metabolism	metabolism	Metabolism of clarithromycin	0.044			1	CYP3A4	0.027			1	CYP3A4
Cardiovascular Disease, Connective Tissue Disorders, Developmental Disorder, Hereditary Disorder, Organismal Injury and Abnormalities, Skeletal and Muscular Disorders_Frank-Ter Haar syndrome_Frank-Ter Haar syndrome	Cardiovascular Disease, Connective Tissue Disorders, Developmental Disorder, Hereditary Disorder, Organismal Injury and Abnormalities, Skeletal and Muscular Disorders	Frank-Ter Haar syndrome	Frank-Ter Haar syndrome	0.044			1	SH3PXD2B	0.027			1	SH3PXD2B
Cardiovascular Disease, Dermatological Diseases and Conditions, Developmental Disorder, Hereditary Disorder, Neurological Disease, Ophthalmic Disease, Organismal Injury and Abnormalities_CHIME syndrome_CHIME syndrome	Cardiovascular Disease, Dermatological Diseases and Conditions, Developmental Disorder, Hereditary Disorder, Neurological Disease, Ophthalmic Disease, Organismal Injury and Abnormalities	CHIME syndrome	CHIME syndrome	0.044			1	PIGL	0.027			1	PIGL
Cardiovascular Disease, Developmental Disorder, Hereditary Disorder, Organismal Injury and Abnormalities_familial congenital heart disease_Familial congenital heart disease	Cardiovascular Disease, Developmental Disorder, Hereditary Disorder, Organismal Injury and Abnormalities	familial congenital heart disease	Familial congenital heart disease	0.0255			9	EPHB4,HRH1,KCNJ5,mir-130,NR2F2,PIGL,SH3PXD2B,SNTA1,USP44	0.0458			6	KCNJ5,mir-130,NR2F2,PIGL,SH3PXD2B,USP44
Cardiovascular Disease, Developmental Disorder, Hereditary Disorder, Organismal Injury and Abnormalities_long QT syndrome type 13_Long QT syndrome type 13	Cardiovascular Disease, Developmental Disorder, Hereditary Disorder, Organismal Injury and Abnormalities	long QT syndrome type 13	Long QT syndrome type 13	0.044			1	KCNJ5	0.027			1	KCNJ5
Cardiovascular Disease, Developmental Disorder, Hereditary Disorder, Organismal Injury and Abnormalities_multiple types congenital heart defects type 4_Multiple types congenital heart defects type 4	Cardiovascular Disease, Developmental Disorder, Hereditary Disorder, Organismal Injury and Abnormalities	multiple types congenital heart defects type 4	Multiple types congenital heart defects type 4	0.044			1	NR2F2	0.027			1	NR2F2
Cardiovascular Disease, Developmental Disorder, Hereditary Disorder, Organismal Injury and Abnormalities_X-linked cardiac valvular dysplasia_X-linked cardiac valvular dysplasia	Cardiovascular Disease, Developmental Disorder, Hereditary Disorder, Organismal Injury and Abnormalities	X-linked cardiac valvular dysplasia	X-linked cardiac valvular dysplasia	0.044			1	FLNA	0.027			1	FLNA
Cardiovascular Disease, Hereditary Disorder, Organismal Injury and Abnormalities_supravalvular aortic stenosis_Autosomal dominant supravalvular aortic stenosis	Cardiovascular Disease, Hereditary Disorder, Organismal Injury and Abnormalities	supravalvular aortic stenosis	Autosomal dominant supravalvular aortic stenosis	0.044			1	ELN	0.027			1	ELN
Cardiovascular Disease, Organismal Injury and Abnormalities_carotid atherosclerosis_Carotid atherosclerosis	Cardiovascular Disease, Organismal Injury and Abnormalities	carotid atherosclerosis	Carotid atherosclerosis	0.0351			2	ELN,PDE3B	0.014			2	ELN,PDE3B
Cardiovascular Disease, Organismal Injury and Abnormalities_formation_Formation of aneurysm	Cardiovascular Disease, Organismal Injury and Abnormalities	formation	Formation of aneurysm	0.044			1	ELN	0.027			1	ELN
Cardiovascular System Development and Function, Cellular Development, Tissue Development_differentiation_Differentiation of endocardial cells	Cardiovascular System Development and Function, Cellular Development, Tissue Development	differentiation	Differentiation of endocardial cells	0.044			1	NRG1	0.027			1	NRG1
Cell Cycle, DNA Replication, Recombination, and Repair_DNA damage checkpoint_DNA damage checkpoint of colorectal cancer cell lines	Cell Cycle, DNA Replication, Recombination, and Repair	DNA damage checkpoint	DNA damage checkpoint of colorectal cancer cell lines	0.044			1	GMNN	0.027			1	GMNN
Cell Cycle, Gene Expression_binding_Binding of stage selector element	Cell Cycle, Gene Expression	binding	Binding of stage selector element	0.044			1	NFE4	0.027			1	NFE4
Cell Cycle, Hepatic System Development and Function_cell cycle progression_Arrest in cell cycle progression of hepatocytes	Cell Cycle, Hepatic System Development and Function	cell cycle progression	Arrest in cell cycle progression of hepatocytes	0.00194			2	CCND1,E2F2	0.000729			2	CCND1,E2F2
Cell Cycle, Reproductive System Development and Function_G1 phase_G1 phase of uterine cell lines	Cell Cycle, Reproductive System Development and Function	G1 phase	G1 phase of uterine cell lines	0.044			1	CCND1	0.027			1	CCND1
Cell Cycle_aneuploidization_Aneuploidization of skin cell lines	Cell Cycle	aneuploidization	Aneuploidization of skin cell lines	0.044			1	FOXM1	0.027			1	FOXM1
Cell Cycle_G1 phase_Arrest in G1 phase of neuroblastoma cell lines	Cell Cycle	G1 phase	Arrest in G1 phase of neuroblastoma cell lines	0.00564			2	CCND1,CDKN2D	0.00215			2	CCND1,CDKN2D
Cell Cycle_G1 phase_G1 phase of ovarian surface epithelial cells	Cell Cycle	G1 phase	G1 phase of ovarian surface epithelial cells	0.044			1	FOXM1	0.027			1	FOXM1
Cell Cycle_G1/S phase transition_Arrest in G1/S phase transition of neuroblastoma cell lines	Cell Cycle	G1/S phase transition	Arrest in G1/S phase transition of neuroblastoma cell lines	0.044			1	CDKN2D	0.027			1	CDKN2D
Cell Cycle_G2 phase_Delay in G2 phase of breast cancer cell lines	Cell Cycle	G2 phase	Delay in G2 phase of breast cancer cell lines	0.044			1	NRG1	0.027			1	NRG1
Cell Cycle_G2 phase_G2 phase of gonadal cells	Cell Cycle	G2 phase	G2 phase of gonadal cells	0.044			1	FOXM1	0.027			1	FOXM1
Cell Cycle_G2/M phase transition_Arrest in G2/M phase transition of breast cancer cell lines	Cell Cycle	G2/M phase transition	Arrest in G2/M phase transition of breast cancer cell lines	0.0109			2	CCND1,NRG1	0.00422			2	CCND1,NRG1
Cell Cycle_G2/M phase transition_Arrest in G2/M phase transition of hepatoma cell lines	Cell Cycle	G2/M phase transition	Arrest in G2/M phase transition of hepatoma cell lines	0.044			1	ATF5	0.027			1	ATF5
Cell Cycle_G2/M phase_Arrest in G2/M phase of bone marrow cells	Cell Cycle	G2/M phase	Arrest in G2/M phase of bone marrow cells	0.044			1	FOXM1	0.027			1	FOXM1
Cell Cycle_G2/M to G1 phase transition_Re-entry into G2/M to G1 phase transition of cervical cancer cell lines	Cell Cycle	G2/M to G1 phase transition	Re-entry into G2/M to G1 phase transition of cervical cancer cell lines	0.044			1	FOXM1	0.027			1	FOXM1
Cell Cycle_metaphase_Arrest in metaphase of bone cancer cell lines	Cell Cycle	metaphase	Arrest in metaphase of bone cancer cell lines	0.044			1	CHFR	0.027			1	CHFR
Cell Cycle_metaphase_Arrest in metaphase of colorectal cancer cell lines	Cell Cycle	metaphase	Arrest in metaphase of colorectal cancer cell lines	0.044			1	CHFR	0.027			1	CHFR
Cell Cycle_metaphase_Arrest in metaphase of sarcoma cell lines	Cell Cycle	metaphase	Arrest in metaphase of sarcoma cell lines	0.044			1	CHFR	0.027			1	CHFR
Cell Cycle_metaphase_Initiation of metaphase of colorectal cancer cell lines	Cell Cycle	metaphase	Initiation of metaphase of colorectal cancer cell lines	0.044			1	CHFR	0.027			1	CHFR
Cell Cycle_mitosis_Mitosis of endothelial cell lines	Cell Cycle	mitosis	Mitosis of endothelial cell lines	0.044			1	FOXM1	0.027			1	FOXM1
Cell Cycle_mitotic index_Mitotic index of breast cell lines	Cell Cycle	mitotic index	Mitotic index of breast cell lines	0.044			1	CHFR	0.027			1	CHFR
Cell Cycle_premature senescence_Premature senescence of skeletal muscle satellite cells	Cell Cycle	premature senescence	Premature senescence of skeletal muscle satellite cells	0.044			1	DMPK	0.027			1	DMPK
Cell Cycle_S phase_Entry into S phase of melanoma cell lines	Cell Cycle	S phase	Entry into S phase of melanoma cell lines	0.044			1	CCND1	0.027			1	CCND1
Cell Cycle_S phase_S phase of ovarian surface epithelial cells	Cell Cycle	S phase	S phase of ovarian surface epithelial cells	0.044			1	FOXM1	0.027			1	FOXM1
Cell Cycle_senescence_Entry into senescence of breast cancer cell lines	Cell Cycle	senescence	Entry into senescence of breast cancer cell lines	0.044			1	FOXM1	0.027			1	FOXM1
Cell Cycle_telophase_Telophase of cervical cancer cell lines	Cell Cycle	telophase	Telophase of cervical cancer cell lines	0.044			1	MAPK3	0.027			1	MAPK3
Cell Death and Survival_activation-induced cell death_Activation-induced cell death of leukemia cell lines	Cell Death and Survival	activation-induced cell death	Activation-induced cell death of leukemia cell lines	0.0108			3	GFI1,KIR3DL1,MAP4K1	0.00275			3	GFI1,KIR3DL1,MAP4K1
Cell Death and Survival_killing_Killing of monocyte-derived macrophages	Cell Death and Survival	killing	Killing of monocyte-derived macrophages	0.044			1	KIR3DL1	0.027			1	KIR3DL1
Cell Death and Survival_killing_Killing of Mycobacterium tuberculosis	Cell Death and Survival	killing	Killing of Mycobacterium tuberculosis	0.044			1	CYBB	0.027			1	CYBB
Cell Death and Survival_killing_Killing of prostate cancer cell lines	Cell Death and Survival	killing	Killing of prostate cancer cell lines	0.0177			2	COPZ1,NR4A1	0.00691			2	COPZ1,NR4A1
Cell Morphology, Cellular Development, Hematological System Development and Function_conversion_Conversion of dendritic cells	Cell Morphology, Cellular Development, Hematological System Development and Function	conversion	Conversion of dendritic cells	0.044			1	IL10	0.027			1	IL10
Cell Morphology, Cellular Function and Maintenance_macroautophagy_Macroautophagy of colorectal cancer cell lines	Cell Morphology, Cellular Function and Maintenance	macroautophagy	Macroautophagy of colorectal cancer cell lines	0.044			1	RGS19	0.027			1	RGS19
Cell Morphology, Cellular Movement_cell spreading_Cell spreading of osteoblasts	Cell Morphology, Cellular Movement	cell spreading	Cell spreading of osteoblasts	0.044			1	MAPK3	0.027			1	MAPK3
Cell Morphology_morphology_Morphology of germ cell tumor cell lines	Cell Morphology	morphology	Morphology of germ cell tumor cell lines	0.044			1	RXRB	0.027			1	RXRB
Cell Signaling, Nucleic Acid Metabolism, Small Molecule Biochemistry_binding_Binding of cyclic AMP	Cell Signaling, Nucleic Acid Metabolism, Small Molecule Biochemistry	binding	Binding of cyclic AMP	0.044			1	PDE3B	0.027			1	PDE3B
Cell Signaling, Nucleic Acid Metabolism, Small Molecule Biochemistry_conversion_Conversion of cyclic AMP	Cell Signaling, Nucleic Acid Metabolism, Small Molecule Biochemistry	conversion	Conversion of cyclic AMP	0.044			1	GUCY2D	0.027			1	GUCY2D
Cellular Assembly and Organization_binding_Binding of nucleoprotein filaments	Cellular Assembly and Organization	binding	Binding of nucleoprotein filaments	0.044			1	UBE2N	0.027			1	UBE2N
Cellular Assembly and Organization_immobilization_Immobilization of actin filaments	Cellular Assembly and Organization	immobilization	Immobilization of actin filaments	0.044			1	FLNA	0.027			1	FLNA
Cellular Assembly and Organization_polyglutamylation_Polyglutamylation of microtubules	Cellular Assembly and Organization	polyglutamylation	Polyglutamylation of microtubules	0.044			1	AGBL5	0.027			1	AGBL5
Cellular Compromise, Neurological Disease, Organismal Injury and Abnormalities_atrophy_Atrophy of motor axons	Cellular Compromise, Neurological Disease, Organismal Injury and Abnormalities	atrophy	Atrophy of motor axons	0.044			1	NEFH	0.027			1	NEFH
Cellular Compromise_acidification_Acidification of endosomes	Cellular Compromise	acidification	Acidification of endosomes	0.044			1	MCOLN3	0.027			1	MCOLN3
Cellular Compromise_condensation_Condensation of mitochondria	Cellular Compromise	condensation	Condensation of mitochondria	0.044			1	CCAR2	0.027			1	CCAR2
Cellular Development, Cellular Growth and Proliferation, Embryonic Development, Organ Development, Organismal Development, Reproductive System Development and Function, Tissue Development_formation_Formation of type A spermatogonia	Cellular Development, Cellular Growth and Proliferation, Embryonic Development, Organ Development, Organismal Development, Reproductive System Development and Function, Tissue Development	formation	Formation of type A spermatogonia	0.044			1	NRG1	0.027			1	NRG1
Cellular Development, Cellular Growth and Proliferation, Hematological System Development and Function, Hematopoiesis, Tissue Development_differentiation_Differentiation of Langerhans cell precursors	Cellular Development, Cellular Growth and Proliferation, Hematological System Development and Function, Hematopoiesis, Tissue Development	differentiation	Differentiation of Langerhans cell precursors	0.044			1	IL10	0.027			1	IL10
Cellular Development, Connective Tissue Development and Function, Hematological System Development and Function, Lymphoid Tissue Structure and Development, Tissue Development_maturation_Maturation of PBMC-derived antigen presenting cells	Cellular Development, Connective Tissue Development and Function, Hematological System Development and Function, Lymphoid Tissue Structure and Development, Tissue Development	maturation	Maturation of PBMC-derived antigen presenting cells	0.044			1	IL10	0.027			1	IL10
Cellular Development, Nervous System Development and Function, Tissue Development_differentiation_Differentiation of cerebellar granule cell	Cellular Development, Nervous System Development and Function, Tissue Development	differentiation	Differentiation of cerebellar granule cell	0.044			1	OPHN1	0.027			1	OPHN1
Cellular Development, Nervous System Development and Function_differentiation_Differentiation of nervous tissue cell lines	Cellular Development, Nervous System Development and Function	differentiation	Differentiation of nervous tissue cell lines	0.0351			2	IL10,RMST	0.014			2	IL10,RMST
Cellular Development, Tissue Development_differentiation_Differentiation of goblet cells	Cellular Development, Tissue Development	differentiation	Differentiation of goblet cells	0.044			1	CREB3L1	0.027			1	CREB3L1
Cellular Function and Maintenance, Hematological System Development and Function_function_Function of monocytes	Cellular Function and Maintenance, Hematological System Development and Function	function	Function of monocytes	0.044			1	IL10	0.027			1	IL10
Cellular Function and Maintenance, Molecular Transport_efflux_Efflux of iodide	Cellular Function and Maintenance, Molecular Transport	efflux	Efflux of iodide	0.044			1	SLC26A4	0.027			1	SLC26A4
Cellular Function and Maintenance, Skeletal and Muscular System Development and Function_depolarization_Depolarization of smooth muscle	Cellular Function and Maintenance, Skeletal and Muscular System Development and Function	depolarization	Depolarization of smooth muscle	0.044			1	TRPC6	0.027			1	TRPC6
Cellular Growth and Proliferation_clonogenicity_Clonogenicity of breast cancer cell lines	Cellular Growth and Proliferation	clonogenicity	Clonogenicity of breast cancer cell lines	0.044			1	FOXM1	0.027			1	FOXM1
Cellular Movement, Connective Tissue Development and Function, Skeletal and Muscular System Development and Function_migration_Migration of osteoblasts	Cellular Movement, Connective Tissue Development and Function, Skeletal and Muscular System Development and Function	migration	Migration of osteoblasts	0.044			1	MAPK3	0.027			1	MAPK3
Cellular Movement_migratory capacity_Migratory capacity of lung cancer cell lines	Cellular Movement	migratory capacity	Migratory capacity of lung cancer cell lines	0.044			1	FOXM1	0.027			1	FOXM1
Connective Tissue Disorders, Dermatological Diseases and Conditions, Developmental Disorder, Hereditary Disorder, Organismal Injury and Abnormalities, Skeletal and Muscular Disorders_terminal osseous dysplasia_Terminal osseous dysplasia	Connective Tissue Disorders, Dermatological Diseases and Conditions, Developmental Disorder, Hereditary Disorder, Organismal Injury and Abnormalities, Skeletal and Muscular Disorders	terminal osseous dysplasia	Terminal osseous dysplasia	0.044			1	FLNA	0.027			1	FLNA
Connective Tissue Disorders, Developmental Disorder, Gastrointestinal Disease, Neurological Disease, Organismal Injury and Abnormalities, Skeletal and Muscular Disorders_Meier-Gorlin syndrome type 3_Meier-Gorlin syndrome type 3	Connective Tissue Disorders, Developmental Disorder, Gastrointestinal Disease, Neurological Disease, Organismal Injury and Abnormalities, Skeletal and Muscular Disorders	Meier-Gorlin syndrome type 3	Meier-Gorlin syndrome type 3	0.044			1	ORC6	0.027			1	ORC6
Connective Tissue Disorders, Developmental Disorder, Gastrointestinal Disease, Neurological Disease, Organismal Injury and Abnormalities, Skeletal and Muscular Disorders_Meier-Gorlin syndrome type 6_Meier-Gorlin syndrome type 6	Connective Tissue Disorders, Developmental Disorder, Gastrointestinal Disease, Neurological Disease, Organismal Injury and Abnormalities, Skeletal and Muscular Disorders	Meier-Gorlin syndrome type 6	Meier-Gorlin syndrome type 6	0.044			1	GMNN	0.027			1	GMNN
Connective Tissue Disorders, Developmental Disorder, Hereditary Disorder, Inflammatory Disease, Ophthalmic Disease, Organismal Injury and Abnormalities, Skeletal and Muscular Disorders_Stickler syndrome IV_Stickler syndrome IV	Connective Tissue Disorders, Developmental Disorder, Hereditary Disorder, Inflammatory Disease, Ophthalmic Disease, Organismal Injury and Abnormalities, Skeletal and Muscular Disorders	Stickler syndrome IV	Stickler syndrome IV	0.044			1	COL9A1	0.027			1	COL9A1
Connective Tissue Disorders, Developmental Disorder, Hereditary Disorder, Metabolic Disease, Organismal Injury and Abnormalities, Skeletal and Muscular Disorders_Desbuquois syndrome type 2_Desbuquois syndrome type 2	Connective Tissue Disorders, Developmental Disorder, Hereditary Disorder, Metabolic Disease, Organismal Injury and Abnormalities, Skeletal and Muscular Disorders	Desbuquois syndrome type 2	Desbuquois syndrome type 2	0.044			1	XYLT1	0.027			1	XYLT1
Connective Tissue Disorders, Developmental Disorder, Hereditary Disorder, Metabolic Disease, Organismal Injury and Abnormalities, Skeletal and Muscular Disorders_Wolcott-Rallison syndrome_Autosomal recessive Wolcott-Rallison syndrome	Connective Tissue Disorders, Developmental Disorder, Hereditary Disorder, Metabolic Disease, Organismal Injury and Abnormalities, Skeletal and Muscular Disorders	Wolcott-Rallison syndrome	Autosomal recessive Wolcott-Rallison syndrome	0.044			1	EIF2AK3	0.027			1	EIF2AK3
Connective Tissue Disorders, Developmental Disorder, Hereditary Disorder, Metabolic Disease, Organismal Injury and Abnormalities_congenital generalized lipodystrophy type 1_Congenital generalized lipodystrophy type 1	Connective Tissue Disorders, Developmental Disorder, Hereditary Disorder, Metabolic Disease, Organismal Injury and Abnormalities	congenital generalized lipodystrophy type 1	Congenital generalized lipodystrophy type 1	0.044			1	AGPAT2	0.027			1	AGPAT2
Connective Tissue Disorders, Developmental Disorder, Hereditary Disorder, Organismal Injury and Abnormalities, Skeletal and Muscular Disorders_frontometaphyseal dysplasia type 1_Frontometaphyseal dysplasia type 1	Connective Tissue Disorders, Developmental Disorder, Hereditary Disorder, Organismal Injury and Abnormalities, Skeletal and Muscular Disorders	frontometaphyseal dysplasia type 1	Frontometaphyseal dysplasia type 1	0.044			1	FLNA	0.027			1	FLNA
Connective Tissue Disorders, Developmental Disorder, Hereditary Disorder, Organismal Injury and Abnormalities, Skeletal and Muscular Disorders_Melnick-Needles syndrome_Melnick-Needles syndrome	Connective Tissue Disorders, Developmental Disorder, Hereditary Disorder, Organismal Injury and Abnormalities, Skeletal and Muscular Disorders	Melnick-Needles syndrome	Melnick-Needles syndrome	0.044			1	FLNA	0.027			1	FLNA
Connective Tissue Disorders, Developmental Disorder, Hereditary Disorder, Organismal Injury and Abnormalities, Skeletal and Muscular Disorders_multiple epiphyseal dysplasia type 6_Multiple epiphyseal dysplasia type 6	Connective Tissue Disorders, Developmental Disorder, Hereditary Disorder, Organismal Injury and Abnormalities, Skeletal and Muscular Disorders	multiple epiphyseal dysplasia type 6	Multiple epiphyseal dysplasia type 6	0.044			1	COL9A1	0.027			1	COL9A1
Connective Tissue Disorders, Developmental Disorder, Hereditary Disorder, Organismal Injury and Abnormalities, Skeletal and Muscular Disorders_otopalatodigital syndrome type II_Otopalatodigital syndrome type II	Connective Tissue Disorders, Developmental Disorder, Hereditary Disorder, Organismal Injury and Abnormalities, Skeletal and Muscular Disorders	otopalatodigital syndrome type II	Otopalatodigital syndrome type II	0.044			1	FLNA	0.027			1	FLNA
Connective Tissue Disorders, Developmental Disorder, Hereditary Disorder, Organismal Injury and Abnormalities, Skeletal and Muscular Disorders_type I otopalatodigital syndrome_Type I otopalatodigital syndrome	Connective Tissue Disorders, Developmental Disorder, Hereditary Disorder, Organismal Injury and Abnormalities, Skeletal and Muscular Disorders	type I otopalatodigital syndrome	Type I otopalatodigital syndrome	0.044			1	FLNA	0.027			1	FLNA
Connective Tissue Disorders, Inflammatory Disease, Inflammatory Response, Organismal Injury and Abnormalities, Respiratory Disease_idiopathic pulmonary fibrosis_Slowly progressive idiopathic pulmonary fibrosis	Connective Tissue Disorders, Inflammatory Disease, Inflammatory Response, Organismal Injury and Abnormalities, Respiratory Disease	idiopathic pulmonary fibrosis	Slowly progressive idiopathic pulmonary fibrosis	0.0169			4	mir-10,mir-130,mir-15,mir-368	0.0233			3	mir-130,mir-15,mir-368
Dermatological Diseases and Conditions, Developmental Disorder, Hereditary Disorder, Metabolic Disease, Organismal Injury and Abnormalities_Fontaine progeroid syndrome_Fontaine progeroid syndrome	Dermatological Diseases and Conditions, Developmental Disorder, Hereditary Disorder, Metabolic Disease, Organismal Injury and Abnormalities	Fontaine progeroid syndrome	Fontaine progeroid syndrome	0.044			1	SLC25A24	0.027			1	SLC25A24
Dermatological Diseases and Conditions, Developmental Disorder, Hereditary Disorder, Organismal Injury and Abnormalities_autosomal recessive ichthyosis_Autosomal recessive ichthyosis	Dermatological Diseases and Conditions, Developmental Disorder, Hereditary Disorder, Organismal Injury and Abnormalities	autosomal recessive ichthyosis	Autosomal recessive ichthyosis	0.0258			4	CSTA,PIGL,SDR9C7,ST14	0.0322			3	CSTA,PIGL,SDR9C7
Dermatological Diseases and Conditions, Hereditary Disorder, Organismal Injury and Abnormalities_hypotrichosis type 12_Hypotrichosis type 12	Dermatological Diseases and Conditions, Hereditary Disorder, Organismal Injury and Abnormalities	hypotrichosis type 12	Hypotrichosis type 12	0.044			1	RPL21	0.027			1	RPL21
Dermatological Diseases and Conditions, Immunological Disease, Inflammatory Disease, Inflammatory Response, Organismal Injury and Abnormalities_extrinsic atopic dermatitis_Extrinsic atopic dermatitis	Dermatological Diseases and Conditions, Immunological Disease, Inflammatory Disease, Inflammatory Response, Organismal Injury and Abnormalities	extrinsic atopic dermatitis	Extrinsic atopic dermatitis	0.044			1	IL10	0.027			1	IL10
Dermatological Diseases and Conditions, Immunological Disease, Inflammatory Disease, Inflammatory Response, Organismal Injury and Abnormalities_intrinsic atopic dermatitis_Intrinsic atopic dermatitis	Dermatological Diseases and Conditions, Immunological Disease, Inflammatory Disease, Inflammatory Response, Organismal Injury and Abnormalities	intrinsic atopic dermatitis	Intrinsic atopic dermatitis	0.044			1	IL10	0.027			1	IL10
Dermatological Diseases and Conditions, Inflammatory Disease, Inflammatory Response, Organismal Injury and Abnormalities_erythrodermic psoriasis_Erythrodermic psoriasis	Dermatological Diseases and Conditions, Inflammatory Disease, Inflammatory Response, Organismal Injury and Abnormalities	erythrodermic psoriasis	Erythrodermic psoriasis	0.044			1	C3AR1	0.027			1	C3AR1
Dermatological Diseases and Conditions, Organ Morphology, Organismal Injury and Abnormalities_thickening_Thickening of skin	Dermatological Diseases and Conditions, Organ Morphology, Organismal Injury and Abnormalities	thickening	Thickening of skin	0.044			1	IL10	0.027			1	IL10
Dermatological Diseases and Conditions, Organismal Injury and Abnormalities_acanthosis_Acanthosis	Dermatological Diseases and Conditions, Organismal Injury and Abnormalities	acanthosis	Acanthosis	0.044			1	IL10	0.027			1	IL10
Dermatological Diseases and Conditions, Organismal Injury and Abnormalities_UV-sensitive syndrome type 1_UV-sensitive syndrome type 1	Dermatological Diseases and Conditions, Organismal Injury and Abnormalities	UV-sensitive syndrome type 1	UV-sensitive syndrome type 1	0.044			1	ERCC6	0.027			1	ERCC6
Dermatological Diseases and Conditions, Organismal Injury and Abnormalities_UV-sensitive syndrome type 3_UV-sensitive syndrome type 3	Dermatological Diseases and Conditions, Organismal Injury and Abnormalities	UV-sensitive syndrome type 3	UV-sensitive syndrome type 3	0.044			1	UVSSA	0.027			1	UVSSA
Dermatological Diseases and Conditions, Organismal Injury and Abnormalities_UV-sensitive syndrome_UV-sensitive syndrome	Dermatological Diseases and Conditions, Organismal Injury and Abnormalities	UV-sensitive syndrome	UV-sensitive syndrome	0.00564			2	ERCC6,UVSSA	0.00215			2	ERCC6,UVSSA
Developmental Disorder, Endocrine System Disorders, Hereditary Disorder, Organismal Injury and Abnormalities, Reproductive System Disease_complete 46,XY sex reversal type 7_Complete 46,XY sex reversal type 7	Developmental Disorder, Endocrine System Disorders, Hereditary Disorder, Organismal Injury and Abnormalities, Reproductive System Disease	complete 46,XY sex reversal type 7	Complete 46,XY sex reversal type 7	0.044			1	DHH	0.027			1	DHH
Developmental Disorder, Endocrine System Disorders, Hereditary Disorder, Organismal Injury and Abnormalities, Reproductive System Disease_spermatogenic failure 4_Spermatogenic failure 4	Developmental Disorder, Endocrine System Disorders, Hereditary Disorder, Organismal Injury and Abnormalities, Reproductive System Disease	spermatogenic failure 4	Spermatogenic failure 4	0.044			1	SYCP3	0.027			1	SYCP3
Developmental Disorder, Gastrointestinal Disease, Hereditary Disorder, Organismal Injury and Abnormalities_X-linked congenital short bowel syndrome_X-linked congenital short bowel syndrome	Developmental Disorder, Gastrointestinal Disease, Hereditary Disorder, Organismal Injury and Abnormalities	X-linked congenital short bowel syndrome	X-linked congenital short bowel syndrome	0.044			1	FLNA	0.027			1	FLNA
Developmental Disorder, Hematological Disease, Hereditary Disorder, Immunological Disease, Organismal Injury and Abnormalities_autosomal dominant severe congenital neutropenia type 2_Autosomal dominant severe congenital neutropenia type 2	Developmental Disorder, Hematological Disease, Hereditary Disorder, Immunological Disease, Organismal Injury and Abnormalities	autosomal dominant severe congenital neutropenia type 2	Autosomal dominant severe congenital neutropenia type 2	0.044			1	GFI1	0.027			1	GFI1
Developmental Disorder, Hematological Disease, Hereditary Disorder, Organismal Injury and Abnormalities_alpha-2-plasmin inhibitor deficiency_Alpha-2-plasmin inhibitor deficiency	Developmental Disorder, Hematological Disease, Hereditary Disorder, Organismal Injury and Abnormalities	alpha-2-plasmin inhibitor deficiency	Alpha-2-plasmin inhibitor deficiency	0.044			1	SERPINF2	0.027			1	SERPINF2
Developmental Disorder, Hereditary Disorder, Immunological Disease, Neurological Disease, Organismal Injury and Abnormalities, Skeletal and Muscular Disorders_congenital myasthenic syndrome type 15_Congenital myasthenic syndrome type 15	Developmental Disorder, Hereditary Disorder, Immunological Disease, Neurological Disease, Organismal Injury and Abnormalities, Skeletal and Muscular Disorders	congenital myasthenic syndrome type 15	Congenital myasthenic syndrome type 15	0.044			1	ALG14	0.027			1	ALG14
[truncated: 404 more rows]

## Sheet: STR HUMAN upstream analysis
0.1									0.05
[truncated: 120 more rows]

## Sheet: ST HUMAN Causal networks
	P0,1											P0,05
[truncated: 199 more rows]

## Sheet: TC HUMAN Molecules
Symbol	Synonym(s)	Entrez Gene Name	Affymetrix	Expr p-value	Expr Fold Change	Expr Intensity/RPKM/FPKM/Counts	Networks	Location	Type(s)	Biomarker Application(s)	Drug(s)	Entrez Gene ID for Human	Entrez Gene ID for Mouse	Entrez Gene ID for Rat	Networks FOR P0,05
[truncated: 1,613 more rows]

[truncated: 5 more sheets: TC HUMAN Networks, TC HUMAN pathways, TC HUMAN disease and function, TC HUMAN upstream analysis, TC HUMAN Causal networks]
