# Supplementary material for: miR-1183 Is a Key Marker of Remodeling upon Stretch and Tachycardia in Human Myocardium
Source: Int J Mol Sci. 2022 Jun 23;23(13):6962. doi: 10.3390/ijms23136962 (PMC9266684; doi:10.3390/ijms23136962)
Supplement: Supplementary file 1 [file ijms-23-06962-s001.zip › Supplementary Table S3.xlsx]

## Sheet: All array targets of MIR1183
			strech vs non stretch							tachycardia vs control
					manual FC							manual FC
Transcript ID	Gene Symbol	gene_assignment	p-value(STR6 vs. NS6) FDR5% cut off: 9.3254e-007	Fold-Change(STR6 vs. NS6)	heart 4B	heart 5A	heart 9B	heart 11A+B / 11A	heart 13	p-value(TC6 vs. CTL6) FDR5% cut off: 9.3254e-007	Fold-Change(TC6 vs. CTL6)	heart 8A	heart 13B	heart 20A	heart 20B	heart 21A+B
16911943	XRN2	NM_012255 // XRN2 // 5-3 exoribonuclease 2 // 20p11.2-p11.1 // 22803 /// XM_011529184 // XRN2 // 5-3 exoribonuclease 2 // 20p11.2-p11.1 // 22803 /// ENST00000377191 // XRN2 // 5-3 exoribonuclease 2 // 20p11.2-p11.1 // 22803 /// AF064257 // XRN2 // 5-3 exoribonuclease 2 // 20p11.2-p11.1 // 22803 /// AF152169 // XRN2 // 5-3 exoribonuclease 2 // 20p11.2-p11.1 // 22803 /// AK302846 // XRN2 // 5-3 exo…	0.43386	-1.09985	1.04029	-1.06081	-1.37309	-1.07734	1.0663	0.0733335	-1.2655	-1.12269	1.0887	-1.5121	-1.20875	-1.22661
16841212	MYH8	NM_002472 // MYH8 // myosin, heavy chain 8, skeletal muscle, perinatal // 17p13.1 // 4626 /// XM_011523873 // MYH8 // myosin, heavy chain 8, skeletal muscle, perinatal // 17p13.1 // 4626 /// XM_011523874 // MYH8 // myosin, heavy chain 8, skeletal muscle, perinatal // 17p13.1 // 4626 /// ENST00000403437 // MYH8 // myosin, heavy chain 8, skeletal muscle, perinatal // 17p13.1 // 4626 /// AK303395 //…	0.751863	1.07212	3.69782	1.30507	-1.22726	-1.67667	-1.52963	0.331588	-1.24507	-1.04349	-1.09175	-1.39323	-1.02306	-2.44183
17013588	SUMO4	NM_001002255 // SUMO4 // small ubiquitin-like modifier 4 // 6q25 // 387082 /// ENST00000326669 // SUMO4 // small ubiquitin-like modifier 4 // 6q25 // 387082 /// AY340238 // SUMO4 // small ubiquitin-like modifier 4 // 6q25 // 387082 /// BC130305 // SUMO4 // small ubiquitin-like modifier 4 // 6q25 // 387082 /// OTTHUMT00000042638 // SUMO4 // small ubiquitin-like modifier 4 // 6q25 // 387082 /// uc0…	0.953703	1.01438	1.7327	-1.22607	-1.22329	1.2708	-1.91374	0.072837	-1.62508	-1.09373	1.06261	-2.50951	-1.82875	-1.30553
17071820	EMC2	NM_014673 // EMC2 // ER membrane protein complex subunit 2 // 8q23.1 // 9694 /// ENST00000220853 // EMC2 // ER membrane protein complex subunit 2 // 8q23.1 // 9694 /// ENST00000517593 // EMC2 // ER membrane protein complex subunit 2 // 8q23.1 // 9694 /// ENST00000517784 // EMC2 // ER membrane protein complex subunit 2 // 8q23.1 // 9694 /// ENST00000519450 // EMC2 // ER membrane protein complex su…	0.0267596	-1.26237	-1.2578	-1.17528	-1.07271	-1.07788	-1.06894	0.525123	-1.06	-1.14377	-1.00625	1.01485	-1.04181	1.07575
16689907	CNN3	NM_001286055 // CNN3 // calponin 3, acidic // 1p22-p21 // 1266 /// NM_001286056 // CNN3 // calponin 3, acidic // 1p22-p21 // 1266 /// NM_001839 // CNN3 // calponin 3, acidic // 1p22-p21 // 1266 /// ENST00000370206 // CNN3 // calponin 3, acidic // 1p22-p21 // 1266 /// ENST00000394202 // CNN3 // calponin 3, acidic // 1p22-p21 // 1266 /// ENST00000415017 // CNN3 // calponin 3, acidic // 1p22-p21 // …	0.801889	1.01993	1.1828	-1.08422	-1.06478	1.00027	1.06737	0.713866	-1.02932	1.04905	1.02496	-1.07293	-1.2599	-1.02334
17021437	CGA	NM_000735 // CGA // glycoprotein hormones, alpha polypeptide // 6q14.3 // 1081 /// NM_001252383 // CGA // glycoprotein hormones, alpha polypeptide // 6q14.3 // 1081 /// ENST00000369582 // CGA // glycoprotein hormones, alpha polypeptide // 6q14.3 // 1081 /// ENST00000610310 // CGA // glycoprotein hormones, alpha polypeptide // 6q14.3 // 1081 /// ENST00000625577 // CGA // glycoprotein hormones, alp…	0.73531	-1.045	1.32375	-1.20231	-1.97455	1.55323	-1.13512	0.132242	-1.23237	-1.8555	-1.26896	-1.1161	1.05927	-1.15883
16977058	CXCL11	NM_001302123 // CXCL11 // chemokine (C-X-C motif) ligand 11 // 4q21.2 // 6373 /// NM_005409 // CXCL11 // chemokine (C-X-C motif) ligand 11 // 4q21.2 // 6373 /// ENST00000306621 // CXCL11 // chemokine (C-X-C motif) ligand 11 // 4q21.2 // 6373 /// ENST00000503860 // CXCL11 // chemokine (C-X-C motif) ligand 11 // 4q21.2 // 6373 /// AF002985 // CXCL11 // chemokine (C-X-C motif) ligand 11 // 4q21.2 //…	0.373673	-1.39178	1.05944	-1.07711	-1.2649	-1.28094	-1.56811	0.578958	-1.22544	2.07551	1.01695	-1.65229	-5.75301	1.10517
17109758	SMPX	NM_014332 // SMPX // small muscle protein, X-linked // Xp22.1 // 23676 /// NR_045617 // SMPX // small muscle protein, X-linked // Xp22.1 // 23676 /// ENST00000379494 // SMPX // small muscle protein, X-linked // Xp22.1 // 23676 /// ENST00000494525 // SMPX // small muscle protein, X-linked // Xp22.1 // 23676 /// AF129505 // SMPX // small muscle protein, X-linked // Xp22.1 // 23676 /// BC005948 // S…	0.577797	-1.03483	-1.25848	1.04526	1.36848	-1.08435	-1.10158	0.0379044	1.15508	1.23925	1.81319	1.1114	1.01308	1.17305
16855906	NETO1	NM_001201465 // NETO1 // neuropilin (NRP) and tolloid (TLL)-like 1 // 18q22.2 // 81832 /// NM_138966 // NETO1 // neuropilin (NRP) and tolloid (TLL)-like 1 // 18q22.2 // 81832 /// NM_138999 // NETO1 // neuropilin (NRP) and tolloid (TLL)-like 1 // 18q22.2 // 81832 /// XM_005266774 // NETO1 // neuropilin (NRP) and tolloid (TLL)-like 1 // 18q22.2 // 81832 /// XM_005266776 // NETO1 // neuropilin (NRP)…	0.561128	-1.06583	1.08535	-1.54526	1.11053	-1.80844	-1.00519	0.587933	1.06116	1.23083	1.40152	-1.12069	-1.8023	1.31641
16707601	LGI1	NM_001308275 // LGI1 // leucine-rich, glioma inactivated 1 // 10q24 // 9211 /// NM_001308276 // LGI1 // leucine-rich, glioma inactivated 1 // 10q24 // 9211 /// NM_005097 // LGI1 // leucine-rich, glioma inactivated 1 // 10q24 // 9211 /// NR_131777 // LGI1 // leucine-rich, glioma inactivated 1 // 10q24 // 9211 /// ENST00000371413 // LGI1 // leucine-rich, glioma inactivated 1 // 10q24 // 9211 /// EN…	0.84256	1.01641	-1.07295	-1.02814	1.14522	1.10066	-1.01217	0.242767	1.10466	1.14919	1.0052	-1.06868	1.34758	1.00338
16874072	FUT1	NM_000148 // FUT1 // fucosyltransferase 1 (galactoside 2-alpha-L-fucosyltransferase, H blood group) // 19q13.3 // 2523 /// XM_006723127 // FUT1 // fucosyltransferase 1 (galactoside 2-alpha-L-fucosyltransferase, H blood group) // 19q13.3 // 2523 /// ENST00000310160 // FUT1 // fucosyltransferase 1 (galactoside 2-alpha-L-fucosyltransferase, H blood group) // 19q13.3 // 2523 /// ENST00000597220 // FU…	0.382643	1.11287	1.03567	1.8409	1.10733	1.07529	-1.19391	0.437739	1.09923	-1.36415	1.06709	-1.17479	1.42385	1.07899
16747158	NTF3	NM_001102654 // NTF3 // neurotrophin 3 // 12p13 // 4908 /// NM_002527 // NTF3 // neurotrophin 3 // 12p13 // 4908 /// XM_011520963 // NTF3 // neurotrophin 3 // 12p13 // 4908 /// ENST00000331010 // NTF3 // neurotrophin 3 // 12p13 // 4908 /// ENST00000423158 // NTF3 // neurotrophin 3 // 12p13 // 4908 /// ENST00000535299 // NTF3 // neurotrophin 3 // 12p13 // 4908 /// ENST00000541234 // NTF3 // neurot…	0.425344	1.08448	1.04313	1.33925	1.18016	-1.18691	-1.32811	0.579857	1.05736	1.00026	-1.04257	1.06261	1.55139	1.08376
16799517	KNSTRN	NM_001142761 // KNSTRN // kinetochore-localized astrin/SPAG5 binding protein // 15q15.1 // 90417 /// NM_001142762 // KNSTRN // kinetochore-localized astrin/SPAG5 binding protein // 15q15.1 // 90417 /// NM_033286 // KNSTRN // kinetochore-localized astrin/SPAG5 binding protein // 15q15.1 // 90417 /// ENST00000249776 // KNSTRN // kinetochore-localized astrin/SPAG5 binding protein // 15q15.1 // 90417…	0.179374	-1.1822	-1.24174	-1.28766	-1.17808	1.19627	-1.23597	0.295707	1.13612	-1.30515	1.30779	1.31121	1.088	1.12332
17082962	SPIDR	ENST00000521798 // SPIDR // scaffolding protein involved in DNA repair // 8q11.21 // 23514 /// OTTHUMT00000377626 // SPIDR // scaffolding protein involved in DNA repair // 8q11.21 // 23514	0.859281	-1.01996	1.17448	-1.20197	-1.13326	-1.23146	1.09274	0.963577	1.0051	1.09872	-1.06713	-1.12451	-1.21729	-1.04068
16784317	CGRRF1	NM_006568 // CGRRF1 // cell growth regulator with ring finger domain 1 // 14q22.2 // 10668 /// XM_011536362 // CGRRF1 // cell growth regulator with ring finger domain 1 // 14q22.2 // 10668 /// ENST00000216420 // CGRRF1 // cell growth regulator with ring finger domain 1 // 14q22.2 // 10668 /// ENST00000554791 // CGRRF1 // cell growth regulator with ring finger domain 1 // 14q22.2 // 10668 /// ENST…	0.359408	-1.09106	1.01651	-1.39562	-1.05946	1.07952	1.0036	0.103814	-1.17738	1.03705	-1.07352	-1.23032	-1.10019	-1.12251
16880382	PAPOLG	NM_022894 // PAPOLG // poly(A) polymerase gamma // 2p16.1 // 64895 /// XM_005264500 // PAPOLG // poly(A) polymerase gamma // 2p16.1 // 64895 /// XM_005264501 // PAPOLG // poly(A) polymerase gamma // 2p16.1 // 64895 /// XM_011533041 // PAPOLG // poly(A) polymerase gamma // 2p16.1 // 64895 /// XR_939713 // PAPOLG // poly(A) polymerase gamma // 2p16.1 // 64895 /// ENST00000238714 // PAPOLG // poly(A…	0.195176	1.07605	1.02545	-1.02041	-1.06175	1.06891	1.09754	0.89506	1.00713	1.01053	1.1751	-1.14185	-1.01447	1.02843
16672583	PEA15	NM_001297576 // PEA15 // phosphoprotein enriched in astrocytes 15 // 1q21.1 // 8682 /// NM_001297577 // PEA15 // phosphoprotein enriched in astrocytes 15 // 1q21.1 // 8682 /// NM_001297578 // PEA15 // phosphoprotein enriched in astrocytes 15 // 1q21.1 // 8682 /// NM_003768 // PEA15 // phosphoprotein enriched in astrocytes 15 // 1q21.1 // 8682 /// NR_123724 // PEA15 // phosphoprotein enriched in a…	0.737675	-1.03992	1.26361	1.47242	-2.03951	-1.05508	1.02533	0.371513	-1.11246	1.00953	-1.27396	-1.2622	-1.14073	-1.16817
16906471	MSTN	NM_005259 // MSTN // myostatin // 2q32.2 // 2660 /// XM_011510958 // MSTN // myostatin // 2q32.2 // 2660 /// ENST00000260950 // MSTN // myostatin // 2q32.2 // 2660 /// AF019627 // MSTN // myostatin // 2q32.2 // 2660 /// AF104922 // MSTN // myostatin // 2q32.2 // 2660 /// AK291524 // MSTN // myostatin // 2q32.2 // 2660 /// BC074757 // MSTN // myostatin // 2q32.2 // 2660 /// OTTHUMT00000255917 // M…	0.290605	1.16979	-1.03081	-1.09707	1.3944	1.14856	1.34612	0.426022	1.1235	1.51804	-1.25852	1.54135	-1.1615	-1.21688
16925239	DONSON	NM_017613 // DONSON // downstream neighbor of SON // 21q22.1 // 29980 /// ENST00000303071 // DONSON // downstream neighbor of SON // 21q22.1 // 29980 /// ENST00000303113 // DONSON // downstream neighbor of SON // 21q22.1 // 29980 /// ENST00000417871 // DONSON // downstream neighbor of SON // 21q22.1 // 29980 /// ENST00000432378 // DONSON // downstream neighbor of SON // 21q22.1 // 29980 /// ENST0…	0.860598	1.01622	1.03911	1.02808	1.00045	-1.14013	1.01925	0.667576	-1.04031	1.02289	-1.23775	1.05141	1.04424	1.03938
16775898	RAP2A	NM_021033 // RAP2A // RAP2A, member of RAS oncogene family // 13q34 // 5911 /// ENST00000245304 // RAP2A // RAP2A, member of RAS oncogene family // 13q34 // 5911 /// ENST00000476869 // RAP2A // RAP2A, member of RAS oncogene family // 13q34 // 5911 /// AF205602 // RAP2A // RAP2A, member of RAS oncogene family // 13q34 // 5911 /// AF493914 // RAP2A // RAP2A, member of RAS oncogene family // 13q34 /…	0.0128662	1.36532	1.0188	1.7191	1.30584	1.09796	1.57	0.565891	1.06183	1.30566	1.27366	-1.05111	1.02462	-1.06446
16984945	MAP3K1	NM_005921 // MAP3K1 // mitogen-activated protein kinase kinase kinase 1, E3 ubiquitin protein ligase // 5q11.2 // 4214 /// XM_005248519 // MAP3K1 // mitogen-activated protein kinase kinase kinase 1, E3 ubiquitin protein ligase // 5q11.2 // 4214 /// XM_011543406 // MAP3K1 // mitogen-activated protein kinase kinase kinase 1, E3 ubiquitin protein ligase // 5q11.2 // 4214 /// XM_011543407 // MAP3K1 /…	0.395481	1.06494	-1.08867	1.17065	1.16518	1.0217	-1.07775	0.0954208	1.14035	1.09117	1.27128	1.08846	1.03924	-1.08422
17106202	RGAG1	NM_020769 // RGAG1 // retrotransposon gag domain containing 1 // Xq23 // 57529 /// XM_011530998 // RGAG1 // retrotransposon gag domain containing 1 // Xq23 // 57529 /// XM_011530999 // RGAG1 // retrotransposon gag domain containing 1 // Xq23 // 57529 /// ENST00000465301 // RGAG1 // retrotransposon gag domain containing 1 // Xq23 // 57529 /// ENST00000520821 // RGAG1 // retrotransposon gag domain …	0.519128	1.05795	-1.2323	1.19735	1.05343	1.07342	-1.09033	0.93377	-1.0072	1.11888	-1.09177	1.15896	-1.53245	1.19278
17101292	STS	NM_000351 // STS // steroid sulfatase (microsomal), isozyme S // Xp22.32 // 412 /// XM_005274511 // STS // steroid sulfatase (microsomal), isozyme S // Xp22.32 // 412 /// XM_011545515 // STS // steroid sulfatase (microsomal), isozyme S // Xp22.32 // 412 /// XM_011545516 // STS // steroid sulfatase (microsomal), isozyme S // Xp22.32 // 412 /// XM_011545517 // STS // steroid sulfatase (microsomal),…	0.193094	1.12927	1.26323	-1.05421	1.23441	-1.05954	1.13064	0.131979	-1.15392	-1.00397	-1.22431	-1.07269	-1.09802	-1.11524
17050538	CAV2	NM_001206747 // CAV2 // caveolin 2 // 7q31.1 // 858 /// NM_001206748 // CAV2 // caveolin 2 // 7q31.1 // 858 /// NM_001233 // CAV2 // caveolin 2 // 7q31.1 // 858 /// NM_198212 // CAV2 // caveolin 2 // 7q31.1 // 858 /// ENST00000222693 // CAV2 // caveolin 2 // 7q31.1 // 858 /// ENST00000343213 // CAV2 // caveolin 2 // 7q31.1 // 858 /// ENST00000393480 // CAV2 // caveolin 2 // 7q31.1 // 858 /// ENST…	0.532043	-1.04155	-1.14631	-1.03871	1.02109	-1.03468	1.05459	0.133533	1.10885	-1.05906	1.1477	1.11993	1.10299	1.12342
16906620	TMEFF2	NM_001305134 // TMEFF2 // transmembrane protein with EGF-like and two follistatin-like domains 2 // 2q32.3 // 23671 /// NM_001305145 // TMEFF2 // transmembrane protein with EGF-like and two follistatin-like domains 2 // 2q32.3 // 23671 /// NM_016192 // TMEFF2 // transmembrane protein with EGF-like and two follistatin-like domains 2 // 2q32.3 // 23671 /// XM_005246437 // TMEFF2 // transmembrane pr…	0.473132	-1.098	1.74627	-1.33215	1.09966	-1.49171	-2.24329	0.568058	-1.07679	-2.35789	-1.08622	1.07324	1.072	1.09855
16755602	ACTR6	NM_022496 // ACTR6 // ARP6 actin-related protein 6 homolog (yeast) // 12q23.1 // 64431 /// NR_048568 // ACTR6 // ARP6 actin-related protein 6 homolog (yeast) // 12q23.1 // 64431 /// NR_048569 // ACTR6 // ARP6 actin-related protein 6 homolog (yeast) // 12q23.1 // 64431 /// ENST00000188312 // ACTR6 // ARP6 actin-related protein 6 homolog (yeast) // 12q23.1 // 64431 /// ENST00000546902 // ACTR6 // A…	0.971719	1.00348	1.27121	-1.06473	-1.36279	1.14197	1.06246	0.851008	-1.0186	1.33628	1.52696	-1.43683	-1.58189	-1.04744
16788083	PAPOLA	NM_001252006 // PAPOLA // poly(A) polymerase alpha // 14q32.31 // 10914 /// NM_001252007 // PAPOLA // poly(A) polymerase alpha // 14q32.31 // 10914 /// NM_001293627 // PAPOLA // poly(A) polymerase alpha // 14q32.31 // 10914 /// NM_001293628 // PAPOLA // poly(A) polymerase alpha // 14q32.31 // 10914 /// NM_001293632 // PAPOLA // poly(A) polymerase alpha // 14q32.31 // 10914 /// NM_032632 // PAPOLA…	0.489048	-1.09497	1.09145	-1.07111	-1.78725	1.16451	-1.11141	0.273976	-1.15781	-1.04981	-1.11215	-1.14807	-1.39426	-1.13335
17108978	FAM9A	NM_001171186 // FAM9A // family with sequence similarity 9, member A // Xp22.32 // 171482 /// NM_174951 // FAM9A // family with sequence similarity 9, member A // Xp22.32 // 171482 /// XM_011545463 // FAM9A // family with sequence similarity 9, member A // Xp22.32 // 171482 /// ENST00000381003 // FAM9A // family with sequence similarity 9, member A // Xp22.32 // 171482 /// ENST00000543214 // FAM9…	0.732906	-1.05078	1.00388	1.52654	-1.20405	-1.29599	-1.12551	0.991034	1.00163	-1.01261	-2.71419	1.08975	1.07734	1.32617
16714381	CSTF2T	NM_015235 // CSTF2T // cleavage stimulation factor, 3 pre-RNA, subunit 2, tau variant // 10q11 // 23283 /// ENST00000331173 // CSTF2T // cleavage stimulation factor, 3 pre-RNA, subunit 2, tau variant // 10q11 // 23283 /// OTTHUMT00000048097 // CSTF2T // cleavage stimulation factor, 3 pre-RNA, subunit 2, tau variant // 10q11 // 23283 /// uc001jjp.3 // CSTF2T // cleavage stimulation factor, 3 pre-R…	0.90038	-1.01103	-1.07008	-1.19388	1.08901	1.07814	-1.07357	0.428296	-1.07322	1.14113	-1.04298	-1.27771	1.13334	-1.03356
16780069	SPRY2	NM_005842 // SPRY2 // sprouty RTK signaling antagonist 2 // 13q31.1 // 10253 /// XM_005266217 // SPRY2 // sprouty RTK signaling antagonist 2 // 13q31.1 // 10253 /// XM_006719753 // SPRY2 // sprouty RTK signaling antagonist 2 // 13q31.1 // 10253 /// XM_011534867 // SPRY2 // sprouty RTK signaling antagonist 2 // 13q31.1 // 10253 /// ENST00000377102 // SPRY2 // sprouty RTK signaling antagonist 2 // …	0.0859103	-1.12752	1.06472	-1.07377	-1.23516	-1.03769	-1.04319	0.186401	-1.09311	1.0641	-1.01094	-1.06784	-1.05149	-1.0488
16722252	FAR1	NM_032228 // FAR1 // fatty acyl CoA reductase 1 // 11p15.2 // 84188 /// XM_011520400 // FAR1 // fatty acyl CoA reductase 1 // 11p15.2 // 84188 /// XM_011520401 // FAR1 // fatty acyl CoA reductase 1 // 11p15.2 // 84188 /// ENST00000354817 // FAR1 // fatty acyl CoA reductase 1 // 11p15.2 // 84188 /// ENST00000524933 // FAR1 // fatty acyl CoA reductase 1 // 11p15.2 // 84188 /// ENST00000527202 // FA…	0.119431	-1.23711	1.14643	-1.35911	-1.43246	-1.43294	-1.2518	0.845615	1.02509	1.13583	1.10818	-1.0875	-1.40328	-1.03102
16785952	PCNX	NM_001308160 // PCNX // pecanex homolog (Drosophila) // 14q24.2 // 22990 /// NM_014982 // PCNX // pecanex homolog (Drosophila) // 14q24.2 // 22990 /// XM_005267420 // PCNX // pecanex homolog (Drosophila) // 14q24.2 // 22990 /// XM_005267421 // PCNX // pecanex homolog (Drosophila) // 14q24.2 // 22990 /// XM_005267422 // PCNX // pecanex homolog (Drosophila) // 14q24.2 // 22990 /// XM_005267423 // P…	0.770995	1.03082	1.21154	-1.15581	-1.14355	1.02961	1.15492	0.571232	1.06127	1.10443	1.26116	-1.1567	1.00593	-1.04867
17009482	CENPQ	NM_018132 // CENPQ // centromere protein Q // 6p12.3 // 55166 /// XM_005249205 // CENPQ // centromere protein Q // 6p12.3 // 55166 /// XM_011514723 // CENPQ // centromere protein Q // 6p12.3 // 55166 /// ENST00000335783 // CENPQ // centromere protein Q // 6p12.3 // 55166 /// AK293016 // CENPQ // centromere protein Q // 6p12.3 // 55166 /// BC016279 // CENPQ // centromere protein Q // 6p12.3 // 551…	0.796765	1.03312	-1.67619	1.10664	1.54319	1.20852	-1.00056	0.60535	-1.06796	1.06105	-1.0756	1.24364	-1.6857	1.2479
16834578	NBR1	NM_001291571 // NBR1 // neighbor of BRCA1 gene 1 // 17q21.31 // 4077 /// NM_001291572 // NBR1 // neighbor of BRCA1 gene 1 // 17q21.31 // 4077 /// NM_005899 // NBR1 // neighbor of BRCA1 gene 1 // 17q21.31 // 4077 /// NM_031862 // NBR1 // neighbor of BRCA1 gene 1 // 17q21.31 // 4077 /// XM_006721903 // NBR1 // neighbor of BRCA1 gene 1 // 17q21.31 // 4077 /// XM_011524813 // NBR1 // neighbor of BRCA…	0.415905	-1.04497	-1.15842	-1.03892	1.02107	1.08032	-1.0507	0.563383	1.03143	1.23789	1.06316	1.00155	1.00565	-1
17080559	TAF2	NM_003184 // TAF2 // TAF2 RNA polymerase II, TATA box binding protein (TBP)-associated factor, 150kDa // 8q24.12 // 6873 /// XM_006716621 // TAF2 // TAF2 RNA polymerase II, TATA box binding protein (TBP)-associated factor, 150kDa // 8q24.12 // 6873 /// XM_011517259 // TAF2 // TAF2 RNA polymerase II, TATA box binding protein (TBP)-associated factor, 150kDa // 8q24.12 // 6873 /// XM_011517260 // TA…	0.382527	-1.12305	1.54639	-1.07302	-1.57887	-1.2682	-1.11643	0.499333	-1.09305	1.13309	1.17576	-1.12543	-1.30653	-1.23457
16666326	ST6GALNAC3	NM_001160011 // ST6GALNAC3 // ST6 (alpha-N-acetyl-neuraminyl-2,3-beta-galactosyl-1,3)-N-acetylgalactosaminide alpha-2,6-sialyltransferase 3 // 1p31.1 // 256435 /// NM_152996 // ST6GALNAC3 // ST6 (alpha-N-acetyl-neuraminyl-2,3-beta-galactosyl-1,3)-N-acetylgalactosaminide alpha-2,6-sialyltransferase 3 // 1p31.1 // 256435 /// XM_006710553 // ST6GALNAC3 // ST6 (alpha-N-acetyl-neuraminyl-2,3-beta-gala…	0.243797	-1.12284	-1.02951	-1.14515	-1.50012	-1.04945	-1.15452	0.331024	-1.10015	1.01998	-1.33853	-1.02989	1.1684	-1.36412
16953012	PRSS42	NM_182702 // PRSS42 // protease, serine 42 // 3p21.31 // 339906 /// ENST00000429665 // PRSS42 // protease, serine 42 // 3p21.31 // 339906 /// ENST00000447340 // PRSS42 // protease, serine 42 // 3p21.31 // 339906 /// AK092703 // PRSS42 // protease, serine 42 // 3p21.31 // 339906 /// OTTHUMT00000344347 // PRSS42 // protease, serine 42 // 3p21.31 // 339906 /// OTTHUMT00000344348 // PRSS42 // proteas…	0.141686	-1.16067	-1.29906	1.11633	-1.03167	-1.05294	-1.42272	0.352389	1.09495	1.14972	-1.13954	1.17913	1.15171	-1.00903
16665796	SGIP1	NM_001308203 // SGIP1 // SH3-domain GRB2-like (endophilin) interacting protein 1 // 1p31.3 // 84251 /// NM_032291 // SGIP1 // SH3-domain GRB2-like (endophilin) interacting protein 1 // 1p31.3 // 84251 /// XM_005271264 // SGIP1 // SH3-domain GRB2-like (endophilin) interacting protein 1 // 1p31.3 // 84251 /// XM_005271265 // SGIP1 // SH3-domain GRB2-like (endophilin) interacting protein 1 // 1p31.3…	0.210698	-1.15678	-1.30523	1.02621	-1.27637	1.10071	-1.2419	0.799646	1.02865	-1.01701	-1.34204	1.26364	1.11864	1.12569
16963368	SMCO1	NM_001077657 // SMCO1 // single-pass membrane protein with coiled-coil domains 1 // 3q29 // 255798 /// XM_005269315 // SMCO1 // single-pass membrane protein with coiled-coil domains 1 // 3q29 // 255798 /// ENST00000397537 // SMCO1 // single-pass membrane protein with coiled-coil domains 1 // 3q29 // 255798 /// ENST00000452776 // SMCO1 // single-pass membrane protein with coiled-coil domains 1 // …	0.998261	-1.00029	-1.23878	1.45072	-1.10482	1.06661	-1.40696	0.299794	1.15236	-1.24927	1.30769	-1.13648	1.47532	1.19629
16938344	UBE2E1	NM_001202476 // UBE2E1 // ubiquitin conjugating enzyme E2E 1 // 3p24.2 // 7324 /// NM_003341 // UBE2E1 // ubiquitin conjugating enzyme E2E 1 // 3p24.2 // 7324 /// NM_182666 // UBE2E1 // ubiquitin conjugating enzyme E2E 1 // 3p24.2 // 7324 /// XM_005265431 // UBE2E1 // ubiquitin conjugating enzyme E2E 1 // 3p24.2 // 7324 /// ENST00000306627 // UBE2E1 // ubiquitin conjugating enzyme E2E 1 // 3p24.2…	0.673017	-1.0788	-1.01883	1.16838	-1.24444	-1.00705	-1.39951	0.213393	-1.26224	-1.43546	-1.33375	1.02814	-1.25612	-1.00731
16758427	DENR	NM_003677 // DENR // density-regulated protein // 12q24.31 // 8562 /// ENST00000280557 // DENR // density-regulated protein // 12q24.31 // 8562 /// ENST00000455982 // DENR // density-regulated protein // 12q24.31 // 8562 /// ENST00000537955 // DENR // density-regulated protein // 12q24.31 // 8562 /// ENST00000539463 // DENR // density-regulated protein // 12q24.31 // 8562 /// AB014731 // DENR // …	0.0465938	-1.1904	-1.05062	-1.21431	-1.46829	-1.01445	-1.11591	0.475852	1.05786	1.01186	1.08888	-1.15069	1.06282	-1.13355
17071404	POLR2K	NM_005034 // POLR2K // polymerase (RNA) II (DNA directed) polypeptide K, 7.0kDa // 8q22.2 // 5440 /// ENST00000353107 // POLR2K // polymerase (RNA) II (DNA directed) polypeptide K, 7.0kDa // 8q22.2 // 5440 /// ENST00000519765 // POLR2K // polymerase (RNA) II (DNA directed) polypeptide K, 7.0kDa // 8q22.2 // 5440 /// ENST00000522439 // POLR2K // polymerase (RNA) II (DNA directed) polypeptide K, 7.…	0.751983	1.03489	1.00145	-1.04599	1.05102	-1.10725	-1.01239	0.163477	-1.17316	-1.09708	1.02512	-2.26139	-1.45053	-1
16749316	RASSF8	NM_001164746 // RASSF8 // Ras association (RalGDS/AF-6) domain family (N-terminal) member 8 // 12p12.3 // 11228 /// NM_001164747 // RASSF8 // Ras association (RalGDS/AF-6) domain family (N-terminal) member 8 // 12p12.3 // 11228 /// NM_001164748 // RASSF8 // Ras association (RalGDS/AF-6) domain family (N-terminal) member 8 // 12p12.3 // 11228 /// NM_007211 // RASSF8 // Ras association (RalGDS/AF-6…	0.597891	1.03719	1.04932	1.03664	-1.05546	1.0013	1.07843	0.218588	-1.09236	1.01722	-1.01349	-1.19984	-1.0724	-1.37482
16700489	EGLN1	NM_022051 // EGLN1 // egl-9 family hypoxia-inducible factor 1 // 1q42.1 // 54583 /// XM_005273166 // EGLN1 // egl-9 family hypoxia-inducible factor 1 // 1q42.1 // 54583 /// XM_005273167 // EGLN1 // egl-9 family hypoxia-inducible factor 1 // 1q42.1 // 54583 /// ENST00000366641 // EGLN1 // egl-9 family hypoxia-inducible factor 1 // 1q42.1 // 54583 /// ENST00000476717 // EGLN1 // egl-9 family hypoxi…	0.966782	1.00424	-1.70048	-1.02517	-1.12046	1.09263	1.2816	0.810617	1.02467	-1.01522	1.85396	-1.13028	1.03358	-1.27402
17044478	C7orf71	NM_001145531 // C7orf71 // chromosome 7 open reading frame 71 // 7p15.2 // 285941 /// NM_001302625 // C7orf71 // chromosome 7 open reading frame 71 // 7p15.2 // 285941 /// XM_011515289 // C7orf71 // chromosome 7 open reading frame 71 // 7p15.2 // 285941 /// XM_011515290 // C7orf71 // chromosome 7 open reading frame 71 // 7p15.2 // 285941 /// XM_011515291 // C7orf71 // chromosome 7 open reading fr…	0.738782	-1.03519	-1.19796	1.38107	-1.76092	1.30485	-1.10013	0.984982	-1.00195	1.09468	-1.03841	1.01392	1.10507	-1.19165
16713326	MTRNR2L7	NM_001190489 // MTRNR2L7 // MT-RNR2-like 7 // 10p11.21 // 100288485 /// ENST00000544824 // MTRNR2L7 // MT-RNR2-like 7 // 10p11.21 // 100288485 /// OTTHUMT00000469397 // MTRNR2L7 // MT-RNR2-like 7 // 10p11.21 // 100288485 /// uc021ppd.1 // MTRNR2L7 // MT-RNR2-like 7 // 10p11.21 // 100288485	0.0457131	-1.20778	1.03707	-1.00359	-1.04754	-1.17523	-1.09856	0.225569	-1.11183	-1.20319	-1.31902	1.14428	1.00429	-1.24044
16727363	CNIH2	NM_182553 // CNIH2 // cornichon family AMPA receptor auxiliary protein 2 // 11q13.2 // 254263 /// NR_073078 // CNIH2 // cornichon family AMPA receptor auxiliary protein 2 // 11q13.2 // 254263 /// NR_073079 // CNIH2 // cornichon family AMPA receptor auxiliary protein 2 // 11q13.2 // 254263 /// ENST00000311445 // CNIH2 // cornichon family AMPA receptor auxiliary protein 2 // 11q13.2 // 254263 /// E…	0.854601	-1.02105	-1.25107	-1	-1.23744	1.46599	1.55957	0.693036	-1.04607	1.12641	-1.75992	1.33773	1.34769	-1.07767
17020079	GSTA5	NM_153699 // GSTA5 // glutathione S-transferase alpha 5 // 6p12.2 // 221357 /// ENST00000284562 // GSTA5 // glutathione S-transferase alpha 5 // 6p12.2 // 221357 /// ENST00000370989 // GSTA5 // glutathione S-transferase alpha 5 // 6p12.2 // 221357 /// ENST00000475052 // GSTA5 // glutathione S-transferase alpha 5 // 6p12.2 // 221357 /// ENST00000619736 // GSTA5 // glutathione S-transferase alpha 5…	0.913513	-1.00645	1.08483	-1.00314	-1.04681	1.25659	-1.01584	0.109607	1.10766	1.04568	1.02342	1.00471	1.32138	1.02035
16777794	UBL3	NM_007106 // UBL3 // ubiquitin-like 3 // 13q12-q13 // 5412 /// XM_011535123 // UBL3 // ubiquitin-like 3 // 13q12-q13 // 5412 /// ENST00000380680 // UBL3 // ubiquitin-like 3 // 13q12-q13 // 5412 /// AF044221 // UBL3 // ubiquitin-like 3 // 13q12-q13 // 5412 /// BC044582 // UBL3 // ubiquitin-like 3 // 13q12-q13 // 5412 /// BC059385 // UBL3 // ubiquitin-like 3 // 13q12-q13 // 5412 /// CR533458 // UBL…	0.98724	-1.00144	-1.00077	1.33498	-1.22461	1.01699	-1.0789	0.73542	1.03094	-1.48651	1.33475	1.08028	1.01291	1.06657
16785696	ARG2	NM_001172 // ARG2 // arginase 2 // 14q24.1 // 384 /// ENST00000261783 // ARG2 // arginase 2 // 14q24.1 // 384 /// ENST00000556491 // ARG2 // arginase 2 // 14q24.1 // 384 /// ENST00000557120 // ARG2 // arginase 2 // 14q24.1 // 384 /// ENST00000557319 // ARG2 // arginase 2 // 14q24.1 // 384 /// AY074489 // ARG2 // arginase 2 // 14q24.1 // 384 /// BC001350 // ARG2 // arginase 2 // 14q24.1 // 384 ///…	0.0100699	1.16605	-1.02631	1.71795	1.11325	1.10128	1.27108	0.453391	1.03779	1.19907	1.11068	1.01323	1.00117	1.00421
17111501	PFKFB1	NM_001271804 // PFKFB1 // 6-phosphofructo-2-kinase/fructose-2,6-biphosphatase 1 // Xp11.21 // 5207 /// NM_001271805 // PFKFB1 // 6-phosphofructo-2-kinase/fructose-2,6-biphosphatase 1 // Xp11.21 // 5207 /// NM_002625 // PFKFB1 // 6-phosphofructo-2-kinase/fructose-2,6-biphosphatase 1 // Xp11.21 // 5207 /// NR_073450 // PFKFB1 // 6-phosphofructo-2-kinase/fructose-2,6-biphosphatase 1 // Xp11.21 // 52…	0.209425	-1.10192	-1	-1.00157	-1.22315	-1.07837	1.07678	0.519514	-1.0493	-1.18218	-1.41833	1.05125	-1.04991	1.04229
16716983	TM9SF3	NM_020123 // TM9SF3 // transmembrane 9 superfamily member 3 // 10q24.1 // 56889 /// XM_011539976 // TM9SF3 // transmembrane 9 superfamily member 3 // 10q24.1 // 56889 /// XM_011539977 // TM9SF3 // transmembrane 9 superfamily member 3 // 10q24.1 // 56889 /// ENST00000371142 // TM9SF3 // transmembrane 9 superfamily member 3 // 10q24.1 // 56889 /// ENST00000443638 // TM9SF3 // transmembrane 9 superf…	0.35335	-1.10669	1.25302	-1.04516	-1.42381	-1.0579	-1.05912	0.337578	-1.11063	-1.01938	-1.02838	-1.22759	-1.08045	-1.06997
16986409	F2R	NM_001311313 // F2R // coagulation factor II (thrombin) receptor // 5q13 // 2149 /// NM_001992 // F2R // coagulation factor II (thrombin) receptor // 5q13 // 2149 /// ENST00000319211 // F2R // coagulation factor II (thrombin) receptor // 5q13 // 2149 /// ENST00000505600 // F2R // coagulation factor II (thrombin) receptor // 5q13 // 2149 /// AK297131 // F2R // coagulation factor II (thrombin) rece…	0.914033	1.0115	1.08914	1.02582	1.107	-1.18167	-1.08111	0.920824	1.01058	-1.19897	-1.04767	-1.01072	-1.0811	1.55316
16946077	IL20RB	NM_144717 // IL20RB // interleukin 20 receptor beta // 3q22.3 // 53833 /// XM_006713665 // IL20RB // interleukin 20 receptor beta // 3q22.3 // 53833 /// XM_011512910 // IL20RB // interleukin 20 receptor beta // 3q22.3 // 53833 /// XM_011512911 // IL20RB // interleukin 20 receptor beta // 3q22.3 // 53833 /// ENST00000329582 // IL20RB // interleukin 20 receptor beta // 3q22.3 // 53833 /// ENST00000…	0.733054	1.06331	1.40813	1.76174	-1.35422	-1.21781	1.05128	0.644707	1.08678	1.22519	1.27549	-1.37565	-1.04864	-1.09366
16989369	C5orf24	NM_001135586 // C5orf24 // chromosome 5 open reading frame 24 // 5q31.1 // 134553 /// NM_001300894 // C5orf24 // chromosome 5 open reading frame 24 // 5q31.1 // 134553 /// NM_152409 // C5orf24 // chromosome 5 open reading frame 24 // 5q31.1 // 134553 /// XM_005271889 // C5orf24 // chromosome 5 open reading frame 24 // 5q31.1 // 134553 /// ENST00000338051 // C5orf24 // chromosome 5 open reading fr…	0.888942	-1.01684	-1.14223	-1.00148	-1.27662	-1.05738	1.05814	0.614828	1.06247	1.18738	1.42695	-1.3578	-1.14851	-1.4214
16913681	FAM83D	NM_030919 // FAM83D // family with sequence similarity 83, member D // 20q11.23 // 81610 /// XM_011529073 // FAM83D // family with sequence similarity 83, member D // 20q11.23 // 81610 /// ENST00000217429 // FAM83D // family with sequence similarity 83, member D // 20q11.23 // 81610 /// ENST00000619304 // FAM83D // family with sequence similarity 83, member D // 20q11.23 // 81610 /// ENST00000619…	0.849657	-1.01827	-1.26543	-1.20688	1.88016	-1.20545	1.11862	0.0360031	1.2567	1.14398	1.28801	1.14045	1.08263	1.47015
16920671	PMEPA1	NM_001255976 // PMEPA1 // prostate transmembrane protein, androgen induced 1 // 20q13.31-q13.33 // 56937 /// NM_020182 // PMEPA1 // prostate transmembrane protein, androgen induced 1 // 20q13.31-q13.33 // 56937 /// NM_199169 // PMEPA1 // prostate transmembrane protein, androgen induced 1 // 20q13.31-q13.33 // 56937 /// NM_199170 // PMEPA1 // prostate transmembrane protein, androgen induced 1 // 2…	0.0824816	-1.1523	1.00297	-1.20017	1.05175	-1.0938	-1.19213	0.17643	1.11232	1.26868	-1.04128	1.06433	-1.01075	1.03776
16843131	CRLF3	NM_015986 // CRLF3 // cytokine receptor-like factor 3 // 17q11.2 // 51379 /// NR_073118 // CRLF3 // cytokine receptor-like factor 3 // 17q11.2 // 51379 /// XM_006721941 // CRLF3 // cytokine receptor-like factor 3 // 17q11.2 // 51379 /// XM_011524879 // CRLF3 // cytokine receptor-like factor 3 // 17q11.2 // 51379 /// ENST00000324238 // CRLF3 // cytokine receptor-like factor 3 // 17q11.2 // 51379 /…	0.0790321	1.20294	1.43673	1.06547	-1.00896	1.06986	1.08126	0.0850932	-1.19779	1.22181	-1.0566	-1.48923	-1.09073	-1.06721
16664782	ZYG11A	NM_001004339 // ZYG11A // zyg-11 family member A, cell cycle regulator // 1p32.3 // 440590 /// NM_001307931 // ZYG11A // zyg-11 family member A, cell cycle regulator // 1p32.3 // 440590 /// XM_011541480 // ZYG11A // zyg-11 family member A, cell cycle regulator // 1p32.3 // 440590 /// XM_011541481 // ZYG11A // zyg-11 family member A, cell cycle regulator // 1p32.3 // 440590 /// XM_011541482 // ZYG…	0.697007	-1.02023	-1.00312	-1.09747	1.00796	-1	1.01207	0.885263	-1.00742	-1.11279	-1.012	1.14821	1.31706	-1.20883
16899928	CD8A	NM_001145873 // CD8A // CD8a molecule // 2p12 // 925 /// NM_001768 // CD8A // CD8a molecule // 2p12 // 925 /// NM_171827 // CD8A // CD8a molecule // 2p12 // 925 /// NR_027353 // CD8A // CD8a molecule // 2p12 // 925 /// ENST00000283635 // CD8A // CD8a molecule // 2p12 // 925 /// ENST00000352580 // CD8A // CD8a molecule // 2p12 // 925 /// ENST00000409511 // CD8A // CD8a molecule // 2p12 // 925 /// …	0.171941	1.2357	1.15239	-1.0371	1.0731	1.29984	1.03165	0.726376	1.05284	-1.10652	1.22394	1.37242	-1.09819	-1.07955
16858654	ZNF791	NM_153358 // ZNF791 // zinc finger protein 791 // 19p13.2 // 163049 /// ENST00000343325 // ZNF791 // zinc finger protein 791 // 19p13.2 // 163049 /// ENST00000446165 // ZNF791 // zinc finger protein 791 // 19p13.2 // 163049 /// ENST00000498389 // ZNF791 // zinc finger protein 791 // 19p13.2 // 163049 /// ENST00000597691 // ZNF791 // zinc finger protein 791 // 19p13.2 // 163049 /// ENST00000598225…	0.680176	1.0743	1.01059	1.14596	-1.3551	-1.22286	-1.13623	0.633421	1.0866	1.48112	1.08771	-1.94718	-1.05654	1.08309
17108996	FAM9B	NM_205849 // FAM9B // family with sequence similarity 9, member B // Xp22.32 // 171483 /// XM_011545464 // FAM9B // family with sequence similarity 9, member B // Xp22.32 // 171483 /// XM_011545465 // FAM9B // family with sequence similarity 9, member B // Xp22.32 // 171483 /// ENST00000327220 // FAM9B // family with sequence similarity 9, member B // Xp22.32 // 171483 /// ENST00000362066 // FAM9…	0.303817	-1.05793	-1.17399	1.19607	-1.18532	1.02586	-1.03383	0.564008	1.03141	1.02412	-1.01873	1.17919	-1.02518	1.14909
16996605	SMIM15	NM_001048249 // SMIM15 // small integral membrane protein 15 // 5q12.1 // 643155 /// ENST00000339020 // SMIM15 // small integral membrane protein 15 // 5q12.1 // 643155 /// ENST00000507416 // SMIM15 // small integral membrane protein 15 // 5q12.1 // 643155 /// AK291180 // SMIM15 // small integral membrane protein 15 // 5q12.1 // 643155 /// BC146876 // SMIM15 // small integral membrane protein 15 …	0.181146	-1.17398	1.15938	1.14274	-1.48974	-1.21243	-1.76797	0.163671	-1.18274	-1.21106	1.07048	-1.875	-1.05174	-1.01124
17105993	PIH1D3	NM_001169154 // PIH1D3 // PIH1 domain containing 3 // Xq22.3 // 139212 /// NM_173494 // PIH1D3 // PIH1 domain containing 3 // Xq22.3 // 139212 /// XM_011530855 // PIH1D3 // PIH1 domain containing 3 // Xq22.3 // 139212 /// ENST00000336387 // PIH1D3 // PIH1 domain containing 3 // Xq22.3 // 139212 /// ENST00000372453 // PIH1D3 // PIH1 domain containing 3 // Xq22.3 // 139212 /// ENST00000535523 // PI…	0.0722104	1.19679	1.0532	1.5856	1.66242	-1.20775	1.45181	0.498799	1.06415	-1.01581	-1.16307	1.46516	1.08232	1.01693
16736473	HPS5	NM_007216 // HPS5 // Hermansky-Pudlak syndrome 5 // 11p14 // 11234 /// NM_181507 // HPS5 // Hermansky-Pudlak syndrome 5 // 11p14 // 11234 /// NM_181508 // HPS5 // Hermansky-Pudlak syndrome 5 // 11p14 // 11234 /// XM_011519862 // HPS5 // Hermansky-Pudlak syndrome 5 // 11p14 // 11234 /// XM_011519863 // HPS5 // Hermansky-Pudlak syndrome 5 // 11p14 // 11234 /// XM_011519864 // HPS5 // Hermansky-Pudl…	0.071709	-1.1242	-1.01292	-1.21774	-1.08559	-1.08582	1.05707	0.524007	-1.03876	1.02964	1.01522	-1.08228	-1.00391	-1.3745
16825561	SEZ6L2	NM_001114099 // SEZ6L2 // seizure related 6 homolog (mouse)-like 2 // 16p11.2 // 26470 /// NM_001114100 // SEZ6L2 // seizure related 6 homolog (mouse)-like 2 // 16p11.2 // 26470 /// NM_001243332 // SEZ6L2 // seizure related 6 homolog (mouse)-like 2 // 16p11.2 // 26470 /// NM_001243333 // SEZ6L2 // seizure related 6 homolog (mouse)-like 2 // 16p11.2 // 26470 /// NM_012410 // SEZ6L2 // seizure rela…	0.395057	1.08686	1.08901	1.19352	-1.08631	1.3459	-1.01388	0.0378859	-1.25454	1.01533	-1.63162	1.01557	-1.3177	-1.21873
17057946	PSPH	NM_004577 // PSPH // phosphoserine phosphatase // 7p11.2 // 5723 /// XM_005271773 // PSPH // phosphoserine phosphatase // 7p11.2 // 5723 /// XM_005271774 // PSPH // phosphoserine phosphatase // 7p11.2 // 5723 /// XM_005271775 // PSPH // phosphoserine phosphatase // 7p11.2 // 5723 /// XM_005271776 // PSPH // phosphoserine phosphatase // 7p11.2 // 5723 /// XM_006715760 // PSPH // phosphoserine phos…	0.973272	1.0025	-1.03814	-1.01544	1.02373	1.05117	-1.06898	0.39573	1.06682	-1.17691	1.00641	1.12107	1.02924	1.02889
17016787	RNF39	NM_025236 // RNF39 // ring finger protein 39 // 6p21.3 // 80352 /// NM_170769 // RNF39 // ring finger protein 39 // 6p21.3 // 80352 /// ENST00000244360 // RNF39 // ring finger protein 39 // 6p21.3 // 80352 /// ENST00000376750 // RNF39 // ring finger protein 39 // 6p21.3 // 80352 /// ENST00000376751 // RNF39 // ring finger protein 39 // 6p21.3 // 80352 /// ENST00000383611 // RNF39 // ring finger p…	0.750238	1.03244	1.14061	1.21609	-1.0863	-1	1.31556	0.995635	1.00055	-1.5935	1.05009	1.14465	-1.02804	1.77673
16723733	RAG1	NM_000448 // RAG1 // recombination activating gene 1 // 11p13 // 5896 /// XM_005253041 // RAG1 // recombination activating gene 1 // 11p13 // 5896 /// XM_011520250 // RAG1 // recombination activating gene 1 // 11p13 // 5896 /// XM_011520251 // RAG1 // recombination activating gene 1 // 11p13 // 5896 /// ENST00000299440 // RAG1 // recombination activating gene 1 // 11p13 // 5896 /// ENST0000052912…	0.0709878	1.14054	-1.00697	-1.0458	1.03451	1.20592	1.53142	0.202184	1.09241	1.19333	1.11233	1.06193	1.06856	1.00148
16903111	DARS	NM_001293312 // DARS // aspartyl-tRNA synthetase // 2q21.3 // 1615 /// NM_001349 // DARS // aspartyl-tRNA synthetase // 2q21.3 // 1615 /// ENST00000264161 // DARS // aspartyl-tRNA synthetase // 2q21.3 // 1615 /// ENST00000422708 // DARS // aspartyl-tRNA synthetase // 2q21.3 // 1615 /// ENST00000435076 // DARS // aspartyl-tRNA synthetase // 2q21.3 // 1615 /// ENST00000441323 // DARS // aspartyl-tR…	0.488325	-1.06816	1.08115	1.13031	-1.242	-1.14253	-1.32083	0.250308	1.11867	-1.00426	1.03338	1.00697	-1.00565	-1.03064
16707030	PTEN	NM_000314 // PTEN // phosphatase and tensin homolog // 10q23.3 // 5728 /// NM_001304717 // PTEN // phosphatase and tensin homolog // 10q23.3 // 5728 /// NM_001304718 // PTEN // phosphatase and tensin homolog // 10q23.3 // 5728 /// XM_006717926 // PTEN // phosphatase and tensin homolog // 10q23.3 // 5728 /// XM_011539982 // PTEN // phosphatase and tensin homolog // 10q23.3 // 5728 /// XR_945791 //…	0.541934	-1.05008	-1.18361	1.07346	1.0925	-1.34728	1.01771	0.356921	-1.07773	1.01044	-1.12483	-1.02892	1.0503	1.06643
16907006	BOLL	NM_001284358 // BOLL // boule homolog, RNA binding protein // 2q33 // 66037 /// NM_001284361 // BOLL // boule homolog, RNA binding protein // 2q33 // 66037 /// NM_001284362 // BOLL // boule homolog, RNA binding protein // 2q33 // 66037 /// NM_033030 // BOLL // boule homolog, RNA binding protein // 2q33 // 66037 /// NM_197970 // BOLL // boule homolog, RNA binding protein // 2q33 // 66037 /// XM_00…	0.89703	-1.01573	-1.03623	1.03745	1.22012	-1.61733	1.20417	0.407866	1.10716	1.13151	-1.17231	1.23178	1.0477	1.03602
17072135	NOV	NM_002514 // NOV // nephroblastoma overexpressed // 8q24.1 // 4856 /// ENST00000259526 // NOV // nephroblastoma overexpressed // 8q24.1 // 4856 /// ENST00000520082 // NOV // nephroblastoma overexpressed // 8q24.1 // 4856 /// AK294289 // NOV // nephroblastoma overexpressed // 8q24.1 // 4856 /// AY082381 // NOV // nephroblastoma overexpressed // 8q24.1 // 4856 /// BC015028 // NOV // nephroblastoma …	0.71845	1.0452	-1.06481	-1.10588	1.37727	1.1841	1.02715	0.155963	1.20199	2.27149	-1.26733	1.48348	1.35746	-1.05635
17109644	CXorf23	NM_198279 // CXorf23 // chromosome X open reading frame 23 // Xp22.12 // 256643 /// XM_005274473 // CXorf23 // chromosome X open reading frame 23 // Xp22.12 // 256643 /// XM_005274474 // CXorf23 // chromosome X open reading frame 23 // Xp22.12 // 256643 /// XM_005274475 // CXorf23 // chromosome X open reading frame 23 // Xp22.12 // 256643 /// XM_006724477 // CXorf23 // chromosome X open reading f…	0.405861	-1.05823	-1.17051	1.06312	-1.0101	-1.17196	1.30027	0.624007	-1.03348	-1	1.18174	1.06385	-1.10333	-1.23345
17050847	PTPRZ1	NM_001206838 // PTPRZ1 // protein tyrosine phosphatase, receptor-type, Z polypeptide 1 // 7q31.3 // 5803 /// NM_001206839 // PTPRZ1 // protein tyrosine phosphatase, receptor-type, Z polypeptide 1 // 7q31.3 // 5803 /// NM_002851 // PTPRZ1 // protein tyrosine phosphatase, receptor-type, Z polypeptide 1 // 7q31.3 // 5803 /// XM_005250519 // PTPRZ1 // protein tyrosine phosphatase, receptor-type, Z po…	0.528943	-1.10381	-1.01198	1.048	-1.00828	-2.31407	-1.11036	0.887818	-1.02213	-1.08108	1.61146	1.07704	-1.49866	1.00134
16737890	ARFGAP2	NM_001242832 // ARFGAP2 // ADP-ribosylation factor GTPase activating protein 2 // 11p11.2-p11.12 // 84364 /// NM_032389 // ARFGAP2 // ADP-ribosylation factor GTPase activating protein 2 // 11p11.2-p11.12 // 84364 /// XM_005253166 // ARFGAP2 // ADP-ribosylation factor GTPase activating protein 2 // 11p11.2-p11.12 // 84364 /// XM_005253167 // ARFGAP2 // ADP-ribosylation factor GTPase activating pro…	0.382258	-1.11314	-1.0706	-1.39974	1.13505	1.16572	-1.66485	0.183235	-1.18321	-1.09887	-1.20326	-1.10624	1.17137	-1.42348
16902064	SLC35F5	NM_025181 // SLC35F5 // solute carrier family 35, member F5 // 2q14.1 // 80255 /// NR_104470 // SLC35F5 // solute carrier family 35, member F5 // 2q14.1 // 80255 /// XM_005263799 // SLC35F5 // solute carrier family 35, member F5 // 2q14.1 // 80255 /// XM_011511921 // SLC35F5 // solute carrier family 35, member F5 // 2q14.1 // 80255 /// XM_011511922 // SLC35F5 // solute carrier family 35, member F…	0.6182	-1.03737	-1.04206	-1.05543	-1.01841	-1.01167	1.04976	0.0948783	-1.14185	1.19206	-1.25182	-1.13162	-1.24491	1.00217
16995925	C5orf28	NM_022483 // C5orf28 // chromosome 5 open reading frame 28 // 5p12 // 64417 /// XM_005248333 // C5orf28 // chromosome 5 open reading frame 28 // 5p12 // 64417 /// XM_005248335 // C5orf28 // chromosome 5 open reading frame 28 // 5p12 // 64417 /// XM_006714485 // C5orf28 // chromosome 5 open reading frame 28 // 5p12 // 64417 /// XM_006714486 // C5orf28 // chromosome 5 open reading frame 28 // 5p12 …	0.917315	1.01439	1.24823	1.00633	-1.02517	-1.06552	-1.03336	0.658531	1.06305	1.06383	-1.03294	1.32214	1.05182	-1.00925
16800431	EIF3J	NM_001284335 // EIF3J // eukaryotic translation initiation factor 3, subunit J // 15q21.1 // 8669 /// NM_001284336 // EIF3J // eukaryotic translation initiation factor 3, subunit J // 15q21.1 // 8669 /// NM_003758 // EIF3J // eukaryotic translation initiation factor 3, subunit J // 15q21.1 // 8669 /// ENST00000261868 // EIF3J // eukaryotic translation initiation factor 3, subunit J // 15q21.1 // …	0.34524	-1.14736	1.15106	-1.15751	-1.90497	1.02596	-1.07957	0.153635	-1.23989	-1.03749	-1.01714	-1.03956	-1.22094	-1.04615
17092992	LRRC19	NM_022901 // LRRC19 // leucine rich repeat containing 19 // 9p21.2 // 64922 /// ENST00000380055 // LRRC19 // leucine rich repeat containing 19 // 9p21.2 // 64922 /// ENST00000482770 // LRRC19 // leucine rich repeat containing 19 // 9p21.2 // 64922 /// BC126156 // LRRC19 // leucine rich repeat containing 19 // 9p21.2 // 64922 /// BC136298 // LRRC19 // leucine rich repeat containing 19 // 9p21.2 //…	0.755605	-1.02384	-1.04734	-1.39332	1.2484	1.03101	-1.01382	0.415684	1.06466	1.10015	1.05954	1.03124	1.3145	-1.19309
16852966	CCDC102B	NM_001093729 // CCDC102B // coiled-coil domain containing 102B // 18q22.1 // 79839 /// NM_024781 // CCDC102B // coiled-coil domain containing 102B // 18q22.1 // 79839 /// XM_011526171 // CCDC102B // coiled-coil domain containing 102B // 18q22.1 // 79839 /// XM_011526172 // CCDC102B // coiled-coil domain containing 102B // 18q22.1 // 79839 /// XM_011526173 // CCDC102B // coiled-coil domain contain…	0.922171	1.01194	1.23347	-1.06754	1.34805	-1.02044	-1.43266	0.959704	1.00616	-1.00739	1.01194	1.52905	-1.15474	1.12564
17004958	SIRT5	NM_001193267 // SIRT5 // sirtuin 5 // 6p23 // 23408 /// NM_001242827 // SIRT5 // sirtuin 5 // 6p23 // 23408 /// NM_012241 // SIRT5 // sirtuin 5 // 6p23 // 23408 /// NM_031244 // SIRT5 // sirtuin 5 // 6p23 // 23408 /// XM_005248967 // SIRT5 // sirtuin 5 // 6p23 // 23408 /// XM_005248968 // SIRT5 // sirtuin 5 // 6p23 // 23408 /// XM_005248969 // SIRT5 // sirtuin 5 // 6p23 // 23408 /// XM_011514443 …	0.162341	1.19624	1.15727	1.03623	1.63466	1.09397	-1.13518	0.436352	1.10064	-1.15318	1.3012	-1.04416	1.12402	1.26764
17116410	EIF1AY	NM_001278612 // EIF1AY // eukaryotic translation initiation factor 1A, Y-linked // Yq11.223 // 9086 /// NM_004681 // EIF1AY // eukaryotic translation initiation factor 1A, Y-linked // Yq11.223 // 9086 /// ENST00000361365 // EIF1AY // eukaryotic translation initiation factor 1A, Y-linked // Yq11.223 // 9086 /// ENST00000382772 // EIF1AY // eukaryotic translation initiation factor 1A, Y-linked // Y…	0.704063	-1.05467	1.04196	1.10225	-1.37859	-1.25904	-2.24606	0.239677	-1.18636	-1.25825	-2.734	-1.22151	1.00771	-2.4843
17087813	FSD1L	NM_001145313 // FSD1L // fibronectin type III and SPRY domain containing 1-like // 9q31 // 83856 /// NM_001287191 // FSD1L // fibronectin type III and SPRY domain containing 1-like // 9q31 // 83856 /// NM_001287192 // FSD1L // fibronectin type III and SPRY domain containing 1-like // 9q31 // 83856 /// NM_031919 // FSD1L // fibronectin type III and SPRY domain containing 1-like // 9q31 // 83856 //…	0.663819	1.05613	1.27591	1.02764	1.01768	-1.0712	-1.01748	0.313557	-1.13852	1.13666	-1.00935	-1.33382	1.02962	-1.80372
16777651	LNX2	NM_153371 // LNX2 // ligand of numb-protein X 2 // 13q12.2 // 222484 /// XM_011534995 // LNX2 // ligand of numb-protein X 2 // 13q12.2 // 222484 /// ENST00000316334 // LNX2 // ligand of numb-protein X 2 // 13q12.2 // 222484 /// AK095319 // LNX2 // ligand of numb-protein X 2 // 13q12.2 // 222484 /// BC036755 // LNX2 // ligand of numb-protein X 2 // 13q12.2 // 222484 /// uc001url.4 // LNX2 // ligan…	0.73803	1.03508	-1.30886	-1.08942	1.23091	1.72276	1.0263	0.65804	-1.0468	-1.03604	1.26822	-1.31085	-1.12891	-1.0376
17044423	CBX3	NM_007276 // CBX3 // chromobox homolog 3 // 7p15.2 // 11335 /// NM_016587 // CBX3 // chromobox homolog 3 // 7p15.2 // 11335 /// XM_005249611 // CBX3 // chromobox homolog 3 // 7p15.2 // 11335 /// XM_005249612 // CBX3 // chromobox homolog 3 // 7p15.2 // 11335 /// ENST00000337620 // CBX3 // chromobox homolog 3 // 7p15.2 // 11335 /// ENST00000396386 // CBX3 // chromobox homolog 3 // 7p15.2 // 11335 /…	0.700308	1.03011	1.08571	-1.27181	-1.16616	1.20076	1.04531	0.631292	-1.03778	1.10503	1.11963	-1.13457	-1.10159	-1.07027
17021004	PHIP	NM_017934 // PHIP // pleckstrin homology domain interacting protein // 6q14 // 55023 /// XM_005248729 // PHIP // pleckstrin homology domain interacting protein // 6q14 // 55023 /// XM_011535917 // PHIP // pleckstrin homology domain interacting protein // 6q14 // 55023 /// XM_011535918 // PHIP // pleckstrin homology domain interacting protein // 6q14 // 55023 /// XM_011535919 // PHIP // pleckstrin…	0.756268	1.0211	-1.02757	-1.03416	-1.03908	1.13609	-1.0158	0.452717	1.05254	1.05185	1.18844	1.08105	-1.13967	-1.00747
16856060	MBP	NM_001025081 // MBP // myelin basic protein // 18q23 // 4155 /// NM_001025090 // MBP // myelin basic protein // 18q23 // 4155 /// NM_001025092 // MBP // myelin basic protein // 18q23 // 4155 /// NM_001025100 // MBP // myelin basic protein // 18q23 // 4155 /// NM_001025101 // MBP // myelin basic protein // 18q23 // 4155 /// NM_002385 // MBP // myelin basic protein // 18q23 // 4155 /// XM_011526008…	0.12271	1.16771	-1.00647	1.08958	1.20273	1.13414	1.24521	0.0305737	1.26268	-1.1749	1.20719	1.23704	1.19308	1.3431
17045291	EPDR1	NM_001242946 // EPDR1 // ependymin related 1 // 7p14.1 // 54749 /// NM_001242948 // EPDR1 // ependymin related 1 // 7p14.1 // 54749 /// NM_017549 // EPDR1 // ependymin related 1 // 7p14.1 // 54749 /// ENST00000199448 // EPDR1 // ependymin related 1 // 7p14.1 // 54749 /// ENST00000423717 // EPDR1 // ependymin related 1 // 7p14.1 // 54749 /// ENST00000425345 // EPDR1 // ependymin related 1 // 7p14.…	0.944585	1.00599	-1.19049	1.10929	-1.02379	1.35031	1.08189	0.984102	-1.00171	-1.16314	1.12191	-1.00498	-1.1577	1.20604
16947303	LEKR1	NM_001004316 // LEKR1 // leucine, glutamate and lysine rich 1 // 3q25.31 // 389170 /// NM_001193283 // LEKR1 // leucine, glutamate and lysine rich 1 // 3q25.31 // 389170 /// XM_005247441 // LEKR1 // leucine, glutamate and lysine rich 1 // 3q25.31 // 389170 /// XM_005247442 // LEKR1 // leucine, glutamate and lysine rich 1 // 3q25.31 // 389170 /// XM_006713631 // LEKR1 // leucine, glutamate and lys…	0.196788	1.37987	-2.2701	1.54827	2.22886	1.4552	1.55147	0.757203	1.0764	-3.2729	1.19565	1.29896	1.52808	-1.22895
17103799	GSPT2	NM_018094 // GSPT2 // G1 to S phase transition 2 // Xp11.22 // 23708 /// ENST00000340438 // GSPT2 // G1 to S phase transition 2 // Xp11.22 // 23708 /// AK298868 // GSPT2 // G1 to S phase transition 2 // Xp11.22 // 23708 /// BC036077 // GSPT2 // G1 to S phase transition 2 // Xp11.22 // 23708 /// OTTHUMT00000056587 // GSPT2 // G1 to S phase transition 2 // Xp11.22 // 23708 /// uc004dpl.3 // GSPT2 /…	0.521096	1.09853	1.0087	1.02835	1.06744	1.13288	-1.10113	0.538713	1.09411	-1.02128	1.10137	1.20102	-1.60941	1.29147
16846734	TOB1	NM_001243877 // TOB1 // transducer of ERBB2, 1 // 17q21 // 10140 /// NM_001243885 // TOB1 // transducer of ERBB2, 1 // 17q21 // 10140 /// NM_005749 // TOB1 // transducer of ERBB2, 1 // 17q21 // 10140 /// ENST00000268957 // TOB1 // transducer of ERBB2, 1 // 17q21 // 10140 /// ENST00000499247 // TOB1 // transducer of ERBB2, 1 // 17q21 // 10140 /// ENST00000509385 // TOB1 // transducer of ERBB2, 1 /…	0.684019	-1.07461	-2.48447	1.07784	1.9338	-1.20473	-1.08969	0.334551	1.19064	-1.26025	2.22958	1.13095	1.71825	1.13117
17024991	MTRF1L	NM_001114184 // MTRF1L // mitochondrial translational release factor 1-like // 6q25-q26 // 54516 /// NM_001301047 // MTRF1L // mitochondrial translational release factor 1-like // 6q25-q26 // 54516 /// NM_001301870 // MTRF1L // mitochondrial translational release factor 1-like // 6q25-q26 // 54516 /// NM_001301871 // MTRF1L // mitochondrial translational release factor 1-like // 6q25-q26 // 54516…	0.504043	1.06122	1.10435	-1.17923	-1.12787	1.0056	1.06662	0.345046	-1.0888	1.00389	-1.01265	-1.05089	-1.00882	1.08658
16860450	ZNF536	NM_014717 // ZNF536 // zinc finger protein 536 // 19q12 // 9745 /// XM_011527554 // ZNF536 // zinc finger protein 536 // 19q12 // 9745 /// XM_011527555 // ZNF536 // zinc finger protein 536 // 19q12 // 9745 /// XM_011527556 // ZNF536 // zinc finger protein 536 // 19q12 // 9745 /// XM_011527557 // ZNF536 // zinc finger protein 536 // 19q12 // 9745 /// XM_011527558 // ZNF536 // zinc finger protein 5…	0.372763	1.15803	1.27375	-1.06826	-1.29769	1.30227	1.05023	0.948132	1.01052	1.82551	-1.08421	-1.04025	-1.08327	-1.20249
16828462	TMEM170A	NM_001304996 // TMEM170A // transmembrane protein 170A // 16q23.1 // 124491 /// NM_001304997 // TMEM170A // transmembrane protein 170A // 16q23.1 // 124491 /// NM_001304998 // TMEM170A // transmembrane protein 170A // 16q23.1 // 124491 /// NM_145254 // TMEM170A // transmembrane protein 170A // 16q23.1 // 124491 /// XM_011522869 // TMEM170A // transmembrane protein 170A // 16q23.1 // 124491 /// EN…	0.772315	1.03996	1.18497	-1.13549	-1.01986	1.0779	1.08491	0.827673	-1.02989	-1.17493	1.13524	-1.22062	1.00852	-1.02136
16973934	CYTL1	NM_018659 // CYTL1 // cytokine like 1 // 4p16-p15 // 54360 /// ENST00000307746 // CYTL1 // cytokine like 1 // 4p16-p15 // 54360 /// ENST00000506508 // CYTL1 // cytokine like 1 // 4p16-p15 // 54360 /// ENST00000509419 // CYTL1 // cytokine like 1 // 4p16-p15 // 54360 /// AF193766 // CYTL1 // cytokine like 1 // 4p16-p15 // 54360 /// AF274956 // CYTL1 // cytokine like 1 // 4p16-p15 // 54360 /// AY359…	0.918752	1.00988	-1.27746	-1.04547	1.12343	1.05543	-1.01357	0.842598	1.01935	1.45876	1.44517	-1.02246	-1.51488	1.09951
16970896	RAB33B	NM_031296 // RAB33B // RAB33B, member RAS oncogene family // 4q28 // 83452 /// XM_011532299 // RAB33B // RAB33B, member RAS oncogene family // 4q28 // 83452 /// ENST00000305626 // RAB33B // RAB33B, member RAS oncogene family // 4q28 // 83452 /// ENST00000507271 // RAB33B // RAB33B, member RAS oncogene family // 4q28 // 83452 /// AF350420 // RAB33B // RAB33B, member RAS oncogene family // 4q28 // …	0.847398	-1.02705	-1.08785	1.00895	1.08355	-1.59447	1.22183	0.583175	-1.07971	1.27954	1.04522	-1.48737	-1.09385	1.08867
16720085	IFITM1	NM_003641 // IFITM1 // interferon induced transmembrane protein 1 // 11p15.5 // 8519 /// ENST00000328221 // IFITM1 // interferon induced transmembrane protein 1 // 11p15.5 // 8519 /// ENST00000399815 // IFITM2 // interferon induced transmembrane protein 2 // 11p15.5 // 10581 /// ENST00000408968 // IFITM1 // interferon induced transmembrane protein 1 // 11p15.5 // 8519 /// ENST00000528780 // IFITM…	0.57906	1.03869	1.04837	1.04426	1.01603	-1.11632	-1.06482	0.816375	1.0159	1.03056	-1.01059	-1.02309	1.10515	-1.27387
16807763	EHD4	NM_139265 // EHD4 // EH domain containing 4 // 15q11.1 // 30844 /// ENST00000220325 // EHD4 // EH domain containing 4 // 15q11.1 // 30844 /// ENST00000569223 // EHD4 // EH domain containing 4 // 15q11.1 // 30844 /// ENST00000612090 // EHD4 // EH domain containing 4 // 15q11.1 // 30844 /// AF086163 // EHD4 // EH domain containing 4 // 15q11.1 // 30844 /// AF323924 // EHD4 // EH domain containing 4…	0.536289	1.11077	1.13781	1.23551	-1.07468	-1.13626	-1.0075	0.369237	1.167	1.03396	1.23777	-1.15192	1.06218	1.26696
16970435	SPRY1	NM_001258038 // SPRY1 // sprouty RTK signaling antagonist 1 // 4q28.1 // 10252 /// NM_001258039 // SPRY1 // sprouty RTK signaling antagonist 1 // 4q28.1 // 10252 /// NM_005841 // SPRY1 // sprouty RTK signaling antagonist 1 // 4q28.1 // 10252 /// NM_199327 // SPRY1 // sprouty RTK signaling antagonist 1 // 4q28.1 // 10252 /// XM_005262686 // SPRY1 // sprouty RTK signaling antagonist 1 // 4q28.1 // …	0.860907	-1.01098	-1.01735	-1.01882	1.05466	1.04159	-1.00209	0.221271	1.08286	-1.51177	1.68478	1.09086	1.10109	1.05019
16909537	PDE6D	NM_001291018 // PDE6D // phosphodiesterase 6D, cGMP-specific, rod, delta // 2q35-q36 // 5147 /// NM_002601 // PDE6D // phosphodiesterase 6D, cGMP-specific, rod, delta // 2q35-q36 // 5147 /// NR_110994 // PDE6D // phosphodiesterase 6D, cGMP-specific, rod, delta // 2q35-q36 // 5147 /// XM_011511342 // PDE6D // phosphodiesterase 6D, cGMP-specific, rod, delta // 2q35-q36 // 5147 /// ENST00000287600 /…	0.0442786	1.25153	1.0302	1.07163	1.98545	1.44124	1.13954	0.347595	1.09984	1.05656	1.74334	-1.24799	-1.06016	1.05169
17114478	MMGT1	NM_173470 // MMGT1 // membrane magnesium transporter 1 // Xq26.3 // 93380 /// ENST00000305963 // MMGT1 // membrane magnesium transporter 1 // Xq26.3 // 93380 /// AK295829 // MMGT1 // membrane magnesium transporter 1 // Xq26.3 // 93380 /// BC033588 // MMGT1 // membrane magnesium transporter 1 // Xq26.3 // 93380 /// OTTHUMT00000058453 // MMGT1 // membrane magnesium transporter 1 // Xq26.3 // 93380 …	0.248303	-1.09508	1.06256	-1.15587	1.00704	-1.26853	-1.08804	0.113745	1.13756	1.02811	1.23488	1.01778	1.12046	-1.09578
16917061	FERMT1	NM_017671 // FERMT1 // fermitin family member 1 // 20p12.3 // 55612 /// ENST00000217289 // FERMT1 // fermitin family member 1 // 20p12.3 // 55612 /// ENST00000378844 // FERMT1 // fermitin family member 1 // 20p12.3 // 55612 /// ENST00000478194 // FERMT1 // fermitin family member 1 // 20p12.3 // 55612 /// ENST00000536936 // FERMT1 // fermitin family member 1 // 20p12.3 // 55612 /// AB105105 // FER…	0.785951	-1.0382	1.019	1.26116	-1.26171	1.09933	-1.58303	0.91526	-1.01477	-1.17314	-1.14075	1.18157	1.03714	1.02878
16760516	LPAR5	NM_001142961 // LPAR5 // lysophosphatidic acid receptor 5 // 12p13.31 // 57121 /// NM_020400 // LPAR5 // lysophosphatidic acid receptor 5 // 12p13.31 // 57121 /// ENST00000329858 // LPAR5 // lysophosphatidic acid receptor 5 // 12p13.31 // 57121 /// ENST00000431922 // LPAR5 // lysophosphatidic acid receptor 5 // 12p13.31 // 57121 /// ENST00000540335 // LPAR5 // lysophosphatidic acid receptor 5 // …	0.826332	-1.02451	-1.30262	1.01754	-1.06412	1.16694	1.10275	0.879931	-1.0168	1.27341	-1.68986	1.0012	-1.27185	1.1961
16866025	ZNF548	NM_001172773 // ZNF548 // zinc finger protein 548 // 19q13.43 // 147694 /// NM_152909 // ZNF548 // zinc finger protein 548 // 19q13.43 // 147694 /// ENST00000336128 // ZNF548 // zinc finger protein 548 // 19q13.43 // 147694 /// ENST00000366197 // ZNF548 // zinc finger protein 548 // 19q13.43 // 147694 /// ENST00000596282 // ZNF548 // zinc finger protein 548 // 19q13.43 // 147694 /// ENST000005970…	0.0432272	1.25591	1.29475	-1.03684	1.10444	1.32312	1.07678	0.342669	1.10195	1.00705	1.22343	-1.01287	1.1849	-1.01472
16824989	CDR2	NM_001802 // CDR2 // cerebellar degeneration related protein 2 // 16p12.3 // 1039 /// XM_011545707 // CDR2 // cerebellar degeneration related protein 2 // 16p12.3 // 1039 /// AK292273 // CDR2 // cerebellar degeneration related protein 2 // 16p12.3 // 1039 /// BC017503 // CDR2 // cerebellar degeneration related protein 2 // 16p12.3 // 1039 /// D12981 // CDR2 // cerebellar degeneration related prot…	0.645783	1.01666	1.03756	-1.01036	-1.05513	1.02698	-1.00808	0.377568	-1.03278	1.0037	-1.01887	1.10118	-1.01636	-1.08458
16929015	OSBP2	NM_001282738 // OSBP2 // oxysterol binding protein 2 // 22q12.2 // 23762 /// NM_001282739 // OSBP2 // oxysterol binding protein 2 // 22q12.2 // 23762 /// NM_001282740 // OSBP2 // oxysterol binding protein 2 // 22q12.2 // 23762 /// NM_001282741 // OSBP2 // oxysterol binding protein 2 // 22q12.2 // 23762 /// NM_001282742 // OSBP2 // oxysterol binding protein 2 // 22q12.2 // 23762 /// NM_030758 // O…	0.21582	-1.16082	-1.13991	-1.44895	-1.04702	1.33272	-1.04379	0.995725	1.00062	1.0752	-1.37291	1.48021	1.13123	-1.14803
17095043	RFK	NM_018339 // RFK // riboflavin kinase // 9q21.13 // 55312 /// ENST00000376736 // RFK // riboflavin kinase // 9q21.13 // 55312 /// ENST00000472900 // RFK // riboflavin kinase // 9q21.13 // 55312 /// ENST00000476087 // RFK // riboflavin kinase // 9q21.13 // 55312 /// ENST00000479197 // RFK // riboflavin kinase // 9q21.13 // 55312 /// ENST00000483155 // RFK // riboflavin kinase // 9q21.13 // 55312 /…	0.613556	-1.02416	-1.01454	1.01877	-1.06567	1.02578	-1.03339	0.298848	-1.0516	-1.01452	-1.01842	-1.01129	1.01943	-1.03776
17101660	GLRA2	NM_001118885 // GLRA2 // glycine receptor alpha 2 // Xp22.2 // 2742 /// NM_001118886 // GLRA2 // glycine receptor alpha 2 // Xp22.2 // 2742 /// NM_001171942 // GLRA2 // glycine receptor alpha 2 // Xp22.2 // 2742 /// NM_002063 // GLRA2 // glycine receptor alpha 2 // Xp22.2 // 2742 /// XM_006724487 // GLRA2 // glycine receptor alpha 2 // Xp22.2 // 2742 /// XM_011545495 // GLRA2 // glycine receptor …	0.643067	1.06328	1.43576	-1.54262	1.06024	1.5067	-1	0.805502	-1.03299	-1.04963	-1.27402	-1.06611	1.2133	-1.02059
17104850	PIN4	NM_001170747 // PIN4 // peptidylprolyl cis/trans isomerase, NIMA-interacting 4 // Xq13 // 5303 /// NM_006223 // PIN4 // peptidylprolyl cis/trans isomerase, NIMA-interacting 4 // Xq13 // 5303 /// NR_033187 // PIN4 // peptidylprolyl cis/trans isomerase, NIMA-interacting 4 // Xq13 // 5303 /// ENST00000218432 // PIN4 // peptidylprolyl cis/trans isomerase, NIMA-interacting 4 // Xq13 // 5303 /// ENST00…	0.200718	1.11284	1.19113	-1.0225	-1.08688	1.06752	1.1886	0.611303	1.04161	1.00458	-1.44274	1.01338	1.0385	1.51199
17009794	BEND6	NM_152731 // BEND6 // BEN domain containing 6 // 6p12.1 // 221336 /// XM_005248889 // BEND6 // BEN domain containing 6 // 6p12.1 // 221336 /// XM_005248890 // BEND6 // BEN domain containing 6 // 6p12.1 // 221336 /// XM_011514345 // BEND6 // BEN domain containing 6 // 6p12.1 // 221336 /// XM_011514346 // BEND6 // BEN domain containing 6 // 6p12.1 // 221336 /// ENST00000370745 // BEND6 // BEN domai…	0.0386978	-1.28741	-1.08503	-2.13434	-1.12351	-1.01983	-1.28316	0.097947	1.21269	1.07363	1.29545	1.82229	1.63797	-1.06159
17055630	TWISTNB	NM_001002926 // TWISTNB // TWIST neighbor // 7p21.1 // 221830 /// ENST00000222567 // TWISTNB // TWIST neighbor // 7p21.1 // 221830 /// ENST00000462263 // TWISTNB // TWIST neighbor // 7p21.1 // 221830 /// AK301329 // TWISTNB // TWIST neighbor // 7p21.1 // 221830 /// BC014574 // TWISTNB // TWIST neighbor // 7p21.1 // 221830 /// BC056267 // TWISTNB // TWIST neighbor // 7p21.1 // 221830 /// BC130298 …	0.265308	1.13185	1.16324	-1.11734	-1.07954	1.6545	1.18944	0.348891	-1.10853	1.09079	1.08772	-1.23154	-1.23894	-1.02826
16854602	KLHL14	NM_020805 // KLHL14 // kelch-like family member 14 // 18q12.1 // 57565 /// XM_011526108 // KLHL14 // kelch-like family member 14 // 18q12.1 // 57565 /// XM_011526109 // KLHL14 // kelch-like family member 14 // 18q12.1 // 57565 /// ENST00000358095 // KLHL14 // kelch-like family member 14 // 18q12.1 // 57565 /// ENST00000359358 // KLHL14 // kelch-like family member 14 // 18q12.1 // 57565 /// ENST00…	0.0898139	1.09877	1.05629	1.00176	1.07032	1.14219	1.11124	0.198966	1.07113	1.02422	1.23285	-1.04551	1.05488	-1.1615
16729051	NEU3	NM_006656 // NEU3 // sialidase 3 (membrane sialidase) // 11q13.5 // 10825 /// ENST00000294064 // NEU3 // sialidase 3 (membrane sialidase) // 11q13.5 // 10825 /// ENST00000526068 // NEU3 // sialidase 3 (membrane sialidase) // 11q13.5 // 10825 /// ENST00000529024 // NEU3 // sialidase 3 (membrane sialidase) // 11q13.5 // 10825 /// ENST00000531509 // NEU3 // sialidase 3 (membrane sialidase) // 11q13.…	0.561023	-1.05635	-1.05596	-1.07233	-1.28279	-1.02356	1.12858	0.040534	-1.24248	-1.07918	1.03265	1.00032	-1.14044	-1.35986
17021612	LYRM2	NM_020466 // LYRM2 // LYR motif containing 2 // 6q15 // 57226 /// NR_028493 // LYRM2 // LYR motif containing 2 // 6q15 // 57226 /// NR_028494 // LYRM2 // LYR motif containing 2 // 6q15 // 57226 /// NR_028495 // LYRM2 // LYR motif containing 2 // 6q15 // 57226 /// ENST00000412237 // LYRM2 // LYR motif containing 2 // 6q15 // 57226 /// ENST00000517396 // LYRM2 // LYR motif containing 2 // 6q15 // 5…	0.00602008	1.21722	1.15977	1.24747	1.07333	1.28163	1.03708	0.180146	1.08329	1.09092	-1.0732	1.41006	1.30449	-1
16705089	BICC1	NM_001080512 // BICC1 // BicC family RNA binding protein 1 // 10q21.1 // 80114 /// XM_005270169 // BICC1 // BicC family RNA binding protein 1 // 10q21.1 // 80114 /// XM_011540185 // BICC1 // BicC family RNA binding protein 1 // 10q21.1 // 80114 /// XM_011540186 // BICC1 // BicC family RNA binding protein 1 // 10q21.1 // 80114 /// XM_011540187 // BICC1 // BicC family RNA binding protein 1 // 10q21…	0.0225222	1.39657	-1.03281	1.89826	2.07357	1.26735	1.1343	0.185143	1.19049	1.10393	1.43331	1.2794	-1.03936	1.07128
16991420	CNOT8	NM_001301073 // CNOT8 // CCR4-NOT transcription complex subunit 8 // 5q31-q33 // 9337 /// NM_001301074 // CNOT8 // CCR4-NOT transcription complex subunit 8 // 5q31-q33 // 9337 /// NM_001301075 // CNOT8 // CCR4-NOT transcription complex subunit 8 // 5q31-q33 // 9337 /// NM_001301077 // CNOT8 // CCR4-NOT transcription complex subunit 8 // 5q31-q33 // 9337 /// NM_001301080 // CNOT8 // CCR4-NOT trans…	0.846897	1.02333	1.11123	-1.11312	-1.30134	-1.07113	1.14212	0.0900004	1.24653	1.21902	1.13658	1.02043	1.10408	-1.00912
16851648	TAF4B	NM_001293725 // TAF4B // TAF4b RNA polymerase II, TATA box binding protein (TBP)-associated factor, 105kDa // 18q11.2 // 6875 /// NM_005640 // TAF4B // TAF4b RNA polymerase II, TATA box binding protein (TBP)-associated factor, 105kDa // 18q11.2 // 6875 /// NR_121653 // TAF4B // TAF4b RNA polymerase II, TATA box binding protein (TBP)-associated factor, 105kDa // 18q11.2 // 6875 /// XM_005258339 //…	0.733453	1.03169	1.00447	1.01981	-1.37644	-1.06675	1.23202	0.38063	1.08533	1.00194	1.01423	1.00211	1.05787	1.02912
16758817	ZNF664	NM_001204298 // ZNF664 // zinc finger protein 664 // 12q24.31 // 144348 /// NM_152437 // ZNF664 // zinc finger protein 664 // 12q24.31 // 144348 /// NM_181709 // FAM101A // family with sequence similarity 101, member A // 12q24.31 // 144347 /// ENST00000337815 // ZNF664 // zinc finger protein 664 // 12q24.31 // 144348 /// ENST00000392404 // ZNF664 // zinc finger protein 664 // 12q24.31 // 144348 …	0.837571	-1.01929	1.04635	-1.1037	-1.10661	-1.01705	1.00346	0.692153	-1.03773	-1.10017	1.04828	-1.05936	-1.16548	1.43384
16959061	TMCC1	NM_001017395 // TMCC1 // transmembrane and coiled-coil domain family 1 // 3q22.1 // 23023 /// NM_001128224 // TMCC1 // transmembrane and coiled-coil domain family 1 // 3q22.1 // 23023 /// NR_033361 // TMCC1 // transmembrane and coiled-coil domain family 1 // 3q22.1 // 23023 /// XM_006713542 // TMCC1 // transmembrane and coiled-coil domain family 1 // 3q22.1 // 23023 /// XM_006713543 // TMCC1 // t…	0.662796	-1.04192	1.01181	-1.05808	1.02956	1.17775	-1.11843	0.894479	1.01251	1.05994	-1.02625	1.00029	-1.00594	-1.05398
16914888	MOCS3	NM_014484 // MOCS3 // molybdenum cofactor synthesis 3 // 20q13.13 // 27304 /// ENST00000244051 // MOCS3 // molybdenum cofactor synthesis 3 // 20q13.13 // 27304 /// AF102544 // MOCS3 // molybdenum cofactor synthesis 3 // 20q13.13 // 27304 /// BC015939 // MOCS3 // molybdenum cofactor synthesis 3 // 20q13.13 // 27304 /// OTTHUMT00000079715 // MOCS3 // molybdenum cofactor synthesis 3 // 20q13.13 // 2…	0.406138	-1.19971	1.43284	-1.22659	-1.75131	1.07146	-1.56464	0.682993	-1.09215	1.42716	-1.1161	-1.40175	1.19742	-1.79056
16663075	EXO5	NM_022774 // EXO5 // exonuclease 5 // 1p34.2 // 64789 /// XM_005271125 // EXO5 // exonuclease 5 // 1p34.2 // 64789 /// XM_005271126 // EXO5 // exonuclease 5 // 1p34.2 // 64789 /// XM_005271128 // EXO5 // exonuclease 5 // 1p34.2 // 64789 /// XM_011541970 // EXO5 // exonuclease 5 // 1p34.2 // 64789 /// ENST00000296380 // EXO5 // exonuclease 5 // 1p34.2 // 64789 /// ENST00000358527 // EXO5 // exonuc…	0.479942	-1.07785	1.03087	-1.22045	1.05019	1.45513	-1.28366	0.782574	1.02935	1.14189	1.01171	-1.02931	-1.03936	1.04652
16995097	AMACR	NM_001167595 // AMACR // alpha-methylacyl-CoA racemase // 5p13 // 23600 /// NM_014324 // AMACR // alpha-methylacyl-CoA racemase // 5p13 // 23600 /// NM_030945 // C1QTNF3 // C1q and tumor necrosis factor related protein 3 // 5p13 // 114899 /// NM_181435 // C1QTNF3 // C1q and tumor necrosis factor related protein 3 // 5p13 // 114899 /// NM_203382 // AMACR // alpha-methylacyl-CoA racemase // 5p13 //…	0.678483	1.04072	-1.09262	1.31761	1.37325	-1.09607	-1.06682	0.278474	1.11347	1.19162	-1.09023	1.83714	-1.01976	1.10209
16775014	CKAP2	NM_001098525 // CKAP2 // cytoskeleton associated protein 2 // 13q14 // 26586 /// NM_001286686 // CKAP2 // cytoskeleton associated protein 2 // 13q14 // 26586 /// NM_001286687 // CKAP2 // cytoskeleton associated protein 2 // 13q14 // 26586 /// NM_018204 // CKAP2 // cytoskeleton associated protein 2 // 13q14 // 26586 /// XM_005266344 // CKAP2 // cytoskeleton associated protein 2 // 13q14 // 26586 /…	0.672019	-1.04993	-1.24142	-1.02659	1.11047	1.19108	-1.25522	0.350938	1.11577	-1.00306	1.55594	1.0928	-1.10803	1.03649
16690908	KCND3	NM_004980 // KCND3 // potassium channel, voltage gated Shal related subfamily D, member 3 // 1p13.3 // 3752 /// NM_172198 // KCND3 // potassium channel, voltage gated Shal related subfamily D, member 3 // 1p13.3 // 3752 /// XM_005270851 // KCND3 // potassium channel, voltage gated Shal related subfamily D, member 3 // 1p13.3 // 3752 /// XM_006710629 // KCND3 // potassium channel, voltage gated Sh…	0.738813	-1.02825	1.16636	-1.02705	-1.06252	1.01276	1.09013	0.2642	1.10126	-1.03711	1.42664	-1.03424	1.19613	-1.01589
16849286	ST6GALNAC1	NM_001289107 // ST6GALNAC1 // ST6 (alpha-N-acetyl-neuraminyl-2,3-beta-galactosyl-1,3)-N-acetylgalactosaminide alpha-2,6-sialyltransferase 1 // 17q25.1 // 55808 /// NM_018414 // ST6GALNAC1 // ST6 (alpha-N-acetyl-neuraminyl-2,3-beta-galactosyl-1,3)-N-acetylgalactosaminide alpha-2,6-sialyltransferase 1 // 17q25.1 // 55808 /// NR_110309 // ST6GALNAC1 // ST6 (alpha-N-acetyl-neuraminyl-2,3-beta-galacto…	0.892928	-1.01636	-1.08473	1.01368	-1.10096	1.28044	-1.47199	0.635899	1.0591	1.27966	-1.42039	1.001	1.3673	1.03991
16860664	KCTD15	ENST00000587559 // KCTD15 // potassium channel tetramerization domain containing 15 // 19q13.11 // 79047 /// ENST00000587658 // KCTD15 // potassium channel tetramerization domain containing 15 // 19q13.11 // 79047 /// OTTHUMT00000451454 // KCTD15 // potassium channel tetramerization domain containing 15 // 19q13.11 // 79047 /// OTTHUMT00000451455 // KCTD15 // potassium channel tetramerization dom…	0.293579	1.09546	1.05823	1.11964	-1.07665	1.20673	1.05794	0.636424	-1.04079	-1.23532	-1.31547	1.10403	1.22382	1.16082
16948675	EIF2B5	NM_003907 // EIF2B5 // eukaryotic translation initiation factor 2B, subunit 5 epsilon, 82kDa // 3q27.1 // 8893 /// XM_011513265 // EIF2B5 // eukaryotic translation initiation factor 2B, subunit 5 epsilon, 82kDa // 3q27.1 // 8893 /// XM_011513266 // EIF2B5 // eukaryotic translation initiation factor 2B, subunit 5 epsilon, 82kDa // 3q27.1 // 8893 /// XR_924208 // EIF2B5 // eukaryotic translation in…	0.615228	-1.06118	1.17801	-1.17469	1.01433	-1.17215	-1.06517	0.393095	-1.10774	1.10397	1.01661	-1.15428	-1.16261	-1.03041
16852457	DYNAP	NM_001307955 // DYNAP // dynactin associated protein // 18q21.2 // 284254 /// NM_173629 // DYNAP // dynactin associated protein // 18q21.2 // 284254 /// XM_011525923 // DYNAP // dynactin associated protein // 18q21.2 // 284254 /// XM_011525924 // DYNAP // dynactin associated protein // 18q21.2 // 284254 /// XM_011525925 // DYNAP // dynactin associated protein // 18q21.2 // 284254 /// ENST00000321…	0.980376	1.00181	1.10731	-1.10715	1.01344	-1.09507	1.15593	0.190113	-1.10659	1.18525	-1.11485	-1.01219	-1.0192	-1.32772
16677933	CNIH4	NM_001277197 // CNIH4 // cornichon family AMPA receptor auxiliary protein 4 // 1q42.11 // 29097 /// NM_001277198 // CNIH4 // cornichon family AMPA receptor auxiliary protein 4 // 1q42.11 // 29097 /// NM_001277199 // CNIH4 // cornichon family AMPA receptor auxiliary protein 4 // 1q42.11 // 29097 /// NM_001277200 // CNIH4 // cornichon family AMPA receptor auxiliary protein 4 // 1q42.11 // 29097 ///…	0.93442	1.00764	-1.04611	1.00482	-1.03007	-1.1416	1.26804	0.786606	1.02541	1.08424	-1.02409	-1.11951	1.24524	-1.14679
17003682	HNRNPH1	NM_001257293 // HNRNPH1 // heterogeneous nuclear ribonucleoprotein H1 (H) // 5q35.3 // 3187 /// NM_005520 // HNRNPH1 // heterogeneous nuclear ribonucleoprotein H1 (H) // 5q35.3 // 3187 /// XM_005265895 // HNRNPH1 // heterogeneous nuclear ribonucleoprotein H1 (H) // 5q35.3 // 3187 /// XM_005265896 // HNRNPH1 // heterogeneous nuclear ribonucleoprotein H1 (H) // 5q35.3 // 3187 /// XM_005265901 // HN…	0.712444	1.02143	-1.02139	1.08285	-1.04962	-1.03049	1.01121	0.496493	1.04028	1.06314	1.1293	1.59162	1.01441	-1.01763
16663051	ZFP69B	NM_023070 // ZFP69B // ZFP69 zinc finger protein B // 1p34.2 // 65243 /// XM_005271136 // ZFP69B // ZFP69 zinc finger protein B // 1p34.2 // 65243 /// XM_005271137 // ZFP69B // ZFP69 zinc finger protein B // 1p34.2 // 65243 /// XM_005271138 // ZFP69B // ZFP69 zinc finger protein B // 1p34.2 // 65243 /// XM_005271139 // ZFP69B // ZFP69 zinc finger protein B // 1p34.2 // 65243 /// ENST00000361584 /…	0.457677	-1.13182	1.29191	-1.32491	-2.17898	-1.45319	1.05225	0.756445	-1.05235	1.04661	1.13775	-1.11631	-1.07927	-1.36228
16692846	CTSK	NM_000396 // CTSK // cathepsin K // 1q21 // 1513 /// ENST00000271651 // CTSK // cathepsin K // 1q21 // 1513 /// ENST00000443913 // CTSK // cathepsin K // 1q21 // 1513 /// ENST00000480670 // CTSK // cathepsin K // 1q21 // 1513 /// AY429530 // CTSK // cathepsin K // 1q21 // 1513 /// BC016058 // CTSK // cathepsin K // 1q21 // 1513 /// CR541675 // CTSK // cathepsin K // 1q21 // 1513 /// CR541719 // C…	0.777398	-1.04917	-1.03503	-1.03422	1.17684	1.15198	-1.06616	0.509314	1.11986	1.2276	1.06485	-1.74142	1.34782	-1.15996
16971691	NPY2R	NM_000910 // NPY2R // neuropeptide Y receptor Y2 // 4q31 // 4887 /// XM_005263033 // NPY2R // neuropeptide Y receptor Y2 // 4q31 // 4887 /// XM_005263034 // NPY2R // neuropeptide Y receptor Y2 // 4q31 // 4887 /// ENST00000329476 // NPY2R // neuropeptide Y receptor Y2 // 4q31 // 4887 /// ENST00000506608 // NPY2R // neuropeptide Y receptor Y2 // 4q31 // 4887 /// BC075052 // NPY2R // neuropeptide Y …	0.894718	-1.00985	-1.10683	-1.00651	-1.06402	1.09854	1.07316	0.459642	-1.05718	-1.36824	-1.44139	-1.10031	1.15752	-1.0504
16996582	ERCC8	NM_000082 // ERCC8 // excision repair cross-complementation group 8 // 5q12.1 // 1161 /// NM_001007233 // ERCC8 // excision repair cross-complementation group 8 // 5q12.1 // 1161 /// NM_001007234 // ERCC8 // excision repair cross-complementation group 8 // 5q12.1 // 1161 /// NM_001290285 // ERCC8 // excision repair cross-complementation group 8 // 5q12.1 // 1161 /// ENST00000265038 // ERCC8 // ex…	0.747355	-1.03945	-1.15344	-1.06056	1.5383	-1.05116	-1.4751	0.43559	-1.09969	-1.23439	-1.05624	-1.4374	-1.18982	1.09773
17083370	PDCD1LG2	NM_025239 // PDCD1LG2 // programmed cell death 1 ligand 2 // 9p24.2 // 80380 /// XM_005251600 // PDCD1LG2 // programmed cell death 1 ligand 2 // 9p24.2 // 80380 /// ENST00000397747 // PDCD1LG2 // programmed cell death 1 ligand 2 // 9p24.2 // 80380 /// AF329193 // PDCD1LG2 // programmed cell death 1 ligand 2 // 9p24.2 // 80380 /// AF344424 // PDCD1LG2 // programmed cell death 1 ligand 2 // 9p24.2 …	0.373646	-1.12894	-1.46132	1.04855	-1.40355	-1.28987	1.57989	0.348957	-1.13656	1.03879	1.36004	-1.10836	1.3309	-1.82289
16906131	NEUROD1	NM_002500 // NEUROD1 // neuronal differentiation 1 // 2q32 // 4760 /// ENST00000295108 // NEUROD1 // neuronal differentiation 1 // 2q32 // 4760 /// ENST00000496876 // NEUROD1 // neuronal differentiation 1 // 2q32 // 4760 /// AB593068 // NEUROD1 // neuronal differentiation 1 // 2q32 // 4760 /// AB593069 // NEUROD1 // neuronal differentiation 1 // 2q32 // 4760 /// AB593070 // NEUROD1 // neuronal di…	0.724521	-1.0503	-1.16046	1.28091	1.02558	-1.29975	-1.07934	0.84981	1.02665	-1.62529	1.4595	1.31631	1.20788	-1.1305
16899601	TRABD2A	NM_001080824 // TRABD2A // TraB domain containing 2A // 2p11.2 // 129293 /// NM_001277053 // TRABD2A // TraB domain containing 2A // 2p11.2 // 129293 /// NM_001307978 // TRABD2A // TraB domain containing 2A // 2p11.2 // 129293 /// XM_011532504 // TRABD2A // TraB domain containing 2A // 2p11.2 // 129293 /// ENST00000335459 // TRABD2A // TraB domain containing 2A // 2p11.2 // 129293 /// ENST0000040…	0.499475	1.07968	1.24351	1.12108	1.12471	1.12077	-1.60233	0.908194	-1.01301	-1.00621	-1.2632	-1.01309	1.31926	-1.22547
16676314	MDM4	NM_001204171 // MDM4 // MDM4, p53 regulator // 1q32 // 4194 /// NM_001204172 // MDM4 // MDM4, p53 regulator // 1q32 // 4194 /// NM_001278516 // MDM4 // MDM4, p53 regulator // 1q32 // 4194 /// NM_001278517 // MDM4 // MDM4, p53 regulator // 1q32 // 4194 /// NM_001278518 // MDM4 // MDM4, p53 regulator // 1q32 // 4194 /// NM_001278519 // MDM4 // MDM4, p53 regulator // 1q32 // 4194 /// NM_002393 // MD…	0.145433	-1.19924	1.29316	-1.65525	-1.17369	-1.18026	-1.4536	0.209475	-1.16659	1.40959	-1.22959	-1.13339	-1.49799	-1
16659686	RSC1A1	NM_006511 // RSC1A1 // regulatory solute carrier protein, family 1, member 1 // 1p36.1 // 6248 /// NM_032341 // DDI2 // DNA-damage inducible 1 homolog 2 // 1p36.21 // 84301 /// ENST00000320153 // DDI2 // DNA-damage inducible 1 homolog 2 // 1p36.21 // 84301 /// ENST00000345034 // RSC1A1 // regulatory solute carrier protein, family 1, member 1 // 1p36.1 // 6248 /// ENST00000480945 // DDI2 // DNA-da…	0.928211	-1.00863	1.04616	1.01855	1.00658	-1.4859	1.11642	0.666136	1.04225	-1.11626	1.28751	-1.07217	1.00616	1.11153
16948540	B3GNT5	NM_032047 // B3GNT5 // UDP-GlcNAc:betaGal beta-1,3-N-acetylglucosaminyltransferase 5 // 3q28 // 84002 /// XM_005247823 // B3GNT5 // UDP-GlcNAc:betaGal beta-1,3-N-acetylglucosaminyltransferase 5 // 3q28 // 84002 /// XM_005247824 // B3GNT5 // UDP-GlcNAc:betaGal beta-1,3-N-acetylglucosaminyltransferase 5 // 3q28 // 84002 /// XM_005247825 // B3GNT5 // UDP-GlcNAc:betaGal beta-1,3-N-acetylglucosaminylt…	0.501983	1.04207	-1.59908	1.3286	-1.10312	1.00757	1.06843	0.188429	1.08747	1.15491	-1.01622	1.05121	1.02427	1.14305
17094998	C9orf40	NM_017998 // C9orf40 // chromosome 9 open reading frame 40 // 9q21.13 // 55071 /// ENST00000376854 // C9orf40 // chromosome 9 open reading frame 40 // 9q21.13 // 55071 /// BC039588 // C9orf40 // chromosome 9 open reading frame 40 // 9q21.13 // 55071 /// OTTHUMT00000052702 // C9orf40 // chromosome 9 open reading frame 40 // 9q21.13 // 55071 /// uc004ajo.4 // C9orf40 // chromosome 9 open reading fr…	0.289118	1.10714	1.05585	1.18924	1.08844	-1.16223	1.8244	0.815614	-1.02193	1.94411	-1.24697	-1.06406	-1.31	1.22143
16990423	RNF14	NM_001201365 // RNF14 // ring finger protein 14 // 5q23.3-q31.1 // 9604 /// NM_004290 // RNF14 // ring finger protein 14 // 5q23.3-q31.1 // 9604 /// NM_183398 // RNF14 // ring finger protein 14 // 5q23.3-q31.1 // 9604 /// NM_183399 // RNF14 // ring finger protein 14 // 5q23.3-q31.1 // 9604 /// NM_183400 // RNF14 // ring finger protein 14 // 5q23.3-q31.1 // 9604 /// NM_183401 // RNF14 // ring fing…	0.211617	-1.16274	1.0389	1.02	-1.15161	-1.37921	-1.68797	0.77124	1.03417	1.46789	1.04377	-1.35125	-1.21977	-1.04579
16675539	LHX9	NM_001014434 // LHX9 // LIM homeobox 9 // 1q31.1 // 56956 /// NM_020204 // LHX9 // LIM homeobox 9 // 1q31.1 // 56956 /// XM_005245349 // LHX9 // LIM homeobox 9 // 1q31.1 // 56956 /// XM_005245350 // LHX9 // LIM homeobox 9 // 1q31.1 // 56956 /// XM_011509781 // LHX9 // LIM homeobox 9 // 1q31.1 // 56956 /// ENST00000367387 // LHX9 // LIM homeobox 9 // 1q31.1 // 56956 /// ENST00000367388 // LHX9 // …	0.558403	1.06668	1.13747	1.22993	1.1837	1.09966	-1.27763	0.429185	1.09191	1.08178	-1.06391	1.28128	-1.09125	1.02044
16696614	KIAA0040	NM_001162893 // KIAA0040 // KIAA0040 // 1q25.1 // 9674 /// NM_001162894 // KIAA0040 // KIAA0040 // 1q25.1 // 9674 /// NM_001162895 // KIAA0040 // KIAA0040 // 1q25.1 // 9674 /// NM_014656 // KIAA0040 // KIAA0040 // 1q25.1 // 9674 /// XM_005245628 // KIAA0040 // KIAA0040 // 1q25.1 // 9674 /// XM_011510182 // KIAA0040 // KIAA0040 // 1q25.1 // 9674 /// XM_011510183 // KIAA0040 // KIAA0040 // 1q25.1 /…	0.767982	1.04239	1.16046	-1.31379	-1.2464	1.28683	1.20024	0.342973	-1.14644	-1.39729	-1.56454	1.31779	-1.08034	1.01167
16761858	RERG	NM_001190726 // RERG // RAS-like, estrogen-regulated, growth inhibitor // 12p12.3 // 85004 /// NM_032918 // RERG // RAS-like, estrogen-regulated, growth inhibitor // 12p12.3 // 85004 /// XM_011520870 // RERG // RAS-like, estrogen-regulated, growth inhibitor // 12p12.3 // 85004 /// ENST00000256953 // RERG // RAS-like, estrogen-regulated, growth inhibitor // 12p12.3 // 85004 /// ENST00000393736 // …	0.0107075	1.3582	1.59329	1.14013	1.82393	1.12859	1.11539	0.0511726	1.23936	1.0955	3.02415	1.18872	-1.00969	1.46695
16695262	KCNJ10	NM_002241 // KCNJ10 // potassium channel, inwardly rectifying subfamily J, member 10 // 1q23.2 // 3766 /// ENST00000368089 // KCNJ10 // potassium channel, inwardly rectifying subfamily J, member 10 // 1q23.2 // 3766 /// ENST00000509700 // KCNJ10 // potassium channel, inwardly rectifying subfamily J, member 10 // 1q23.2 // 3766 /// BC131627 // KCNJ10 // potassium channel, inwardly rectifying subfa…	0.390883	1.09045	1.46327	1.19316	-1.19675	-1.05977	-1.03921	0.511924	-1.06779	-1.3145	-1.11264	1.15655	-1.07182	-1.05644
16995301	RANBP3L	NM_001161429 // RANBP3L // RAN binding protein 3-like // 5p13.2 // 202151 /// NM_145000 // RANBP3L // RAN binding protein 3-like // 5p13.2 // 202151 /// XM_006714452 // RANBP3L // RAN binding protein 3-like // 5p13.2 // 202151 /// XM_006714453 // RANBP3L // RAN binding protein 3-like // 5p13.2 // 202151 /// XM_006714454 // RANBP3L // RAN binding protein 3-like // 5p13.2 // 202151 /// XM_006714455…	0.884249	-1.0189	-1.33236	-1.07346	-1.06551	1.24493	1.11005	0.524696	-1.08626	1.0766	-1.29181	-1.24231	-1.22227	1.60085
16673323	MAEL	NM_001286377 // MAEL // maelstrom spermatogenic transposon silencer // 1q24.1 // 84944 /// NM_001286378 // MAEL // maelstrom spermatogenic transposon silencer // 1q24.1 // 84944 /// NM_032858 // MAEL // maelstrom spermatogenic transposon silencer // 1q24.1 // 84944 /// XM_006711582 // MAEL // maelstrom spermatogenic transposon silencer // 1q24.1 // 84944 /// XM_006711583 // MAEL // maelstrom sper…	0.583762	1.06339	1.01477	1.1345	-1.17362	1.24736	-1.22375	0.13374	1.19514	1.30631	1.8471	-1.05357	-1.14496	1.66903
16709223	SHOC2	NM_001269039 // SHOC2 // SHOC2 leucine-rich repeat scaffold protein // 10q25 // 8036 /// NM_007373 // SHOC2 // SHOC2 leucine-rich repeat scaffold protein // 10q25 // 8036 /// XM_011540216 // SHOC2 // SHOC2 leucine-rich repeat scaffold protein // 10q25 // 8036 /// ENST00000265277 // SHOC2 // SHOC2 leucine-rich repeat scaffold protein // 10q25 // 8036 /// ENST00000369452 // SHOC2 // SHOC2 leucine-r…	0.832677	-1.00736	1.1063	-1.00571	-1.06448	-1.03163	1.071	0.619392	-1.0175	1.05048	1.0746	-1.05117	-1.0303	-1.17258
16926984	DGCR6	NM_005675 // DGCR6 // DiGeorge syndrome critical region gene 6 // 22q11.21|22q11 // 8214 /// ENST00000331444 // DGCR6 // DiGeorge syndrome critical region gene 6 // 22q11.21|22q11 // 8214 /// ENST00000413981 // DGCR6 // DiGeorge syndrome critical region gene 6 // 22q11.21|22q11 // 8214 /// ENST00000477156 // DGCR6 // DiGeorge syndrome critical region gene 6 // 22q11.21|22q11 // 8214 /// ENST00000…	0.368134	1.0592	1.12244	1.1833	-1.02395	-1.09897	1.08945	0.939254	-1.00477	-1.27735	-1.00858	1.11142	1.1514	1.03867
16906184	NCKAP1	NM_013436 // NCKAP1 // NCK-associated protein 1 // 2q32 // 10787 /// NM_205842 // NCKAP1 // NCK-associated protein 1 // 2q32 // 10787 /// XM_006712200 // NCKAP1 // NCK-associated protein 1 // 2q32 // 10787 /// XM_006712201 // NCKAP1 // NCK-associated protein 1 // 2q32 // 10787 /// ENST00000360982 // NCKAP1 // NCK-associated protein 1 // 2q32 // 10787 /// ENST00000361354 // NCKAP1 // NCK-associate…	0.800388	1.01558	1.1923	-1.01214	-1.04382	1.03268	1.00128	0.403064	1.05345	1.01192	1.09872	-1.04128	-1.02377	-1
17095248	UBQLN1	NM_013438 // UBQLN1 // ubiquilin 1 // 9q22|9q21.2-q21.3 // 29979 /// NM_053067 // UBQLN1 // ubiquilin 1 // 9q22|9q21.2-q21.3 // 29979 /// XM_005251948 // UBQLN1 // ubiquilin 1 // 9q22|9q21.2-q21.3 // 29979 /// ENST00000257468 // UBQLN1 // ubiquilin 1 // 9q22|9q21.2-q21.3 // 29979 /// ENST00000376395 // UBQLN1 // ubiquilin 1 // 9q22|9q21.2-q21.3 // 29979 /// ENST00000526134 // UBQLN1 // ubiquilin …	0.910704	-1.00746	1.06216	1.01874	-1.11938	-1.0423	-1.08269	0.268861	1.07887	1.08084	1.17895	1.03337	-1.01767	-1.00204
16741643	LAMTOR1	NM_017907 // LAMTOR1 // late endosomal/lysosomal adaptor, MAPK and MTOR activator 1 // 11q13.4 // 55004 /// ENST00000278671 // LAMTOR1 // late endosomal/lysosomal adaptor, MAPK and MTOR activator 1 // 11q13.4 // 55004 /// ENST00000535107 // LAMTOR1 // late endosomal/lysosomal adaptor, MAPK and MTOR activator 1 // 11q13.4 // 55004 /// ENST00000535872 // LAMTOR1 // late endosomal/lysosomal adaptor,…	0.826853	-1.01752	1.03012	1.08002	1.06375	1.03266	-1.11769	0.73859	-1.0269	1.07759	-1.41729	1.04263	-1.13522	1.03248
16872832	PSG3	NM_021016 // PSG3 // pregnancy specific beta-1-glycoprotein 3 // 19q13.2 // 5671 /// XM_011527126 // PSG3 // pregnancy specific beta-1-glycoprotein 3 // 19q13.2 // 5671 /// XM_011527127 // PSG3 // pregnancy specific beta-1-glycoprotein 3 // 19q13.2 // 5671 /// ENST00000327495 // PSG3 // pregnancy specific beta-1-glycoprotein 3 // 19q13.2 // 5671 /// ENST00000490592 // PSG3 // pregnancy specific b…	0.228079	1.2403	1.25054	-1.46592	-1.10849	1.22288	2.99982	0.946105	-1.01164	-1.03823	-1.46023	-1.18957	1.73704	1.11678
16883776	SLC9A2	NM_003048 // SLC9A2 // solute carrier family 9, subfamily A (NHE2, cation proton antiporter 2), member 2 // 2q11.2 // 6549 /// ENST00000233969 // SLC9A2 // solute carrier family 9, subfamily A (NHE2, cation proton antiporter 2), member 2 // 2q11.2 // 6549 /// ENST00000467657 // SLC9A2 // solute carrier family 9, subfamily A (NHE2, cation proton antiporter 2), member 2 // 2q11.2 // 6549 /// ENST00…	0.813872	-1.01984	-1.12957	-1.17172	-1.0416	1.24894	1.08011	0.337593	-1.08553	-1.0106	-1.11851	1.12847	-1.07082	-1.02772
16860266	ZNF492	NM_020855 // ZNF492 // zinc finger protein 492 // 19p12 // 57615 /// ENST00000456783 // ZNF492 // zinc finger protein 492 // 19p12 // 57615 /// OTTHUMT00000464581 // ZNF492 // zinc finger protein 492 // 19p12 // 57615 /// uc002nqw.3 // ZNF492 // zinc finger protein 492 // 19p12 // 57615	0.382988	-1.08945	-1.06841	1.03675	-1.79514	1.0168	-1.03042	0.340132	-1.09866	-1.04647	1.14983	-1.01571	-1.13925	1.01456
16807933	LRRC57	NM_153260 // LRRC57 // leucine rich repeat containing 57 // 15q15.2 // 255252 /// XM_011521423 // LRRC57 // leucine rich repeat containing 57 // 15q15.2 // 255252 /// XM_011521424 // LRRC57 // leucine rich repeat containing 57 // 15q15.2 // 255252 /// ENST00000323443 // LRRC57 // leucine rich repeat containing 57 // 15q15.2 // 255252 /// ENST00000397130 // LRRC57 // leucine rich repeat containing…	0.992281	-1.001	-1.15819	-1.03371	-1.01007	1.17762	1.15354	0.784717	1.02855	1.23902	-1.3318	1.1092	1.18466	-1.1874
16943090	ARL6	NM_001278293 // ARL6 // ADP-ribosylation factor like GTPase 6 // 3q11.2 // 84100 /// NM_032146 // ARL6 // ADP-ribosylation factor like GTPase 6 // 3q11.2 // 84100 /// NM_177976 // ARL6 // ADP-ribosylation factor like GTPase 6 // 3q11.2 // 84100 /// NR_103511 // ARL6 // ADP-ribosylation factor like GTPase 6 // 3q11.2 // 84100 /// XM_006713779 // ARL6 // ADP-ribosylation factor like GTPase 6 // 3q1…	0.893596	1.01432	-1.20925	-1	-1.10871	1.54696	-1.05113	0.507658	1.07391	1.03875	-1.23404	1.46607	-1.03848	1.40046
16866449	ODF3L2	NM_182577 // ODF3L2 // outer dense fiber of sperm tails 3-like 2 // 19p13.3 // 284451 /// XM_005259545 // ODF3L2 // outer dense fiber of sperm tails 3-like 2 // 19p13.3 // 284451 /// ENST00000315489 // ODF3L2 // outer dense fiber of sperm tails 3-like 2 // 19p13.3 // 284451 /// ENST00000382696 // ODF3L2 // outer dense fiber of sperm tails 3-like 2 // 19p13.3 // 284451 /// ENST00000591681 // ODF3L…	0.545194	1.06603	1.22234	1.37459	-1.06839	1.10203	-1.21858	0.749882	-1.034	1.34856	-1.44508	-1.24018	1.30479	-1.09979
16893191	DUSP28	NM_001033575 // DUSP28 // dual specificity phosphatase 28 // 2q37.3 // 285193 /// ENST00000343217 // DUSP28 // dual specificity phosphatase 28 // 2q37.3 // 285193 /// ENST00000405954 // DUSP28 // dual specificity phosphatase 28 // 2q37.3 // 285193 /// ENST00000438823 // DUSP28 // dual specificity phosphatase 28 // 2q37.3 // 285193 /// ENST00000479788 // DUSP28 // dual specificity phosphatase 28 /…	0.918785	-1.01603	-1.27343	1.11123	-1.15036	1.44172	-1.02691	0.285344	-1.188	-1.33491	1.8228	-1.30086	-1.323	-1.29412
16811249	UACA	NM_001008224 // UACA // uveal autoantigen with coiled-coil domains and ankyrin repeats // 15q22-q24 // 55075 /// NM_018003 // UACA // uveal autoantigen with coiled-coil domains and ankyrin repeats // 15q22-q24 // 55075 /// XM_005254527 // UACA // uveal autoantigen with coiled-coil domains and ankyrin repeats // 15q22-q24 // 55075 /// XM_005254529 // UACA // uveal autoantigen with coiled-coil doma…	0.487654	1.06541	1.00305	1.02528	1.31438	1.10605	-1.2976	0.313319	1.09803	-1.01947	1.1719	1.29763	1.10078	1.01679
16827594	SLC7A6OS	NM_032178 // SLC7A6OS // solute carrier family 7, member 6 opposite strand // 16q22.1 // 84138 /// XM_011523372 // SLC7A6OS // solute carrier family 7, member 6 opposite strand // 16q22.1 // 84138 /// ENST00000263997 // SLC7A6OS // solute carrier family 7, member 6 opposite strand // 16q22.1 // 84138 /// ENST00000561590 // SLC7A6OS // solute carrier family 7, member 6 opposite strand // 16q22.1 /…	0.59369	1.06669	1.09876	1.42468	-1.05663	1.02326	1.00594	0.659034	1.0547	1.50074	1.25498	1.00225	-1.30865	1.0431
16863992	LIN7B	NM_001308419 // LIN7B // lin-7 homolog B (C. elegans) // 19q13.3 // 64130 /// NM_022165 // LIN7B // lin-7 homolog B (C. elegans) // 19q13.3 // 64130 /// XM_006723323 // LIN7B // lin-7 homolog B (C. elegans) // 19q13.3 // 64130 /// XR_243950 // LIN7B // lin-7 homolog B (C. elegans) // 19q13.3 // 64130 /// ENST00000221459 // LIN7B // lin-7 homolog B (C. elegans) // 19q13.3 // 64130 /// ENST00000391…	0.928361	-1.00802	-1.04099	-1.13992	-1.12362	1.11317	1.16177	0.258079	1.10991	-1.12479	1.09643	1.29744	-1.60209	1.86694
16968431	MRPS18C	NM_001297767 // MRPS18C // mitochondrial ribosomal protein S18C // 4q21.23 // 51023 /// NM_001297769 // MRPS18C // mitochondrial ribosomal protein S18C // 4q21.23 // 51023 /// NM_001297770 // MRPS18C // mitochondrial ribosomal protein S18C // 4q21.23 // 51023 /// NM_016067 // MRPS18C // mitochondrial ribosomal protein S18C // 4q21.23 // 51023 /// ENST00000295491 // MRPS18C // mitochondrial riboso…	0.405988	1.07002	1.19619	-1.39147	-1.02066	-1.03738	1.09776	0.22994	1.10514	-1.02679	1.41261	1.07147	2.06726	1.74463
17102017	MBTPS2	NM_015884 // MBTPS2 // membrane bound transcription factor peptidase, site 2 // Xp22.12-p22.11 // 51360 /// ENST00000365779 // MBTPS2 // membrane bound transcription factor peptidase, site 2 // Xp22.12-p22.11 // 51360 /// ENST00000379484 // MBTPS2 // membrane bound transcription factor peptidase, site 2 // Xp22.12-p22.11 // 51360 /// ENST00000465888 // MBTPS2 // membrane bound transcription facto…	0.648429	1.07671	-1.32388	1.03085	2.72113	1.02874	1.20829	0.951803	-1.00979	-1.01236	1.13069	1.50626	-1.31837	1.01107
17013197	PEX3	NM_003630 // PEX3 // peroxisomal biogenesis factor 3 // 6q24.2 // 8504 /// ENST00000367591 // PEX3 // peroxisomal biogenesis factor 3 // 6q24.2 // 8504 /// ENST00000367592 // PEX3 // peroxisomal biogenesis factor 3 // 6q24.2 // 8504 /// ENST00000585848 // PEX3 // peroxisomal biogenesis factor 3 // 6q24.2 // 8504 /// AB035307 // PEX3 // peroxisomal biogenesis factor 3 // 6q24.2 // 8504 /// AK02359…	0.224563	-1.16949	-1.03793	1.10321	-1.05728	-1.18525	-1.23226	0.575872	-1.07217	-1.04203	1.5049	-1.21264	-1.14302	-1.11553
17104259	MSN	NM_002444 // MSN // moesin // Xq11.1 // 4478 /// XM_005262269 // MSN // moesin // Xq11.1 // 4478 /// XM_011530959 // MSN // moesin // Xq11.1 // 4478 /// XM_011530960 // MSN // moesin // Xq11.1 // 4478 /// ENST00000360270 // MSN // moesin // Xq11.1 // 4478 /// ENST00000609672 // MSN // moesin // Xq11.1 // 4478 /// AK297165 // MSN // moesin // Xq11.1 // 4478 /// BC017293 // MSN // moesin // Xq11.1 …	0.982056	-1.00269	1.31547	-1.36741	-1.12767	-1.06201	1.4572	0.597323	-1.0657	1.19862	1.09808	-1.57672	-1.04674	-1.129
17065138	DLGAP2	NM_001277161 // DLGAP2 // discs, large (Drosophila) homolog-associated protein 2 // 8p23 // 9228 /// NM_004745 // DLGAP2 // discs, large (Drosophila) homolog-associated protein 2 // 8p23 // 9228 /// XM_011534761 // DLGAP2 // discs, large (Drosophila) homolog-associated protein 2 // 8p23 // 9228 /// XM_011534762 // DLGAP2 // discs, large (Drosophila) homolog-associated protein 2 // 8p23 // 9228 //…	0.0151857	1.23816	1.3387	1.03593	1.37369	1.21955	1.40359	0.100951	-1.13942	-1.01976	-1.52726	-1.04722	1.07546	-1.59647
16835313	TBX21	NM_013351 // TBX21 // T-box 21 // 17q21.32 // 30009 /// XM_011524698 // TBX21 // T-box 21 // 17q21.32 // 30009 /// XM_011524699 // TBX21 // T-box 21 // 17q21.32 // 30009 /// ENST00000177694 // TBX21 // T-box 21 // 17q21.32 // 30009 /// ENST00000581328 // TBX21 // T-box 21 // 17q21.32 // 30009 /// AF093098 // TBX21 // T-box 21 // 17q21.32 // 30009 /// AF241243 // TBX21 // T-box 21 // 17q21.32 // 3…	0.462292	-1.05606	-1.02865	-1.03585	-1.32819	-1.04799	1.05218	0.558627	1.04409	1.06913	-1.11282	1.373	-1.11903	-1.03078
16836232	STXBP4	NM_178509 // STXBP4 // syntaxin binding protein 4 // 17q22 // 252983 /// XM_005257187 // STXBP4 // syntaxin binding protein 4 // 17q22 // 252983 /// XM_006721797 // STXBP4 // syntaxin binding protein 4 // 17q22 // 252983 /// XM_006721798 // STXBP4 // syntaxin binding protein 4 // 17q22 // 252983 /// XM_011524581 // STXBP4 // syntaxin binding protein 4 // 17q22 // 252983 /// XM_011524582 // STXBP4…	0.302104	1.10597	1.22652	1.22322	-1.12407	1.03559	-1.53947	0.885137	-1.01377	-1.0344	1.23959	1.31006	-1.2552	1.12068
16957807	POPDC2	NM_001308333 // POPDC2 // popeye domain containing 2 // 3q13.33 // 64091 /// NM_022135 // POPDC2 // popeye domain containing 2 // 3q13.33 // 64091 /// XM_005247698 // POPDC2 // popeye domain containing 2 // 3q13.33 // 64091 /// XM_011513071 // POPDC2 // popeye domain containing 2 // 3q13.33 // 64091 /// XR_241504 // POPDC2 // popeye domain containing 2 // 3q13.33 // 64091 /// ENST00000264231 // P…	0.795794	1.01957	1.32223	-1.33653	-1.10163	-1.09095	1.28981	0.241002	1.09553	1.05505	1.4641	-1.09144	1.15507	1.09316
16790115	RNASE1	NM_002933 // RNASE1 // ribonuclease, RNase A family, 1 (pancreatic) // 14q11.2 // 6035 /// NM_198232 // RNASE1 // ribonuclease, RNase A family, 1 (pancreatic) // 14q11.2 // 6035 /// NM_198234 // RNASE1 // ribonuclease, RNase A family, 1 (pancreatic) // 14q11.2 // 6035 /// NM_198235 // RNASE1 // ribonuclease, RNase A family, 1 (pancreatic) // 14q11.2 // 6035 /// ENST00000340900 // RNASE1 // ribonu…	0.199042	-1.13117	-1.25277	-1.12719	-1.05919	-1.03653	-1.57925	0.62471	-1.04606	1.27614	-1.59743	-1.70255	1.44268	-1.34129
16946841	RNF13	NM_007282 // RNF13 // ring finger protein 13 // 3q25.1 // 11342 /// NM_183381 // RNF13 // ring finger protein 13 // 3q25.1 // 11342 /// XM_005247092 // RNF13 // ring finger protein 13 // 3q25.1 // 11342 /// XM_011512372 // RNF13 // ring finger protein 13 // 3q25.1 // 11342 /// XM_011512373 // RNF13 // ring finger protein 13 // 3q25.1 // 11342 /// XM_011512374 // RNF13 // ring finger protein 13 //…	0.318904	-1.09991	-1.25499	-1.02621	-1.243	1.08588	-1.12835	0.381606	1.08658	1.01812	1.21038	-1.05235	-1.01808	1.38334
16917400	KIF16B	NM_001199865 // KIF16B // kinesin family member 16B // 20p11.23 // 55614 /// NM_001199866 // KIF16B // kinesin family member 16B // 20p11.23 // 55614 /// NM_024704 // KIF16B // kinesin family member 16B // 20p11.23 // 55614 /// XM_005260750 // KIF16B // kinesin family member 16B // 20p11.23 // 55614 /// XM_005260751 // KIF16B // kinesin family member 16B // 20p11.23 // 55614 /// XM_005260752 // K…	0.804171	1.02042	1.04886	-1.04575	1.17209	-1.0594	-1.04381	0.61735	1.0418	-1.12501	1.53909	-1.17182	1.05105	1.03996
16784698	TOMM20L	NM_207377 // TOMM20L // translocase of outer mitochondrial membrane 20 homolog (yeast)-like // 14q23.1 // 387990 /// XM_011536742 // TOMM20L // translocase of outer mitochondrial membrane 20 homolog (yeast)-like // 14q23.1 // 387990 /// XM_011536743 // TOMM20L // translocase of outer mitochondrial membrane 20 homolog (yeast)-like // 14q23.1 // 387990 /// XM_011536744 // TOMM20L // translocase of …	0.478041	1.12197	-1.85806	2.276	1.48016	-1.11493	1.17105	0.763424	1.04942	1.15854	1.08721	-1.10535	1.08134	1.03178
16932831	MAPK1	NM_002745 // MAPK1 // mitogen-activated protein kinase 1 // 22q11.21 // 5594 /// NM_138957 // MAPK1 // mitogen-activated protein kinase 1 // 22q11.21 // 5594 /// ENST00000215832 // MAPK1 // mitogen-activated protein kinase 1 // 22q11.21 // 5594 /// ENST00000398822 // MAPK1 // mitogen-activated protein kinase 1 // 22q11.21 // 5594 /// ENST00000491588 // MAPK1 // mitogen-activated protein kinase 1 …	0.841326	1.00744	1.09129	1.23767	1.01674	-1.01894	1.13648	0.0062217	-1.13617	-1.29514	-1.15157	-1.09829	-1.04537	-1.16973
16755035	CLLU1	NM_001025233 // CLLU1 // chronic lymphocytic leukemia up-regulated 1 // 12q22 // 574028 /// NR_027932 // CLLU1 // chronic lymphocytic leukemia up-regulated 1 // 12q22 // 574028 /// NR_027933 // CLLU1 // chronic lymphocytic leukemia up-regulated 1 // 12q22 // 574028 /// ENST00000378485 // CLLU1 // chronic lymphocytic leukemia up-regulated 1 // 12q22 // 574028 /// ENST00000472839 // CLLU1 // chroni…	0.429349	1.0698	-1.00259	-1.02867	1.00384	-1.17059	1.23485	0.86327	1.01455	-1.05512	1.19259	1.08616	-1.01188	-1.08462
16665687	DNAJC6	NM_001256864 // DNAJC6 // DnaJ (Hsp40) homolog, subfamily C, member 6 // 1p31.3 // 9829 /// NM_001256865 // DNAJC6 // DnaJ (Hsp40) homolog, subfamily C, member 6 // 1p31.3 // 9829 /// NM_014787 // DNAJC6 // DnaJ (Hsp40) homolog, subfamily C, member 6 // 1p31.3 // 9829 /// XM_011542483 // DNAJC6 // DnaJ (Hsp40) homolog, subfamily C, member 6 // 1p31.3 // 9829 /// XM_011542484 // DNAJC6 // DnaJ (Hs…	0.0772948	1.14039	1.01639	1.11626	1.34347	1.00946	1.01755	0.182858	1.09975	1.03178	-1.06204	1.01359	1.00183	1.13415
17080723	ZHX1	NM_001017926 // ZHX1 // zinc fingers and homeoboxes 1 // 8q24.13 // 11244 /// NM_001204180 // ZHX1-C8orf76 // ZHX1-C8orf76 readthrough // 8q // 100533106 /// NM_007222 // ZHX1 // zinc fingers and homeoboxes 1 // 8q24.13 // 11244 /// NM_032847 // C8orf76 // chromosome 8 open reading frame 76 // 8q24.13 // 84933 /// NR_037873 // ZHX1 // zinc fingers and homeoboxes 1 // 8q24.13 // 11244 /// NR_03787…	0.695126	-1.04623	-1.06964	-1.47165	-1.30986	1.02316	1.0234	0.579767	-1.06624	1.55526	-1.01347	-1.10445	-1.20785	-1.13638
17106739	STAG2	NM_001042749 // STAG2 // stromal antigen 2 // Xq25 // 10735 /// NM_001042750 // STAG2 // stromal antigen 2 // Xq25 // 10735 /// NM_001042751 // STAG2 // stromal antigen 2 // Xq25 // 10735 /// NM_001282418 // STAG2 // stromal antigen 2 // Xq25 // 10735 /// NM_006603 // STAG2 // stromal antigen 2 // Xq25 // 10735 /// XM_005262357 // STAG2 // stromal antigen 2 // Xq25 // 10735 /// XM_005262358 // ST…	0.295057	1.05529	1.00558	-1.00889	-1.04406	1.03094	1.14986	0.256859	1.06035	-1.07721	1.09222	-1.023	1.02554	1.12501
16901255	MFSD9	NM_032718 // MFSD9 // major facilitator superfamily domain containing 9 // 2q12.1 // 84804 /// XM_005264032 // MFSD9 // major facilitator superfamily domain containing 9 // 2q12.1 // 84804 /// XM_011512004 // MFSD9 // major facilitator superfamily domain containing 9 // 2q12.1 // 84804 /// XM_011512005 // MFSD9 // major facilitator superfamily domain containing 9 // 2q12.1 // 84804 /// XM_0115120…	0.289457	-1.17755	-1.14851	-1.23762	-1.47925	1.19782	-1.1842	0.347085	-1.15494	-1.01436	-2.4847	1.03688	-1.13841	-1.27425
17112963	TCEAL5	NM_001012979 // TCEAL5 // transcription elongation factor A (SII)-like 5 // Xq22.1 // 340543 /// ENST00000372680 // TCEAL5 // transcription elongation factor A (SII)-like 5 // Xq22.1 // 340543 /// BC132922 // TCEAL5 // transcription elongation factor A (SII)-like 5 // Xq22.1 // 340543 /// BC132924 // TCEAL5 // transcription elongation factor A (SII)-like 5 // Xq22.1 // 340543 /// OTTHUMT000000576…	0.596117	1.07069	1.13972	-1.22634	1.07924	-1.1388	1.18467	0.600874	1.06973	-1.06824	1.16697	1.03095	1.403	-1.13076
16961172	BCHE	NM_000055 // BCHE // butyrylcholinesterase // 3q26.1-q26.2 // 590 /// XM_005247685 // BCHE // butyrylcholinesterase // 3q26.1-q26.2 // 590 /// ENST00000264381 // BCHE // butyrylcholinesterase // 3q26.1-q26.2 // 590 /// ENST00000479451 // BCHE // butyrylcholinesterase // 3q26.1-q26.2 // 590 /// ENST00000482958 // BCHE // butyrylcholinesterase // 3q26.1-q26.2 // 590 /// ENST00000488954 // BCHE // b…	0.735383	-1.02926	1.22806	-1.24896	-1.02465	-1.21459	-1.00535	0.993168	-1.00073	-1.95887	1.15766	-1.04047	-1.70382	1.08008
16853498	LPIN2	NM_014646 // LPIN2 // lipin 2 // 18p11.31 // 9663 /// XM_005258177 // LPIN2 // lipin 2 // 18p11.31 // 9663 /// XM_005258178 // LPIN2 // lipin 2 // 18p11.31 // 9663 /// XM_005258179 // LPIN2 // lipin 2 // 18p11.31 // 9663 /// XR_935074 // LPIN2 // lipin 2 // 18p11.31 // 9663 /// ENST00000261596 // LPIN2 // lipin 2 // 18p11.31 // 9663 /// ENST00000581568 // LPIN2 // lipin 2 // 18p11.31 // 9663 /// …	0.440964	1.05455	-1.07945	1.2489	1.01625	1.05065	-1.0156	0.734602	1.02331	-1.00109	-1.16286	1.27659	1.13186	-1.11517
16927615	UBE2L3	NM_001256355 // UBE2L3 // ubiquitin conjugating enzyme E2L 3 // 22q11.21 // 7332 /// NM_001256356 // UBE2L3 // ubiquitin conjugating enzyme E2L 3 // 22q11.21 // 7332 /// NM_003347 // UBE2L3 // ubiquitin conjugating enzyme E2L 3 // 22q11.21 // 7332 /// NR_028436 // UBE2L3 // ubiquitin conjugating enzyme E2L 3 // 22q11.21 // 7332 /// NR_046082 // UBE2L3 // ubiquitin conjugating enzyme E2L 3 // 22q1…	0.0216065	-1.13674	1.18613	-1.48524	-1.21439	-1.32992	-1.5114	0.652579	-1.02174	-1.06001	-1.1441	-1.31516	-1.30184	1.42134
17115118	HAUS7	NM_017518 // HAUS7 // HAUS augmin like complex subunit 7 // Xq28 // 55559 /// NR_073156 // HAUS7 // HAUS augmin like complex subunit 7 // Xq28 // 55559 /// ENST00000330912 // TREX2 // three prime repair exonuclease 2 // Xq28 // 11219 /// ENST00000334497 // TREX2 // three prime repair exonuclease 2 // Xq28 // 11219 /// ENST00000338525 // TREX2 // three prime repair exonuclease 2 // Xq28 // 11219 /…	0.198715	1.13039	1.05069	1.24042	1.18932	-1.01325	-1.0021	0.675268	1.03898	-1.20254	1.10081	-1.00807	-1.03562	1.23741
17095656	DIRAS2	NM_017594 // DIRAS2 // DIRAS family, GTP-binding RAS-like 2 // 9q22.2 // 54769 /// ENST00000375765 // DIRAS2 // DIRAS family, GTP-binding RAS-like 2 // 9q22.2 // 54769 /// AB076889 // DIRAS2 // DIRAS family, GTP-binding RAS-like 2 // 9q22.2 // 54769 /// BC008065 // DIRAS2 // DIRAS family, GTP-binding RAS-like 2 // 9q22.2 // 54769 /// uc004aqx.1 // DIRAS2 // DIRAS family, GTP-binding RAS-like 2 //…	0.227742	1.15992	1.22356	1.45008	-1	1.12906	1.02939	0.467982	-1.09073	-1.54077	-1.14386	1.16979	-1.12291	1.25338
16840131	CHRNE	NM_000080 // CHRNE // cholinergic receptor, nicotinic epsilon // 17p13.2 // 1145 /// XM_011523631 // CHRNE // cholinergic receptor, nicotinic epsilon // 17p13.2 // 1145 /// ENST00000293780 // CHRNE // cholinergic receptor, nicotinic epsilon // 17p13.2 // 1145 /// ENST00000572438 // CHRNE // cholinergic receptor, nicotinic epsilon // 17p13.2 // 1145 /// ENST00000575637 // CHRNE // cholinergic rece…	0.408974	-1.0878	-1.05443	-1.27024	1.14535	-1.02901	-1.41966	0.973363	-1.00334	-1.09945	1.34129	-1.07402	-1.09504	1.07164
17051626	MEST	NM_001253900 // MEST // mesoderm specific transcript // 7q32 // 4232 /// NM_001253901 // MEST // mesoderm specific transcript // 7q32 // 4232 /// NM_001253902 // MEST // mesoderm specific transcript // 7q32 // 4232 /// NM_002402 // MEST // mesoderm specific transcript // 7q32 // 4232 /// NM_177524 // MEST // mesoderm specific transcript // 7q32 // 4232 /// NM_177525 // MEST // mesoderm specific t…	0.0235096	1.17892	1.23179	1.06083	1.29296	-1.0341	1.18988	0.687055	1.02548	1.17763	1.07691	-1.07761	1.16721	-1.06781
17078330	UBE2W	NM_001001481 // UBE2W // ubiquitin-conjugating enzyme E2W (putative) // 8q21.11 // 55284 /// NM_001271015 // UBE2W // ubiquitin-conjugating enzyme E2W (putative) // 8q21.11 // 55284 /// NM_018299 // UBE2W // ubiquitin-conjugating enzyme E2W (putative) // 8q21.11 // 55284 /// NR_073119 // UBE2W // ubiquitin-conjugating enzyme E2W (putative) // 8q21.11 // 55284 /// NR_073120 // UBE2W // ubiquitin-c…	0.603719	1.03483	1.1209	1.01034	-1.07091	1.19857	1.05525	0.0217727	-1.19279	-1.29694	-1.16374	1.00925	-1.19315	-1.50274
17059660	KRIT1	NM_001013406 // KRIT1 // KRIT1, ankyrin repeat containing // 7q21.2 // 889 /// NM_004912 // KRIT1 // KRIT1, ankyrin repeat containing // 7q21.2 // 889 /// NM_194454 // KRIT1 // KRIT1, ankyrin repeat containing // 7q21.2 // 889 /// NM_194455 // KRIT1 // KRIT1, ankyrin repeat containing // 7q21.2 // 889 /// NM_194456 // KRIT1 // KRIT1, ankyrin repeat containing // 7q21.2 // 889 /// XM_005250660 // …	0.162739	1.12812	-1.19604	1.1256	1.03224	1.21492	1.03557	0.0730353	1.17456	1.09475	1.24605	1.13908	1.06039	-1.0062
16753342	MON2	NM_001278469 // MON2 // MON2 homolog, regulator of endosome-to-Golgi trafficking // 12q14.1 // 23041 /// NM_001278470 // MON2 // MON2 homolog, regulator of endosome-to-Golgi trafficking // 12q14.1 // 23041 /// NM_001278471 // MON2 // MON2 homolog, regulator of endosome-to-Golgi trafficking // 12q14.1 // 23041 /// NM_001278472 // MON2 // MON2 homolog, regulator of endosome-to-Golgi trafficking // …	0.753753	1.02806	1.38072	-1.01051	-1.00991	1.00295	-1.06544	0.0442237	-1.22139	-1.0216	-1.16459	-1.11468	-1.03714	-1.09354
17111464	FGD1	NM_004463 // FGD1 // FYVE, RhoGEF and PH domain containing 1 // Xp11.21 // 2245 /// ENST00000375135 // FGD1 // FYVE, RhoGEF and PH domain containing 1 // Xp11.21 // 2245 /// AK299635 // FGD1 // FYVE, RhoGEF and PH domain containing 1 // Xp11.21 // 2245 /// BC034530 // FGD1 // FYVE, RhoGEF and PH domain containing 1 // Xp11.21 // 2245 /// OTTHUMT00000056801 // FGD1 // FYVE, RhoGEF and PH domain co…	0.302777	-1.103	-1.01473	-1.00265	-1.22675	1.09197	-1.243	0.980103	-1.0023	-1.13302	-1.01093	1.31528	1.38589	1.12478
16926412	UBE2G2	NM_001202489 // UBE2G2 // ubiquitin conjugating enzyme E2G 2 // 21q22.3 // 7327 /// NM_003343 // UBE2G2 // ubiquitin conjugating enzyme E2G 2 // 21q22.3 // 7327 /// NM_182688 // UBE2G2 // ubiquitin conjugating enzyme E2G 2 // 21q22.3 // 7327 /// ENST00000330942 // UBE2G2 // ubiquitin conjugating enzyme E2G 2 // 21q22.3 // 7327 /// ENST00000345496 // UBE2G2 // ubiquitin conjugating enzyme E2G 2 //…	0.493688	-1.09611	1.08148	-1.03344	-1.19001	-1.03856	-1.18434	0.107924	-1.25811	1.08024	1.0428	-1.77436	-1.14805	-1.7023
16992456	ATP6V0E1	NM_003945 // ATP6V0E1 // ATPase, H+ transporting, lysosomal 9kDa, V0 subunit e1 // 5q35.1 // 8992 /// ENST00000265093 // ATP6V0E1 // ATPase, H+ transporting, lysosomal 9kDa, V0 subunit e1 // 5q35.1 // 8992 /// ENST00000517669 // ATP6V0E1 // ATPase, H+ transporting, lysosomal 9kDa, V0 subunit e1 // 5q35.1 // 8992 /// ENST00000519374 // ATP6V0E1 // ATPase, H+ transporting, lysosomal 9kDa, V0 subuni…	0.760653	-1.02715	1.0467	1.00034	-1.14086	-1.00301	1.01021	0.898529	1.01125	1.10284	1.07615	-1.16613	-1.19256	-1.02336
17092177	RLN2	NM_005059 // RLN2 // relaxin 2 // 9p24.1 // 6019 /// NM_134441 // RLN2 // relaxin 2 // 9p24.1 // 6019 /// XM_011518003 // RLN2 // relaxin 2 // 9p24.1 // 6019 /// ENST00000381627 // RLN2 // relaxin 2 // 9p24.1 // 6019 /// ENST00000416837 // RLN2 // relaxin 2 // 9p24.1 // 6019 /// AF057706 // RLN2 // relaxin 2 // 9p24.1 // 6019 /// BC126415 // RLN2 // relaxin 2 // 9p24.1 // 6019 /// BC126419 // RLN…	0.868692	1.02162	1.05589	-1.15368	-1.28659	1.18307	1.13864	0.743806	-1.04329	-1.87137	1.02512	-1.03223	1.58272	-1.31753
16959817	NMNAT3	NM_001200047 // NMNAT3 // nicotinamide nucleotide adenylyltransferase 3 // 3q23 // 349565 /// NM_178177 // NMNAT3 // nicotinamide nucleotide adenylyltransferase 3 // 3q23 // 349565 /// XM_006713624 // NMNAT3 // nicotinamide nucleotide adenylyltransferase 3 // 3q23 // 349565 /// XM_006713628 // NMNAT3 // nicotinamide nucleotide adenylyltransferase 3 // 3q23 // 349565 /// XM_006713629 // NMNAT3 // …	0.813574	1.01303	-1.13148	1.07375	1.08829	1.13293	-1.0434	0.0301468	1.14683	1.15872	1.222	1.07542	1.24417	-1
17067605	SMIM18	NM_001206847 // SMIM18 // small integral membrane protein 18 // --- // 100507341 /// ENST00000517349 // SMIM18 // small integral membrane protein 18 // --- // 100507341 /// OTTHUMT00000375889 // SMIM18 // small integral membrane protein 18 // --- // 100507341 /// uc022atn.1 // SMIM18 // small integral membrane protein 18 // --- // 100507341	0.561208	1.06837	-1.13113	-1.09749	1.99563	-1.01476	1.09825	0.499763	1.08012	-1.02826	-1.14213	1.28104	1.03228	1.14905
16983172	CCT5	NM_001306153 // CCT5 // chaperonin containing TCP1, subunit 5 (epsilon) // 5p15.2 // 22948 /// NM_001306154 // CCT5 // chaperonin containing TCP1, subunit 5 (epsilon) // 5p15.2 // 22948 /// NM_001306155 // CCT5 // chaperonin containing TCP1, subunit 5 (epsilon) // 5p15.2 // 22948 /// NM_001306156 // CCT5 // chaperonin containing TCP1, subunit 5 (epsilon) // 5p15.2 // 22948 /// NM_012073 // CCT5 /…	0.948177	-1.0095	1.19179	-1.05885	-1.76578	1.05114	1.08753	0.286423	-1.1738	1.05644	-1.10222	-1.44466	-1.29424	-1.12595
17070013	RDH10	NM_172037 // RDH10 // retinol dehydrogenase 10 (all-trans) // 8q21.11 // 157506 /// XM_011517466 // RDH10 // retinol dehydrogenase 10 (all-trans) // 8q21.11 // 157506 /// ENST00000240285 // RDH10 // retinol dehydrogenase 10 (all-trans) // 8q21.11 // 157506 /// ENST00000518870 // RDH10 // retinol dehydrogenase 10 (all-trans) // 8q21.11 // 157506 /// ENST00000519380 // RDH10 // retinol dehydrogenas…	0.77363	1.03603	1.7097	-1.05455	-2.06876	1.03157	1.58386	0.162943	-1.19897	-1.16866	-1.5207	-1.01058	-1.03005	-1.40398
16794321	ADAM20	NM_003814 // ADAM20 // ADAM metallopeptidase domain 20 // 14q24.1 // 8748 /// XM_005268151 // ADAM20 // ADAM metallopeptidase domain 20 // 14q24.1 // 8748 /// XM_005268152 // ADAM20 // ADAM metallopeptidase domain 20 // 14q24.1 // 8748 /// XM_011537272 // ADAM20 // ADAM metallopeptidase domain 20 // 14q24.1 // 8748 /// XM_011537273 // ADAM20 // ADAM metallopeptidase domain 20 // 14q24.1 // 8748 /…	0.00686128	-1.33809	-1.0783	-1.20657	-1.29408	-1.09463	-1.25039	0.000281073	-1.61462	1.03029	-1.3551	-1.21432	-1.25597	-1.31774
17003193	MXD3	NM_001142935 // MXD3 // MAX dimerization protein 3 // 5q35.3 // 83463 /// NM_031300 // MXD3 // MAX dimerization protein 3 // 5q35.3 // 83463 /// ENST00000423571 // MXD3 // MAX dimerization protein 3 // 5q35.3 // 83463 /// ENST00000427908 // MXD3 // MAX dimerization protein 3 // 5q35.3 // 83463 /// ENST00000439742 // MXD3 // MAX dimerization protein 3 // 5q35.3 // 83463 /// ENST00000502529 // MXD3…	0.945219	-1.00859	1.37501	-1.3946	-1.18824	1.15726	1.42599	0.814553	1.02967	-1.00036	1.20452	1.17305	-1.12846	1.17651
16675889	TIMM17A	NM_006335 // TIMM17A // translocase of inner mitochondrial membrane 17 homolog A (yeast) // 1q32.1 // 10440 /// ENST00000367287 // TIMM17A // translocase of inner mitochondrial membrane 17 homolog A (yeast) // 1q32.1 // 10440 /// ENST00000478378 // TIMM17A // translocase of inner mitochondrial membrane 17 homolog A (yeast) // 1q32.1 // 10440 /// ENST00000482943 // TIMM17A // translocase of inner …	0.177402	-1.16241	1.32284	-1.11382	-1.01712	-1.07686	-1.09877	0.272113	-1.12785	1.02835	-1.05042	-1.08719	-1.05811	-1.16991
16714086	VSTM4	NM_001031746 // VSTM4 // V-set and transmembrane domain containing 4 // 10q11.23 // 196740 /// NM_144984 // VSTM4 // V-set and transmembrane domain containing 4 // 10q11.23 // 196740 /// XM_006717689 // VSTM4 // V-set and transmembrane domain containing 4 // 10q11.23 // 196740 /// XM_011539449 // VSTM4 // V-set and transmembrane domain containing 4 // 10q11.23 // 196740 /// ENST00000298454 // VST…	0.414631	-1.07995	1.04386	-1.23463	1.02324	-1.01068	-1.11534	0.478546	1.06875	-1.22488	1.14534	-1.01043	-1.28032	1.23502
17076810	CHRNA6	NM_001199279 // CHRNA6 // cholinergic receptor, nicotinic alpha 6 // 8p11.21 // 8973 /// NM_004198 // CHRNA6 // cholinergic receptor, nicotinic alpha 6 // 8p11.21 // 8973 /// ENST00000276410 // CHRNA6 // cholinergic receptor, nicotinic alpha 6 // 8p11.21 // 8973 /// ENST00000529467 // CHRNA6 // cholinergic receptor, nicotinic alpha 6 // 8p11.21 // 8973 /// ENST00000530869 // CHRNA6 // cholinergic…	0.632817	-1.05136	-1.05526	-1.07305	1.15704	-1.06562	-1.38326	0.621944	-1.05307	-1.3877	-1.20641	1.15443	1.08799	-1.24076
16834165	KRTAP9-7	ENST00000391354 // KRTAP9-7 // keratin associated protein 9-7 // 17q21.2 // 100505724 /// ENST00000573531 // KRTAP9-7 // keratin associated protein 9-7 // 17q21.2 // 100505724 /// OTTHUMT00000257713 // KRTAP9-7 // keratin associated protein 9-7 // 17q21.2 // 100505724 /// OTTHUMT00000457357 // KRTAP9-7 // keratin associated protein 9-7 // 17q21.2 // 100505724	0.259464	-1.07432	-1.208	1.14683	-1.06172	-1.14706	1.00821	0.0102719	1.21238	1.13293	1.16622	1.08731	1.14374	1.46763
17083988	MTAP	ENST00000427788 // MTAP // methylthioadenosine phosphorylase // 9p21 // 4507 /// ENST00000579422 // MTAP // methylthioadenosine phosphorylase // 9p21 // 4507 /// OTTHUMT00000446064 // MTAP // methylthioadenosine phosphorylase // 9p21 // 4507 /// OTTHUMT00000446065 // MTAP // methylthioadenosine phosphorylase // 9p21 // 4507	0.439973	1.08653	1.04477	1.29975	1.54952	-1.10261	-1.25063	0.00814138	-1.41491	-1.69908	-1.42703	-1.64372	-1.17839	1.08095
17076829	RNF170	NM_001160223 // RNF170 // ring finger protein 170 // 8p11.21 // 81790 /// NM_001160224 // RNF170 // ring finger protein 170 // 8p11.21 // 81790 /// NM_001160225 // RNF170 // ring finger protein 170 // 8p11.21 // 81790 /// NM_030954 // RNF170 // ring finger protein 170 // 8p11.21 // 81790 /// NR_027668 // RNF170 // ring finger protein 170 // 8p11.21 // 81790 /// NR_027669 // RNF170 // ring finger …	0.619937	1.04535	-1.17156	1.45234	1.64449	1.00559	-1.0911	0.487919	1.06445	1.00483	1.15385	1.07414	1.13542	-1.01345
16802903	LOXL1	NM_005576 // LOXL1 // lysyl oxidase-like 1 // 15q22 // 4016 /// XM_011521555 // LOXL1 // lysyl oxidase-like 1 // 15q22 // 4016 /// XR_931824 // LOXL1 // lysyl oxidase-like 1 // 15q22 // 4016 /// ENST00000261921 // LOXL1 // lysyl oxidase-like 1 // 15q22 // 4016 /// ENST00000562548 // LOXL1 // lysyl oxidase-like 1 // 15q22 // 4016 /// ENST00000566011 // LOXL1 // lysyl oxidase-like 1 // 15q22 // 401…	0.296368	-1.05722	1.01391	-1.04943	-1.07999	-1.15523	-1.13162	0.180823	-1.07553	1.14441	-1.15162	-1.2517	-1.04527	-1.13499
16997245	FAM169A	NM_015566 // FAM169A // family with sequence similarity 169, member A // 5q13.3 // 26049 /// NR_046462 // FAM169A // family with sequence similarity 169, member A // 5q13.3 // 26049 /// XM_005248480 // FAM169A // family with sequence similarity 169, member A // 5q13.3 // 26049 /// XM_011543306 // FAM169A // family with sequence similarity 169, member A // 5q13.3 // 26049 /// XM_011543307 // FAM16…	0.791167	-1.0392	-1	-1.05942	-1.23975	-1.04516	-1.0727	0.557457	1.08966	-1.09068	1.45476	-1.53996	-1.17192	1.49436
16918569	GGT7	NM_178026 // GGT7 // gamma-glutamyltransferase 7 // 20q11.22 // 2686 /// XM_011528780 // GGT7 // gamma-glutamyltransferase 7 // 20q11.22 // 2686 /// XM_011528781 // GGT7 // gamma-glutamyltransferase 7 // 20q11.22 // 2686 /// XM_011528782 // GGT7 // gamma-glutamyltransferase 7 // 20q11.22 // 2686 /// XM_011528783 // GGT7 // gamma-glutamyltransferase 7 // 20q11.22 // 2686 /// XR_936518 // GGT7 // g…	0.369606	-1.04356	1.0188	-1.07319	-1.09036	1.06317	-1.01862	0.12864	1.07846	1.12096	1.02553	-1.02444	1.00619	1.1454
16978236	ADH1B	NM_000668 // ADH1B // alcohol dehydrogenase 1B (class I), beta polypeptide // 4q23 // 125 /// NM_001286650 // ADH1B // alcohol dehydrogenase 1B (class I), beta polypeptide // 4q23 // 125 /// ENST00000305046 // ADH1B // alcohol dehydrogenase 1B (class I), beta polypeptide // 4q23 // 125 /// ENST00000504498 // ADH1B // alcohol dehydrogenase 1B (class I), beta polypeptide // 4q23 // 125 /// ENST0000…	0.790036	1.04728	1.72633	1.47359	-1.13007	1.02177	-1.09011	0.994704	1.00115	1.07356	-1.00924	1.19263	-1.22349	-1.03593
17006171	ZNRD1	NM_001278785 // ZNRD1 // zinc ribbon domain containing 1 // 6p21.3 // 30834 /// NM_001278786 // ZNRD1 // zinc ribbon domain containing 1 // 6p21.3 // 30834 /// NM_014596 // ZNRD1 // zinc ribbon domain containing 1 // 6p21.3 // 30834 /// NM_170783 // ZNRD1 // zinc ribbon domain containing 1 // 6p21.3 // 30834 /// NR_103864 // ZNRD1 // zinc ribbon domain containing 1 // 6p21.3 // 30834 /// ENST0000…	0.821431	1.01255	1.33152	-1.23508	1.33477	1.02496	-1.15766	0.00310152	-1.23948	-1.06672	-1.46963	-1.36615	-1.05781	-1.20422
16897450	NRXN1	NM_001135659 // NRXN1 // neurexin 1 // 2p16.3 // 9378 /// NM_004801 // NRXN1 // neurexin 1 // 2p16.3 // 9378 /// NM_138735 // NRXN1 // neurexin 1 // 2p16.3 // 9378 /// XM_005264642 // NRXN1 // neurexin 1 // 2p16.3 // 9378 /// XM_005264643 // NRXN1 // neurexin 1 // 2p16.3 // 9378 /// XM_006712137 // NRXN1 // neurexin 1 // 2p16.3 // 9378 /// XM_006712140 // NRXN1 // neurexin 1 // 2p16.3 // 9378 ///…	0.773529	1.02429	-1.04555	1.08465	1.01896	1.00984	1.03561	0.729211	-1.02932	-1.2317	1.14197	1.10706	-1.10304	-1.01752
17104176	UBQLN2	NM_013444 // UBQLN2 // ubiquilin 2 // Xp11.21 // 29978 /// ENST00000338222 // UBQLN2 // ubiquilin 2 // Xp11.21 // 29978 /// AF189009 // UBQLN2 // ubiquilin 2 // Xp11.21 // 29978 /// AF293385 // UBQLN2 // ubiquilin 2 // Xp11.21 // 29978 /// AK297252 // UBQLN2 // ubiquilin 2 // Xp11.21 // 29978 /// AK302885 // UBQLN2 // ubiquilin 2 // Xp11.21 // 29978 /// BC069237 // UBQLN2 // ubiquilin 2 // Xp11.2…	0.390826	1.09605	1.47006	1.51081	-1.24071	-1.00747	-1.12281	0.377107	-1.09913	1.09793	1.30406	-1.39403	-1.21165	1.02304
16873518	IGFL3	NM_207393 // IGFL3 // IGF like family member 3 // 19q13.32 // 388555 /// XM_011526953 // IGFL3 // IGF like family member 3 // 19q13.32 // 388555 /// ENST00000341415 // IGFL3 // IGF like family member 3 // 19q13.32 // 388555 /// AY358434 // IGFL3 // IGF like family member 3 // 19q13.32 // 388555 /// AY672113 // IGFL3 // IGF like family member 3 // 19q13.32 // 388555 /// BC130593 // IGFL3 // IGF li…	0.737937	1.01775	1.25855	1.06215	-1.12038	-1.16727	-1.43648	0.0374555	-1.13236	-1.00257	-1.2721	-1.04196	-1.0732	-1.11183
16721773	IPO7	NM_006391 // IPO7 // importin 7 // 11p15.4 // 10527 /// ENST00000379719 // IPO7 // importin 7 // 11p15.4 // 10527 /// ENST00000527431 // IPO7 // importin 7 // 11p15.4 // 10527 /// ENST00000528833 // IPO7 // importin 7 // 11p15.4 // 10527 /// ENST00000530037 // IPO7 // importin 7 // 11p15.4 // 10527 /// ENST00000531235 // IPO7 // importin 7 // 11p15.4 // 10527 /// ENST00000533680 // IPO7 // import…	0.601806	-1.06095	1.27285	-1.01933	-1.68209	-1.03269	1.16545	0.335094	-1.11787	1.05122	-1.03041	-1.24219	-1.16518	-1.16477
17056060	KIAA0087	NR_022006 // KIAA0087 // KIAA0087 // 7p15.2 // 9808 /// ENST00000242109 // KIAA0087 // KIAA0087 // 7p15.2 // 9808 /// uc003sya.2 // KIAA0087 // KIAA0087 // 7p15.2 // 9808	0.163276	1.08373	1.00672	1.24696	-1	1.2305	1.00354	0.623496	-1.02729	1.0402	-1.06159	1.21045	-1.42308	-1.05301
16696363	MYOC	NM_000261 // MYOC // myocilin, trabecular meshwork inducible glucocorticoid response // 1q23-q24 // 4653 /// ENST00000037502 // MYOC // myocilin, trabecular meshwork inducible glucocorticoid response // 1q23-q24 // 4653 /// ENST00000614688 // MYOC // myocilin, trabecular meshwork inducible glucocorticoid response // 1q23-q24 // 4653 /// AF001620 // MYOC // myocilin, trabecular meshwork inducible …	0.40025	-1.06005	-1.36887	1.12534	1.13029	1.01368	-1.14601	0.839798	-1.01384	-1.07543	1.0092	-1.02501	1.03142	-1.01675
16851042	ANKRD62	NM_001277333 // ANKRD62 // ankyrin repeat domain 62 // 18p11.21 // 342850 /// XM_003959949 // ANKRD62 // ankyrin repeat domain 62 // 18p11.21 // 342850 /// XM_011525658 // ANKRD62 // ankyrin repeat domain 62 // 18p11.21 // 342850 /// ENST00000418274 // ANKRD62 // ankyrin repeat domain 62 // 18p11.21 // 342850 /// ENST00000587848 // ANKRD62 // ankyrin repeat domain 62 // 18p11.21 // 342850 /// BX6…	0.727635	-1.02404	1.19431	-1.21579	-1.05867	1.13946	-1.06749	0.158298	-1.10704	-1.07609	-1.82355	-1.18257	1.01086	-1.03754
16728331	FADD	NM_003824 // FADD // Fas (TNFRSF6)-associated via death domain // 11q13.3 // 8772 /// ENST00000301838 // FADD // Fas (TNFRSF6)-associated via death domain // 11q13.3 // 8772 /// AK291005 // FADD // Fas (TNFRSF6)-associated via death domain // 11q13.3 // 8772 /// AK293320 // FADD // Fas (TNFRSF6)-associated via death domain // 11q13.3 // 8772 /// AY423721 // FADD // Fas (TNFRSF6)-associated via de…	0.392197	-1.07705	-1.01348	1.01001	-1.13382	1.10669	-1.10538	0.674128	-1.03654	-1.1892	-1.45144	1.05112	1.04561	-1.01973
17058905	YWHAG	NM_012479 // YWHAG // tyrosine 3-monooxygenase/tryptophan 5-monooxygenase activation protein, gamma // 7q11.23 // 7532 /// ENST00000307630 // YWHAG // tyrosine 3-monooxygenase/tryptophan 5-monooxygenase activation protein, gamma // 7q11.23 // 7532 /// AB024334 // YWHAG // tyrosine 3-monooxygenase/tryptophan 5-monooxygenase activation protein, gamma // 7q11.23 // 7532 /// AK293505 // YWHAG // tyro…	0.487887	1.05379	1.16825	1.02459	-1.0755	-1.06454	1.0426	0.823297	-1.0168	1.11899	1.17296	-1.26032	-1.05099	-1.10374
16952818	LZTFL1	NM_001276378 // LZTFL1 // leucine zipper transcription factor like 1 // 3p21.3 // 54585 /// NM_001276379 // LZTFL1 // leucine zipper transcription factor like 1 // 3p21.3 // 54585 /// NM_020347 // LZTFL1 // leucine zipper transcription factor like 1 // 3p21.3 // 54585 /// NR_075080 // LZTFL1 // leucine zipper transcription factor like 1 // 3p21.3 // 54585 /// XM_006713207 // LZTFL1 // leucine zip…	0.896311	1.01109	-1.22541	1.05487	1.04979	1.01309	1.104	0.0956466	-1.1654	1.17468	-1.01076	-1.43887	-1.2347	-1.33257
16880758	ACTR2	NM_001005386 // ACTR2 // ARP2 actin-related protein 2 homolog (yeast) // 2p14 // 10097 /// NM_005722 // ACTR2 // ARP2 actin-related protein 2 homolog (yeast) // 2p14 // 10097 /// ENST00000260641 // ACTR2 // ARP2 actin-related protein 2 homolog (yeast) // 2p14 // 10097 /// ENST00000377982 // ACTR2 // ARP2 actin-related protein 2 homolog (yeast) // 2p14 // 10097 /// ENST00000471552 // ACTR2 // ARP2…	0.197406	1.04924	1.0687	1.07637	1.01893	-1.08691	-1.05074	0.246574	-1.04372	1.32371	1.03105	-1.04274	-1.04027	-1.0464
16888822	MFSD6	NM_017694 // MFSD6 // major facilitator superfamily domain containing 6 // 2q32.2 // 54842 /// XM_005246654 // MFSD6 // major facilitator superfamily domain containing 6 // 2q32.2 // 54842 /// XM_005246656 // MFSD6 // major facilitator superfamily domain containing 6 // 2q32.2 // 54842 /// XM_011511368 // MFSD6 // major facilitator superfamily domain containing 6 // 2q32.2 // 54842 /// ENST000002…	0.81526	1.01857	1.08646	1.29338	-1.00526	-1.0583	-1.15838	0.972242	1.00274	-1.18595	-1.0517	1.26105	1.02306	-1.0316
16767666	KCNC2	NM_001260497 // KCNC2 // potassium channel, voltage gated Shaw related subfamily C, member 2 // 12q14.1 // 3747 /// NM_001260498 // KCNC2 // potassium channel, voltage gated Shaw related subfamily C, member 2 // 12q14.1 // 3747 /// NM_001260499 // KCNC2 // potassium channel, voltage gated Shaw related subfamily C, member 2 // 12q14.1 // 3747 /// NM_139136 // KCNC2 // potassium channel, voltage ga…	0.751384	1.0342	-1.06392	-1.16547	1.5055	-1.24849	1.26005	0.812779	-1.02542	-1.09359	1.18312	-1.15473	-1.0795	1.15321
17069194	UBXN2B	NM_001077619 // UBXN2B // UBX domain protein 2B // 8q12.1 // 137886 /// XM_005251165 // UBXN2B // UBX domain protein 2B // 8q12.1 // 137886 /// XM_005251166 // UBXN2B // UBX domain protein 2B // 8q12.1 // 137886 /// XR_242453 // UBXN2B // UBX domain protein 2B // 8q12.1 // 137886 /// ENST00000399598 // UBXN2B // UBX domain protein 2B // 8q12.1 // 137886 /// ENST00000520732 // UBXN2B // UBX domain…	0.954161	1.01029	-2.22148	1.15534	1.31507	1.1914	1.13687	0.0909247	-1.38815	1.16781	1.28539	-2.30979	-3.80494	1.04142
16895344	DNMT3A	NM_022552 // DNMT3A // DNA (cytosine-5-)-methyltransferase 3 alpha // 2p23 // 1788 /// NM_153759 // DNMT3A // DNA (cytosine-5-)-methyltransferase 3 alpha // 2p23 // 1788 /// NM_175629 // DNMT3A // DNA (cytosine-5-)-methyltransferase 3 alpha // 2p23 // 1788 /// NM_175630 // DNMT3A // DNA (cytosine-5-)-methyltransferase 3 alpha // 2p23 // 1788 /// XM_005264175 // DNMT3A // DNA (cytosine-5-)-methylt…	0.415495	-1.08288	-1.16912	-1.43374	-1.24051	1.26846	1.01177	0.583315	-1.05451	-1.04195	1.1953	-1.23999	-1.02081	-1.07284
16772766	CHFR	ENST00000266880 // CHFR // checkpoint with forkhead and ring finger domains, E3 ubiquitin protein ligase // 12q24.33 // 55743	0.987143	1.00346	1.88779	1.2456	-1.57519	-1.21904	-1.08491	0.276523	1.27275	-1.58629	1.8668	1.65711	1.37477	1.16675
16787831	PPP4R4	NM_020958 // PPP4R4 // protein phosphatase 4, regulatory subunit 4 // 14q32.2 // 57718 /// NM_058237 // PPP4R4 // protein phosphatase 4, regulatory subunit 4 // 14q32.2 // 57718 /// XM_005267930 // PPP4R4 // protein phosphatase 4, regulatory subunit 4 // 14q32.2 // 57718 /// XM_005267931 // PPP4R4 // protein phosphatase 4, regulatory subunit 4 // 14q32.2 // 57718 /// XM_006725168 // PPP4R4 // pro…	0.829426	1.02712	1.22888	1.1172	1.06362	-1.1956	-1.27284	0.828208	-1.02732	-1.17952	-1.45442	1.71092	1.10755	-1.09279
17102352	GK	NM_000167 // GK // glycerol kinase // Xp21.3 // 2710 /// NM_001128127 // GK // glycerol kinase // Xp21.3 // 2710 /// NM_001205019 // GK // glycerol kinase // Xp21.3 // 2710 /// NM_203391 // GK // glycerol kinase // Xp21.3 // 2710 /// XM_006724483 // GK // glycerol kinase // Xp21.3 // 2710 /// XM_011545491 // GK // glycerol kinase // Xp21.3 // 2710 /// XM_011545492 // GK // glycerol kinase // Xp21…	0.671809	-1.08329	-1.33288	1.03802	-1.50908	-1.66681	1.48238	0.669016	-1.08408	1.27558	1.25054	-2.50523	-1.49266	-2.17842
16770165	MYL2	NM_000432 // MYL2 // myosin light chain 2 // 12q24.11 // 4633 /// ENST00000228841 // MYL2 // myosin light chain 2 // 12q24.11 // 4633 /// ENST00000546404 // MYL2 // myosin light chain 2 // 12q24.11 // 4633 /// ENST00000548438 // MYL2 // myosin light chain 2 // 12q24.11 // 4633 /// ENST00000549029 // MYL2 // myosin light chain 2 // 12q24.11 // 4633 /// AF020768 // MYL2 // myosin light chain 2 // 1…	0.131437	1.69048	1.83094	2.50421	2.48353	-1.02692	-1.14377	0.345557	1.3702	1.66546	2.7029	-1.12499	1.80506	-1.07939
16921664	CXADR	NM_001207063 // CXADR // coxsackie virus and adenovirus receptor // 21q21.1 // 1525 /// NM_001207064 // CXADR // coxsackie virus and adenovirus receptor // 21q21.1 // 1525 /// NM_001207065 // CXADR // coxsackie virus and adenovirus receptor // 21q21.1 // 1525 /// NM_001207066 // CXADR // coxsackie virus and adenovirus receptor // 21q21.1 // 1525 /// NM_001338 // CXADR // coxsackie virus and adeno…	0.502752	-1.10154	-2.43275	1.18434	1.63801	-1.33078	-1.47539	0.840023	1.0292	1.0865	1.18954	-1.0703	1.10216	-1.24241
16681304	ERRFI1	NM_018948 // ERRFI1 // ERBB receptor feedback inhibitor 1 // 1p36 // 54206 /// XM_005263477 // ERRFI1 // ERBB receptor feedback inhibitor 1 // 1p36 // 54206 /// XM_006710697 // ERRFI1 // ERBB receptor feedback inhibitor 1 // 1p36 // 54206 /// XM_011541596 // ERRFI1 // ERBB receptor feedback inhibitor 1 // 1p36 // 54206 /// ENST00000377482 // ERRFI1 // ERBB receptor feedback inhibitor 1 // 1p36 //…	0.781174	1.05095	-2.68264	1.12446	1.38694	-1.14828	1.58358	0.128477	1.33725	-1.18183	1.07706	1.43872	1.33585	1.11582
16917004	GPCPD1	NM_019593 // GPCPD1 // glycerophosphocholine phosphodiesterase 1 // 20p12.3 // 56261 /// XM_005260758 // GPCPD1 // glycerophosphocholine phosphodiesterase 1 // 20p12.3 // 56261 /// XM_005260761 // GPCPD1 // glycerophosphocholine phosphodiesterase 1 // 20p12.3 // 56261 /// XM_006723595 // GPCPD1 // glycerophosphocholine phosphodiesterase 1 // 20p12.3 // 56261 /// XM_006723596 // GPCPD1 // glycerop…	0.85648	-1.02376	1.0953	-1.14668	-1.25526	-1.47256	1.48814	0.0794122	1.28328	1.37849	1.22802	1.19806	1.08707	1.10677
17015987	DEK	NM_001134709 // DEK // DEK proto-oncogene // 6p22.3 // 7913 /// NM_003472 // DEK // DEK proto-oncogene // 6p22.3 // 7913 /// XM_011514889 // DEK // DEK proto-oncogene // 6p22.3 // 7913 /// XR_926307 // DEK // DEK proto-oncogene // 6p22.3 // 7913 /// ENST00000244776 // DEK // DEK proto-oncogene // 6p22.3 // 7913 /// ENST00000397239 // DEK // DEK proto-oncogene // 6p22.3 // 7913 /// ENST00000503715…	0.0735374	-1.06067	-1.01265	1.00322	-1.17403	1.01908	-1.04649	0.0205305	-1.08502	-1.02363	-1.01334	-1.00851	-1.1266	-1.08909
16853042	TIMM21	NM_014177 // TIMM21 // translocase of inner mitochondrial membrane 21 homolog (yeast) // 18q22.3 // 29090 /// XM_005266689 // TIMM21 // translocase of inner mitochondrial membrane 21 homolog (yeast) // 18q22.3 // 29090 /// ENST00000169551 // TIMM21 // translocase of inner mitochondrial membrane 21 homolog (yeast) // 18q22.3 // 29090 /// ENST00000577952 // TIMM21 // translocase of inner mitochondr…	0.450048	-1.08628	-1.06523	-1.0704	-1.10677	1.03619	-1.1261	0.840004	-1.02202	-1.01781	1.23759	-1.11392	-1.20846	-1.01454
16870984	ZNF681	NM_138286 // ZNF681 // zinc finger protein 681 // 19p12 // 148213 /// ENST00000402377 // ZNF681 // zinc finger protein 681 // 19p12 // 148213 /// ENST00000528059 // ZNF681 // zinc finger protein 681 // 19p12 // 148213 /// ENST00000531570 // ZNF681 // zinc finger protein 681 // 19p12 // 148213 /// BC062216 // ZNF681 // zinc finger protein 681 // 19p12 // 148213 /// BC136346 // ZNF681 // zinc finge…	0.411541	-1.0985	-1.70685	1.00028	1.29864	-1.3013	-1.01581	0.0526275	1.27557	1.11485	1.08747	2.09072	1.19389	1.03926
16872904	PSG11	NM_001113410 // PSG11 // pregnancy specific beta-1-glycoprotein 11 // 19q13.2 // 5680 /// NM_002785 // PSG11 // pregnancy specific beta-1-glycoprotein 11 // 19q13.2 // 5680 /// NM_203287 // PSG11 // pregnancy specific beta-1-glycoprotein 11 // 19q13.2 // 5680 /// ENST00000306322 // PSG11 // pregnancy specific beta-1-glycoprotein 11 // 19q13.2 // 5680 /// ENST00000320078 // PSG11 // pregnancy spec…	0.712613	1.04898	1.07451	-1.31136	1.27414	-1.0736	1.10421	0.354111	-1.13073	1.17134	-1.44361	-1.44238	-1.33971	1.22403
16768765	CCDC38	NM_182496 // CCDC38 // coiled-coil domain containing 38 // 12q23.1 // 120935 /// XM_006719229 // CCDC38 // coiled-coil domain containing 38 // 12q23.1 // 120935 /// XM_011537883 // CCDC38 // coiled-coil domain containing 38 // 12q23.1 // 120935 /// XM_011537884 // CCDC38 // coiled-coil domain containing 38 // 12q23.1 // 120935 /// XM_011537885 // CCDC38 // coiled-coil domain containing 38 // 12q2…	0.98824	1.0012	-1.15145	1.02219	1.43319	-1.31036	1.00763	0.104433	1.15353	1.44306	1.00672	1.1718	-1.06917	1.02977
16707791	ENTPD1	NM_001098175 // ENTPD1 // ectonucleoside triphosphate diphosphohydrolase 1 // 10q24 // 953 /// NM_001164178 // ENTPD1 // ectonucleoside triphosphate diphosphohydrolase 1 // 10q24 // 953 /// NM_001164179 // ENTPD1 // ectonucleoside triphosphate diphosphohydrolase 1 // 10q24 // 953 /// NM_001164181 // ENTPD1 // ectonucleoside triphosphate diphosphohydrolase 1 // 10q24 // 953 /// NM_001164182 // ENT…	0.625069	-1.04499	-1.36475	-1.12815	-1.03319	1.70606	1.05979	0.857186	-1.01624	-1.10874	-1.0627	1.16152	1.05323	1.0369
16833411	CCL18	NM_002988 // CCL18 // chemokine (C-C motif) ligand 18 // 17q12 // 6362 /// ENST00000614828 // CCL18 // chemokine (C-C motif) ligand 18 // 17q12 // 6362 /// ENST00000615723 // CCL18 // chemokine (C-C motif) ligand 18 // 17q12 // 6362 /// ENST00000616054 // CCL18 // chemokine (C-C motif) ligand 18 // 17q12 // 6362 /// AB000221 // CCL18 // chemokine (C-C motif) ligand 18 // 17q12 // 6362 /// BC06970…	0.960836	1.00508	-1.03759	-1.10599	1.23828	1.19769	1.26545	0.252449	1.13045	1.01018	1.25492	1.093	-1.22389	1.11013
16945241	RAB7A	NM_004637 // RAB7A // RAB7A, member RAS oncogene family // 3q21.3 // 7879 /// ENST00000265062 // RAB7A // RAB7A, member RAS oncogene family // 3q21.3 // 7879 /// ENST00000464496 // RAB7A // RAB7A, member RAS oncogene family // 3q21.3 // 7879 /// ENST00000482525 // RAB7A // RAB7A, member RAS oncogene family // 3q21.3 // 7879 /// ENST00000483906 // RAB7A // RAB7A, member RAS oncogene family // 3q21…	0.330419	-1.0722	1.07363	1.09892	-1.73878	-1.09461	1.03094	0.212825	-1.09511	-1.10665	-1.00064	-1.01806	-1.2178	-1.06238
17020103	GSTA4	NM_001512 // GSTA4 // glutathione S-transferase alpha 4 // 6p12.1 // 2941 /// XM_005249035 // GSTA4 // glutathione S-transferase alpha 4 // 6p12.1 // 2941 /// XM_011514534 // GSTA4 // glutathione S-transferase alpha 4 // 6p12.1 // 2941 /// XM_011514535 // GSTA4 // glutathione S-transferase alpha 4 // 6p12.1 // 2941 /// ENST00000370959 // GSTA4 // glutathione S-transferase alpha 4 // 6p12.1 // 294…	0.546139	1.05977	1.2261	-1.03485	1.28116	1.12736	-1.15327	0.604316	1.05096	1.17915	1.1385	-1.09373	-1.35141	1.2055
16675278	RGS18	NM_130782 // RGS18 // regulator of G-protein signaling 18 // 1q31.2 // 64407 /// XM_011509891 // RGS18 // regulator of G-protein signaling 18 // 1q31.2 // 64407 /// ENST00000367460 // RGS18 // regulator of G-protein signaling 18 // 1q31.2 // 64407 /// ENST00000481707 // RGS18 // regulator of G-protein signaling 18 // 1q31.2 // 64407 /// ENST00000491030 // RGS18 // regulator of G-protein signaling…	0.259414	-1.0609	-1.2455	-1.01655	-1.11081	-1.13303	1.04232	0.474866	-1.03731	1.18727	-1.02634	-1.0535	-1.1034	-1.05058
16941167	MANF	NM_006010 // MANF // mesencephalic astrocyte-derived neurotrophic factor // 3p21.1 // 7873 /// ENST00000446668 // MANF // mesencephalic astrocyte-derived neurotrophic factor // 3p21.1 // 7873 /// ENST00000470900 // MANF // mesencephalic astrocyte-derived neurotrophic factor // 3p21.1 // 7873 /// ENST00000482262 // MANF // mesencephalic astrocyte-derived neurotrophic factor // 3p21.1 // 7873 /// E…	0.0822381	1.1068	1.06904	1.05975	-1.11944	1.29336	1.58675	0.0381788	-1.13421	-1.22974	1.03413	-1.65222	-1.01057	-1.00795
16679546	DESI2	NM_001297746 // DESI2 // desumoylating isopeptidase 2 // 1q44 // 51029 /// NM_016076 // DESI2 // desumoylating isopeptidase 2 // 1q44 // 51029 /// NR_123735 // DESI2 // desumoylating isopeptidase 2 // 1q44 // 51029 /// NR_123736 // DESI2 // desumoylating isopeptidase 2 // 1q44 // 51029 /// XM_011544203 // DESI2 // desumoylating isopeptidase 2 // 1q44 // 51029 /// XM_011544204 // DESI2 // desumoyl…	0.94041	-1.00734	1.12502	-1.01796	-1.34977	1.02782	1.024	0.453286	-1.07747	-1.01396	1.10195	-1.16742	1.02131	-1.09334
16785086	SNAPC1	NM_003082 // SNAPC1 // small nuclear RNA activating complex polypeptide 1 // 14q22 // 6617 /// ENST00000216294 // SNAPC1 // small nuclear RNA activating complex polypeptide 1 // 14q22 // 6617 /// BC014984 // SNAPC1 // small nuclear RNA activating complex polypeptide 1 // 14q22 // 6617 /// BC019038 // SNAPC1 // small nuclear RNA activating complex polypeptide 1 // 14q22 // 6617 /// OTTHUMT00000276…	0.55067	1.08306	-1.85638	1.19408	1.20398	1.24072	1.50337	0.0818313	1.28671	-1.14666	1.75021	1.63979	1.65593	1.20985
16666982	LRRC8C	NM_032270 // LRRC8C // leucine rich repeat containing 8 family, member C // 1p22.2 // 84230 /// XM_006710960 // LRRC8C // leucine rich repeat containing 8 family, member C // 1p22.2 // 84230 /// XM_011542282 // LRRC8C // leucine rich repeat containing 8 family, member C // 1p22.2 // 84230 /// XM_011542283 // LRRC8C // leucine rich repeat containing 8 family, member C // 1p22.2 // 84230 /// XM_011…	0.455054	1.107	2.74509	1.13925	-1.43385	1.03005	-1.08936	0.293176	-1.15648	-1.05547	-1.03752	-1.08303	1.03854	-1.37927
16999011	FEM1C	NM_020177 // FEM1C // fem-1 homolog c (C. elegans) // 5q22 // 56929 /// XM_005272035 // FEM1C // fem-1 homolog c (C. elegans) // 5q22 // 56929 /// XM_011543515 // FEM1C // fem-1 homolog c (C. elegans) // 5q22 // 56929 /// ENST00000274457 // FEM1C // fem-1 homolog c (C. elegans) // 5q22 // 56929 /// AB058688 // FEM1C // fem-1 homolog c (C. elegans) // 5q22 // 56929 /// AF391093 // FEM1C // fem-1 h…	0.904559	1.01346	1.36063	1.02005	-1.15737	-1.17562	-1.03745	0.356233	1.11121	1.18694	1.11325	1.00807	-1.01832	-1.09748
16833184	TMEM98	ENST00000578289 // TMEM98 // transmembrane protein 98 // 17q11.2 // 26022 /// OTTHUMT00000447496 // TMEM98 // transmembrane protein 98 // 17q11.2 // 26022	0.00472961	1.25464	1.18323	1.96016	1.56032	1.43955	-1.00448	0.810941	-1.01511	-1.05763	1.32186	-1.31537	1.00292	1.00188
16870821	ZNF100	NM_173531 // ZNF100 // zinc finger protein 100 // 19p12 // 163227 /// XM_005259783 // ZNF100 // zinc finger protein 100 // 19p12 // 163227 /// XM_005259784 // ZNF100 // zinc finger protein 100 // 19p12 // 163227 /// XM_005259785 // ZNF100 // zinc finger protein 100 // 19p12 // 163227 /// XM_006722662 // ZNF100 // zinc finger protein 100 // 19p12 // 163227 /// XM_006722663 // ZNF100 // zinc finger…	0.0623074	1.28908	1.48571	1.11952	1.07306	-1.05488	1.13776	0.529703	1.08115	1.65333	-1.00563	-1.06374	-1.21887	-1.38541
17087480	TGFBR1	NM_001130916 // TGFBR1 // transforming growth factor, beta receptor 1 // 9q22 // 7046 /// NM_001306210 // TGFBR1 // transforming growth factor, beta receptor 1 // 9q22 // 7046 /// NM_004612 // TGFBR1 // transforming growth factor, beta receptor 1 // 9q22 // 7046 /// XM_011518948 // TGFBR1 // transforming growth factor, beta receptor 1 // 9q22 // 7046 /// XM_011518949 // TGFBR1 // transforming gro…	0.917265	1.00935	1.10005	1.13158	-1.24709	1.04829	-1.06977	0.563061	-1.05368	1.00437	1.24445	-1.06482	-1.17165	1.04775
16733216	FAM118B	NM_024556 // FAM118B // family with sequence similarity 118, member B // 11q24.2 // 79607 /// XM_005271665 // FAM118B // family with sequence similarity 118, member B // 11q24.2 // 79607 /// XM_011542977 // FAM118B // family with sequence similarity 118, member B // 11q24.2 // 79607 /// XM_011542978 // FAM118B // family with sequence similarity 118, member B // 11q24.2 // 79607 /// XM_011542979 /…	0.561087	1.08053	1.3016	-1.02916	-1.01061	1.17939	-1.0015	0.766279	-1.0401	1.95892	1.06948	-1.24228	-1.21542	-1.15545
16990848	ADRB2	NM_000024 // ADRB2 // adrenoceptor beta 2, surface // 5q31-q32 // 154 /// ENST00000305988 // ADRB2 // adrenoceptor beta 2, surface // 5q31-q32 // 154 /// AY136741 // ADRB2 // adrenoceptor beta 2, surface // 5q31-q32 // 154 /// BC012481 // ADRB2 // adrenoceptor beta 2, surface // 5q31-q32 // 154 /// BC063486 // ADRB2 // adrenoceptor beta 2, surface // 5q31-q32 // 154 /// BC073856 // ADRB2 // adren…	0.876164	1.01878	-1.04672	1.06604	1.4584	-1.03147	-1.62844	0.0908164	1.24576	-1.01588	1.04015	1.20962	1.29077	1.12916
16924327	C21orf91	NM_001100420 // C21orf91 // chromosome 21 open reading frame 91 // 21q21.1 // 54149 /// NM_001100421 // C21orf91 // chromosome 21 open reading frame 91 // 21q21.1 // 54149 /// NM_017447 // C21orf91 // chromosome 21 open reading frame 91 // 21q21.1 // 54149 /// ENST00000284881 // C21orf91 // chromosome 21 open reading frame 91 // 21q21.1 // 54149 /// ENST00000400558 // C21orf91 // chromosome 21 op…	0.612988	1.05266	1.10258	1.07405	-1.55058	1.06777	1.29235	0.587536	-1.05664	1.21571	1.00428	-1.09735	-1.06252	-1.0858
17080614	MRPL13	NM_014078 // MRPL13 // mitochondrial ribosomal protein L13 // 8q22.1-q22.3 // 28998 /// XM_006716547 // MRPL13 // mitochondrial ribosomal protein L13 // 8q22.1-q22.3 // 28998 /// ENST00000306185 // MRPL13 // mitochondrial ribosomal protein L13 // 8q22.1-q22.3 // 28998 /// ENST00000518696 // MRPL13 // mitochondrial ribosomal protein L13 // 8q22.1-q22.3 // 28998 /// ENST00000518918 // MRPL13 // mit…	0.929796	1.01006	1.00163	-1.08163	-1.03268	1.13634	-1.03129	0.89904	-1.01452	-1.08335	1.32457	1.24425	1.01572	-1.22334
16870945	ZNF91	ENST00000593292 // ZNF91 // zinc finger protein 91 // 19p12 // 7644 /// ENST00000593645 // ZNF91 // zinc finger protein 91 // 19p12 // 7644 /// ENST00000595893 // ZNF91 // zinc finger protein 91 // 19p12 // 7644 /// ENST00000596528 // ZNF91 // zinc finger protein 91 // 19p12 // 7644 /// ENST00000596989 // ZNF91 // zinc finger protein 91 // 19p12 // 7644 /// OTTHUMT00000465882 // ZNF91 // zinc fin…	0.0224233	-1.33951	-2.75017	-1.34157	1.24644	-1.78917	-1.09432	0.124022	-1.19749	-1.20965	-1.06935	-1.02869	-1.64669	1.04141
17022190	ATG5	NM_001286106 // ATG5 // autophagy related 5 // 6q21 // 9474 /// NM_001286107 // ATG5 // autophagy related 5 // 6q21 // 9474 /// NM_001286108 // ATG5 // autophagy related 5 // 6q21 // 9474 /// NM_001286111 // ATG5 // autophagy related 5 // 6q21 // 9474 /// NM_004849 // ATG5 // autophagy related 5 // 6q21 // 9474 /// NR_104402 // ATG5 // autophagy related 5 // 6q21 // 9474 /// NR_104403 // ATG5 // …	0.440194	-1.08322	1.16341	-1.49451	-1.1558	1.08772	-1.19653	0.402732	-1.09082	1.16784	1.00774	-1.90156	-1.30032	-1.26064
16778715	TPT1	NM_001286272 // TPT1 // tumor protein, translationally-controlled 1 // 13q14 // 7178 /// NM_001286273 // TPT1 // tumor protein, translationally-controlled 1 // 13q14 // 7178 /// NM_003295 // TPT1 // tumor protein, translationally-controlled 1 // 13q14 // 7178 /// ENST00000309246 // TPT1 // tumor protein, translationally-controlled 1 // 13q14 // 7178 /// ENST00000379055 // TPT1 // tumor protein, t…	0.164171	1.05856	-1.06009	1.02665	-1.01465	1.18219	1.49224	0.30745	1.04148	-1.10549	1.26624	-1.02819	1.18566	-1.00073
17077171	OPRK1	NM_000912 // OPRK1 // opioid receptor, kappa 1 // 8q11.2 // 4986 /// NM_001282904 // OPRK1 // opioid receptor, kappa 1 // 8q11.2 // 4986 /// ENST00000265572 // OPRK1 // opioid receptor, kappa 1 // 8q11.2 // 4986 /// ENST00000520287 // OPRK1 // opioid receptor, kappa 1 // 8q11.2 // 4986 /// ENST00000522508 // OPRK1 // opioid receptor, kappa 1 // 8q11.2 // 4986 /// ENST00000524278 // OPRK1 // opioi…	0.35795	-1.10045	-1.01709	-1.04393	-1.14754	-1.2563	-1.00627	0.761679	-1.03137	1.45018	1.02593	-1.04162	-1.43374	-1.22009
17014295	WTAP	NM_001270531 // WTAP // Wilms tumor 1 associated protein // 6q25-q27 // 9589 /// NM_001270532 // WTAP // Wilms tumor 1 associated protein // 6q25-q27 // 9589 /// NM_001270533 // WTAP // Wilms tumor 1 associated protein // 6q25-q27 // 9589 /// NM_004906 // WTAP // Wilms tumor 1 associated protein // 6q25-q27 // 9589 /// NM_152857 // WTAP // Wilms tumor 1 associated protein // 6q25-q27 // 9589 /// …	0.743534	-1.03806	1.05631	1.21718	-2.30135	1.23366	1.20104	0.0977834	-1.22687	-1.03968	-1.24672	-1.40952	-1.62758	-1.49151
16900867	COA5	NM_001008215 // COA5 // cytochrome c oxidase assembly factor 5 // 2q11.2 // 493753 /// ENST00000328709 // COA5 // cytochrome c oxidase assembly factor 5 // 2q11.2 // 493753 /// ENST00000409997 // COA5 // cytochrome c oxidase assembly factor 5 // 2q11.2 // 493753 /// ENST00000466848 // COA5 // cytochrome c oxidase assembly factor 5 // 2q11.2 // 493753 /// ENST00000480666 // COA5 // cytochrome c ox…	0.896839	-1.02421	1.01542	1.26671	1.11432	-1.08021	-1.8714	0.50315	1.13326	2.09158	1.81525	-1.10247	1.97153	-1.99744
16967005	KIAA1211	NM_020722 // KIAA1211 // KIAA1211 // 4q12 // 57482 /// XM_005265752 // KIAA1211 // KIAA1211 // 4q12 // 57482 /// XM_005265755 // KIAA1211 // KIAA1211 // 4q12 // 57482 /// XM_005265756 // KIAA1211 // KIAA1211 // 4q12 // 57482 /// XM_006714045 // KIAA1211 // KIAA1211 // 4q12 // 57482 /// XM_011534395 // KIAA1211 // KIAA1211 // 4q12 // 57482 /// XM_011534396 // KIAA1211 // KIAA1211 // 4q12 // 57482 …	0.904031	-1.01028	-1.19954	-1.14124	1.30439	-1.4562	-1.29003	0.584724	-1.04787	-1.11713	-1.34831	-1.18324	1.06345	1.12974
16938407	RARB	NM_000965 // RARB // retinoic acid receptor, beta // 3p24.2 // 5915 /// NM_001290216 // RARB // retinoic acid receptor, beta // 3p24.2 // 5915 /// NM_001290217 // RARB // retinoic acid receptor, beta // 3p24.2 // 5915 /// NM_001290266 // RARB // retinoic acid receptor, beta // 3p24.2 // 5915 /// NM_001290276 // RARB // retinoic acid receptor, beta // 3p24.2 // 5915 /// NM_001290277 // RARB // ret…	0.591925	-1.08898	-1.25458	-1.12001	1.33413	1.03794	-1.29419	0.969725	-1.006	-1.2231	1.30837	-1.12143	-1.39394	1.43877
16771940	CDK2AP1	NM_001270433 // CDK2AP1 // cyclin-dependent kinase 2 associated protein 1 // 12q24.31 // 8099 /// NM_001270434 // CDK2AP1 // cyclin-dependent kinase 2 associated protein 1 // 12q24.31 // 8099 /// NM_004642 // CDK2AP1 // cyclin-dependent kinase 2 associated protein 1 // 12q24.31 // 8099 /// NR_073007 // CDK2AP1 // cyclin-dependent kinase 2 associated protein 1 // 12q24.31 // 8099 /// NR_073008 // …	0.81242	-1.02507	-1.34777	-1.03132	1.52947	1.15795	1.01526	0.403104	-1.09296	-1.08082	1.02327	1.01993	-1.2452	1.01169
16750523	PFKM	NM_000289 // PFKM // phosphofructokinase, muscle // 12q13.3 // 5213 /// NM_001166686 // PFKM // phosphofructokinase, muscle // 12q13.3 // 5213 /// NM_001166687 // PFKM // phosphofructokinase, muscle // 12q13.3 // 5213 /// NM_001166688 // PFKM // phosphofructokinase, muscle // 12q13.3 // 5213 /// XM_005268974 // PFKM // phosphofructokinase, muscle // 12q13.3 // 5213 /// XM_005268975 // PFKM // pho…	0.389844	1.06991	1.03048	-1.19221	1.14603	1.1431	1.10053	0.254765	1.09526	-1	1.12778	-1.02352	1.05591	1.04256
17077848	VCPIP1	NM_025054 // VCPIP1 // valosin containing protein (p97)/p47 complex interacting protein 1 // 8q13 // 80124 /// ENST00000310421 // VCPIP1 // valosin containing protein (p97)/p47 complex interacting protein 1 // 8q13 // 80124 /// AK297345 // VCPIP1 // valosin containing protein (p97)/p47 complex interacting protein 1 // 8q13 // 80124 /// BC094799 // VCPIP1 // valosin containing protein (p97)/p47 co…	0.281665	1.15359	1.70912	-1.03231	-1.43051	1.00113	1.12276	0.255632	-1.16354	1.08584	1.10393	-1.57197	-1.37097	-1.23218
16969344	CISD2	NM_001008388 // CISD2 // CDGSH iron sulfur domain 2 // 4q24 // 493856 /// ENST00000273986 // CISD2 // CDGSH iron sulfur domain 2 // 4q24 // 493856 /// ENST00000503643 // CISD2 // CDGSH iron sulfur domain 2 // 4q24 // 493856 /// ENST00000574446 // CISD2 // CDGSH iron sulfur domain 2 // 4q24 // 493856 /// AK292134 // CISD2 // CDGSH iron sulfur domain 2 // 4q24 // 493856 /// BC032300 // CISD2 // CDG…	0.660249	-1.04745	-1.12551	-1.00297	1.17373	-1.40617	1.12632	0.833875	-1.02227	1.25528	1.04271	1.0922	-1.01456	-1.11466
16748939	AEBP2	NM_001114176 // AEBP2 // AE binding protein 2 // 12p12.3 // 121536 /// NM_001267043 // AEBP2 // AE binding protein 2 // 12p12.3 // 121536 /// NM_153207 // AEBP2 // AE binding protein 2 // 12p12.3 // 121536 /// XM_006719031 // AEBP2 // AE binding protein 2 // 12p12.3 // 121536 /// XM_011520560 // AEBP2 // AE binding protein 2 // 12p12.3 // 121536 /// ENST00000266508 // AEBP2 // AE binding protein …	0.243657	-1.10348	1.24353	-1.20758	-1.55108	-1.06842	-1.04681	0.246724	-1.10272	-1.04029	1.0153	-1.05628	-1.04381	-1.17364
16989380	TXNDC15	NM_024715 // TXNDC15 // thioredoxin domain containing 15 // 5q31.1 // 79770 /// ENST00000358387 // TXNDC15 // thioredoxin domain containing 15 // 5q31.1 // 79770 /// ENST00000502625 // TXNDC15 // thioredoxin domain containing 15 // 5q31.1 // 79770 /// ENST00000505174 // TXNDC15 // thioredoxin domain containing 15 // 5q31.1 // 79770 /// ENST00000506350 // TXNDC15 // thioredoxin domain containing 1…	0.695132	1.03573	-1.02684	-1.10838	1.454	1.04793	1.02571	0.672313	1.03864	1.02189	1.34604	1.02506	-1.02212	1.03313
16783974	ARF6	NM_001663 // ARF6 // ADP-ribosylation factor 6 // 14q21.3 // 382 /// ENST00000298316 // ARF6 // ADP-ribosylation factor 6 // 14q21.3 // 382 /// AF493885 // ARF6 // ADP-ribosylation factor 6 // 14q21.3 // 382 /// BC008918 // ARF6 // ADP-ribosylation factor 6 // 14q21.3 // 382 /// BT019868 // ARF6 // ADP-ribosylation factor 6 // 14q21.3 // 382 /// CR541939 // ARF6 // ADP-ribosylation factor 6 // 14…	0.848131	-1.01968	1.04441	1.18321	-1.34484	-1.25912	1.02888	0.905967	1.01209	1.30012	-1.14007	-1.16872	-1.36422	1.06114
16836684	PPM1D	NM_003620 // PPM1D // protein phosphatase, Mg2+/Mn2+ dependent, 1D // 17q23.2 // 8493 /// XR_934577 // PPM1D // protein phosphatase, Mg2+/Mn2+ dependent, 1D // 17q23.2 // 8493 /// ENST00000305921 // PPM1D // protein phosphatase, Mg2+/Mn2+ dependent, 1D // 17q23.2 // 8493 /// ENST00000392995 // PPM1D // protein phosphatase, Mg2+/Mn2+ dependent, 1D // 17q23.2 // 8493 /// ENST00000590418 // PPM1D //…	0.198381	1.07311	-1.02576	-1.0156	1.03839	1.05005	1.33496	0.784791	1.0144	1.02722	1.06472	1.03411	1.0655	-1.08423
16985277	PPWD1	NM_001278926 // PPWD1 // peptidylprolyl isomerase domain and WD repeat containing 1 // 5q12.3 // 23398 /// NM_001278927 // PPWD1 // peptidylprolyl isomerase domain and WD repeat containing 1 // 5q12.3 // 23398 /// NM_001278929 // PPWD1 // peptidylprolyl isomerase domain and WD repeat containing 1 // 5q12.3 // 23398 /// NM_015342 // PPWD1 // peptidylprolyl isomerase domain and WD repeat containing…	0.733488	1.01483	-1.01229	-1.03159	1.00185	1.02098	1.01571	0.930646	1.00376	1.10296	1.0188	-1.14099	1.02187	1.04269
16884523	SLC20A1	NM_005415 // SLC20A1 // solute carrier family 20 (phosphate transporter), member 1 // 2q13 // 6574 /// XM_005263743 // SLC20A1 // solute carrier family 20 (phosphate transporter), member 1 // 2q13 // 6574 /// XM_011511686 // SLC20A1 // solute carrier family 20 (phosphate transporter), member 1 // 2q13 // 6574 /// ENST00000272542 // SLC20A1 // solute carrier family 20 (phosphate transporter), memb…	0.475315	1.14612	-1.09066	1.45961	1.29164	1.10922	1.02226	0.562557	1.11635	-1.0786	1.1945	1.01186	1.4542	1.16382
16963241	TFRC	NM_001128148 // TFRC // transferrin receptor // 3q29 // 7037 /// NM_001313965 // TFRC // transferrin receptor // 3q29 // 7037 /// NM_001313966 // TFRC // transferrin receptor // 3q29 // 7037 /// NM_003234 // TFRC // transferrin receptor // 3q29 // 7037 /// XM_011513112 // TFRC // transferrin receptor // 3q29 // 7037 /// ENST00000360110 // TFRC // transferrin receptor // 3q29 // 7037 /// ENST00000…	0.296037	1.10312	1.07251	1.08926	-1.12315	1.0241	1.07186	0.255731	1.11335	1.03686	1.17991	1.04711	1.0805	-1.13108
17005169	KDM1B	NM_153042 // KDM1B // lysine (K)-specific demethylase 1B // 6p22.3 // 221656 /// XM_005248925 // KDM1B // lysine (K)-specific demethylase 1B // 6p22.3 // 221656 /// XM_005248926 // KDM1B // lysine (K)-specific demethylase 1B // 6p22.3 // 221656 /// XM_005248927 // KDM1B // lysine (K)-specific demethylase 1B // 6p22.3 // 221656 /// XM_005248928 // KDM1B // lysine (K)-specific demethylase 1B // 6p2…	0.0101457	1.23789	1.03817	1.25054	1.17974	1.25252	1.25637	0.258453	1.08268	-1.01694	-1.11307	1.30294	1.20069	1.01547
16690493	WDR47	NM_001142550 // WDR47 // WD repeat domain 47 // 1p13.3 // 22911 /// NM_001142551 // WDR47 // WD repeat domain 47 // 1p13.3 // 22911 /// NM_014969 // WDR47 // WD repeat domain 47 // 1p13.3 // 22911 /// XM_006710460 // WDR47 // WD repeat domain 47 // 1p13.3 // 22911 /// XM_011541027 // WDR47 // WD repeat domain 47 // 1p13.3 // 22911 /// XM_011541028 // WDR47 // WD repeat domain 47 // 1p13.3 // 2291…	0.935552	1.00772	-1.43159	1.5239	-1.01265	1.11638	1.19606	0.800258	1.02439	1.11222	1.14129	-1.00388	1.13078	-1.2929
17050328	DNAJB9	NM_012328 // DNAJB9 // DnaJ (Hsp40) homolog, subfamily B, member 9 // 7q31|14q24.2-q24.3 // 4189 /// ENST00000249356 // DNAJB9 // DnaJ (Hsp40) homolog, subfamily B, member 9 // 7q31|14q24.2-q24.3 // 4189 /// ENST00000465725 // DNAJB9 // DnaJ (Hsp40) homolog, subfamily B, member 9 // 7q31|14q24.2-q24.3 // 4189 /// ENST00000491582 // DNAJB9 // DnaJ (Hsp40) homolog, subfamily B, member 9 // 7q31|14q…	0.641972	-1.02893	-1.0033	1.02186	-1.75259	1.12424	1.50389	0.221186	1.08106	1.00845	1.05607	1.08074	1.0628	-1.25739
17105086	TBX22	NM_001109878 // TBX22 // T-box 22 // Xq21.1 // 50945 /// NM_001109879 // TBX22 // T-box 22 // Xq21.1 // 50945 /// NM_001303475 // TBX22 // T-box 22 // Xq21.1 // 50945 /// NM_016954 // TBX22 // T-box 22 // Xq21.1 // 50945 /// XM_005262136 // TBX22 // T-box 22 // Xq21.1 // 50945 /// XM_006724657 // TBX22 // T-box 22 // Xq21.1 // 50945 /// XM_006725417 // TBX22 // T-box 22 // Xq21.1 // 50945 /// XM_…	0.360245	-1.0937	1.12681	-1.56702	1.04736	1.16841	-1.46316	0.135814	1.16439	1.25395	1.27658	1.02206	1.02746	1.16316
16989881	UBE2D2	NM_003339 // UBE2D2 // ubiquitin conjugating enzyme E2D 2 // 5q31.2 // 7322 /// NM_181838 // UBE2D2 // ubiquitin conjugating enzyme E2D 2 // 5q31.2 // 7322 /// XM_011537679 // UBE2D2 // ubiquitin conjugating enzyme E2D 2 // 5q31.2 // 7322 /// ENST00000253815 // UBE2D2 // ubiquitin conjugating enzyme E2D 2 // 5q31.2 // 7322 /// ENST00000398733 // UBE2D2 // ubiquitin conjugating enzyme E2D 2 // 5q3…	0.318095	1.04698	1.02887	1.04668	-1.0386	1.10054	1.02832	0.0122462	-1.14531	-1.07288	-1.12252	-1.09519	-1.06342	-1.26865
17097731	PAPPA-AS1	NR_103711 // PAPPA-AS1 // PAPPA antisense RNA 1 // 9q33.2 // 493913 /// ENST00000445861 // PAPPA-AS1 // PAPPA antisense RNA 1 // 9q33.2 // 493913 /// AY623011 // PAPPA-AS1 // PAPPA antisense RNA 1 // 9q33.2 // 493913 /// AY623012 // PAPPA-AS1 // PAPPA antisense RNA 1 // 9q33.2 // 493913	0.847686	-1.04211	1.86452	-1.00268	-2.08803	-1.98662	2.13593	0.254941	-1.28879	-1.19883	-1.29421	-1.0587	-1.12601	-1.73781
16988021	APC	NM_000038 // APC // adenomatous polyposis coli // 5q21-q22 // 324 /// NM_001127510 // APC // adenomatous polyposis coli // 5q21-q22 // 324 /// NM_001127511 // APC // adenomatous polyposis coli // 5q21-q22 // 324 /// ENST00000257430 // APC // adenomatous polyposis coli // 5q21-q22 // 324 /// ENST00000502371 // APC // adenomatous polyposis coli // 5q21-q22 // 324 /// ENST00000504915 // APC // adeno…	0.674058	-1.06075	1.17913	-1.59709	1.08863	-1.02295	-1.13795	0.465434	1.10896	1.47156	1.92302	-1.28071	-1.05433	1.28148
16838841	TSPAN10	NM_001290212 // TSPAN10 // tetraspanin 10 // 17q25.3 // 83882 /// NM_031945 // TSPAN10 // tetraspanin 10 // 17q25.3 // 83882 /// NR_110866 // TSPAN10 // tetraspanin 10 // 17q25.3 // 83882 /// XM_011525325 // TSPAN10 // tetraspanin 10 // 17q25.3 // 83882 /// ENST00000571707 // TSPAN10 // tetraspanin 10 // 17q25.3 // 83882 /// ENST00000574882 // TSPAN10 // tetraspanin 10 // 17q25.3 // 83882 /// ENS…	0.739138	1.024	1.05585	1.27085	1.0391	-1.03275	1.02106	0.99378	1.00055	-1.04561	-1.18127	-1.00422	1.13459	-1.08164
16929347	YWHAH	NM_003405 // YWHAH // tyrosine 3-monooxygenase/tryptophan 5-monooxygenase activation protein, eta // 22q12.3 // 7533 /// ENST00000248975 // YWHAH // tyrosine 3-monooxygenase/tryptophan 5-monooxygenase activation protein, eta // 22q12.3 // 7533 /// ENST00000397492 // YWHAH // tyrosine 3-monooxygenase/tryptophan 5-monooxygenase activation protein, eta // 22q12.3 // 7533 /// ENST00000420430 // YWHAH…	0.710622	1.03662	1.61103	-1.35612	-1.53201	1.02101	1.13709	0.0926358	-1.19325	-1.02875	-1.51283	-1.11027	-1.34885	-1.40917
16889209	C2orf47	NM_024520 // C2orf47 // chromosome 2 open reading frame 47 // 2q33.1 // 79568 /// XM_005246852 // C2orf47 // chromosome 2 open reading frame 47 // 2q33.1 // 79568 /// XR_427111 // C2orf47 // chromosome 2 open reading frame 47 // 2q33.1 // 79568 /// ENST00000295079 // C2orf47 // chromosome 2 open reading frame 47 // 2q33.1 // 79568 /// ENST00000392290 // C2orf47 // chromosome 2 open reading frame …	0.802953	-1.02277	-1.0422	-1.1952	1.04571	-1.10089	-1.00905	0.213177	-1.12454	-1.07039	1.41817	-1.66859	-1.03549	-1.13996
17074474	MFHAS1	NM_004225 // MFHAS1 // malignant fibrous histiocytoma amplified sequence 1 // 8p23.1 // 9258 /// XM_011543852 // MFHAS1 // malignant fibrous histiocytoma amplified sequence 1 // 8p23.1 // 9258 /// XR_246634 // MFHAS1 // malignant fibrous histiocytoma amplified sequence 1 // 8p23.1 // 9258 /// ENST00000276282 // MFHAS1 // malignant fibrous histiocytoma amplified sequence 1 // 8p23.1 // 9258 /// EN…	0.313055	1.09998	1.03996	1.03448	1.0427	1.01019	1.05755	0.660669	1.0413	1.04662	-1.11892	1.20617	-1.04411	1.01685
16698096	RABIF	NM_002871 // RABIF // RAB interacting factor // 1q32.1 // 5877 /// ENST00000367262 // RABIF // RAB interacting factor // 1q32.1 // 5877 /// BC018488 // RABIF // RAB interacting factor // 1q32.1 // 5877 /// BC037392 // RABIF // RAB interacting factor // 1q32.1 // 5877 /// BT007133 // RABIF // RAB interacting factor // 1q32.1 // 5877 /// OTTHUMT00000099183 // RABIF // RAB interacting factor // 1q32…	0.211255	-1.14997	1.41956	-1.07101	-1.36227	-1.21077	-1.08624	0.71085	1.04053	1.11442	1.02819	-1.01179	-1.15146	-1.00876
16925563	KCNJ6	NM_002240 // KCNJ6 // potassium channel, inwardly rectifying subfamily J, member 6 // 21q22.1 // 3763 /// XM_011529558 // KCNJ6 // potassium channel, inwardly rectifying subfamily J, member 6 // 21q22.1 // 3763 /// XM_011529559 // KCNJ6 // potassium channel, inwardly rectifying subfamily J, member 6 // 21q22.1 // 3763 /// ENST00000609713 // KCNJ6 // potassium channel, inwardly rectifying subfamil…	0.112908	1.1818	-1.14694	1.15173	1.49838	1.3924	1.06622	0.143881	1.16445	1.11125	-1.06635	1.39856	1.26224	1.00847
16792268	TRAPPC6B	NM_001079537 // TRAPPC6B // trafficking protein particle complex 6B // 14q21.1 // 122553 /// NM_177452 // TRAPPC6B // trafficking protein particle complex 6B // 14q21.1 // 122553 /// XM_011536409 // TRAPPC6B // trafficking protein particle complex 6B // 14q21.1 // 122553 /// ENST00000330149 // TRAPPC6B // trafficking protein particle complex 6B // 14q21.1 // 122553 /// ENST00000347691 // TRAPPC6B…	0.53307	-1.04139	-1.00847	1.01478	-1.04718	-1.02388	-1.0443	0.922782	-1.00626	-1.21775	-1.02635	1.12361	-1.31346	1.05123
17015143	TUBB2A	NM_001069 // TUBB2A // tubulin, beta 2A class IIa // 6p25 // 7280 /// NM_001310315 // TUBB2A // tubulin, beta 2A class IIa // 6p25 // 7280 /// ENST00000333628 // TUBB2A // tubulin, beta 2A class IIa // 6p25 // 7280 /// ENST00000489942 // TUBB2A // tubulin, beta 2A class IIa // 6p25 // 7280 /// AY159127 // TUBB2A // tubulin, beta 2A class IIa // 6p25 // 7280 /// BC001194 // TUBB2A // tubulin, beta…	0.631097	1.03608	-1.06851	1.02215	-1.02371	1.0187	-1.03286	0.898539	1.0094	-1.19768	-1.03726	1.86105	1.04801	-1.07698
17070120	CRISPLD1	NM_001286777 // CRISPLD1 // cysteine-rich secretory protein LCCL domain containing 1 // 8q21.11 // 83690 /// NM_001286778 // CRISPLD1 // cysteine-rich secretory protein LCCL domain containing 1 // 8q21.11 // 83690 /// NM_031461 // CRISPLD1 // cysteine-rich secretory protein LCCL domain containing 1 // 8q21.11 // 83690 /// ENST00000262207 // CRISPLD1 // cysteine-rich secretory protein LCCL domain …	0.644325	1.04478	1.15943	-1.0346	-1.26945	1.1481	-1.03145	0.750338	1.03055	1.02402	-1.35595	1.21106	-1.0932	1.11473
16706008	NUDT13	NM_001283014 // NUDT13 // nudix hydrolase 13 // 10q22.1 // 25961 /// NM_001283015 // NUDT13 // nudix hydrolase 13 // 10q22.1 // 25961 /// NM_001283016 // NUDT13 // nudix hydrolase 13 // 10q22.1 // 25961 /// NM_001283017 // NUDT13 // nudix hydrolase 13 // 10q22.1 // 25961 /// NM_001283019 // NUDT13 // nudix hydrolase 13 // 10q22.1 // 25961 /// NM_015901 // NUDT13 // nudix hydrolase 13 // 10q22.1 /…	0.352469	-1.14256	1.15222	-1.00778	-1.07722	-1.074	-1.0787	0.761459	-1.04345	1.11158	1.20427	-1.36152	-1.21113	1.03162
16803373	HMG20A	NM_001304504 // HMG20A // high mobility group 20A // 15q24 // 10363 /// NM_001304505 // HMG20A // high mobility group 20A // 15q24 // 10363 /// NM_018200 // HMG20A // high mobility group 20A // 15q24 // 10363 /// XM_011521158 // HMG20A // high mobility group 20A // 15q24 // 10363 /// ENST00000336216 // HMG20A // high mobility group 20A // 15q24 // 10363 /// ENST00000381714 // HMG20A // high mobil…	0.580274	1.07438	-1.41189	1.24603	1.08156	1.01626	1.46926	0.0486002	1.32989	1.30546	2.10229	1.06326	1.07827	1.12328
16902979	TMEM163	NM_030923 // TMEM163 // transmembrane protein 163 // 2q21.3 // 81615 /// XM_011511949 // TMEM163 // transmembrane protein 163 // 2q21.3 // 81615 /// XM_011511950 // TMEM163 // transmembrane protein 163 // 2q21.3 // 81615 /// ENST00000281924 // TMEM163 // transmembrane protein 163 // 2q21.3 // 81615 /// ENST00000467316 // TMEM163 // transmembrane protein 163 // 2q21.3 // 81615 /// ENST00000476823 …	0.332346	1.18723	-1.80715	1.33974	1.55752	-1.32204	1.62438	0.383033	1.16605	-1.30095	1.04076	1.20298	1.55058	1.53305
16981004	PPID	NM_005038 // PPID // peptidylprolyl isomerase D // 4q31.3 // 5481 /// ENST00000307720 // PPID // peptidylprolyl isomerase D // 4q31.3 // 5481 /// ENST00000507213 // PPID // peptidylprolyl isomerase D // 4q31.3 // 5481 /// ENST00000512699 // PPID // peptidylprolyl isomerase D // 4q31.3 // 5481 /// BC030707 // PPID // peptidylprolyl isomerase D // 4q31.3 // 5481 /// CR542081 // PPID // peptidylprol…	0.130978	-1.1742	-1.08955	1.1286	-1.22534	-1.04221	-1.15874	0.532462	-1.06475	1.0207	1.01791	-1.08328	-1.39184	-1.03273
16964495	LINC00955	NR_040045 // LINC00955 // long intergenic non-protein coding RNA 955 // 4p16.3 // 285492 /// BC131584 // LINC00955 // long intergenic non-protein coding RNA 955 // 4p16.3 // 285492 /// uc003ghj.2 // LINC00955 // long intergenic non-protein coding RNA 955 // 4p16.3 // 285492	0.948007	-1.00636	-1.02531	1.1637	-1.01787	1.0245	-1.51718	0.858072	1.01756	-1.02111	-1.34469	1.51701	1.24399	1.02544
16974524	FGFBP1	NM_005130 // FGFBP1 // fibroblast growth factor binding protein 1 // 4p15.32 // 9982 /// ENST00000382333 // FGFBP1 // fibroblast growth factor binding protein 1 // 4p15.32 // 9982 /// AK291307 // FGFBP1 // fibroblast growth factor binding protein 1 // 4p15.32 // 9982 /// BC003628 // FGFBP1 // fibroblast growth factor binding protein 1 // 4p15.32 // 9982 /// BC008910 // FGFBP1 // fibroblast growth…	0.312824	1.07682	1.23751	-1.12736	1.43061	1.21676	-1.05405	0.164811	-1.11034	1.05042	-1.0054	-1.23446	-1.17946	-1.10901
16968938	GRID2	NM_001286838 // GRID2 // glutamate receptor, ionotropic, delta 2 // 4q22 // 2895 /// NM_001510 // GRID2 // glutamate receptor, ionotropic, delta 2 // 4q22 // 2895 /// XM_011531893 // GRID2 // glutamate receptor, ionotropic, delta 2 // 4q22 // 2895 /// XM_011531894 // GRID2 // glutamate receptor, ionotropic, delta 2 // 4q22 // 2895 /// XM_011531895 // GRID2 // glutamate receptor, ionotropic, delta…	0.175576	-1.09165	1.08308	-1.45692	-1.04701	-1	-1.07907	0.641488	-1.02915	-1.31534	1.02064	-1.02773	-1.07744	1.05381
16723102	METTL15	NM_001113528 // METTL15 // methyltransferase like 15 // 11p14.1 // 196074 /// NM_001297775 // METTL15 // methyltransferase like 15 // 11p14.1 // 196074 /// NM_152636 // METTL15 // methyltransferase like 15 // 11p14.1 // 196074 /// XM_011519935 // METTL15 // methyltransferase like 15 // 11p14.1 // 196074 /// XM_011519936 // METTL15 // methyltransferase like 15 // 11p14.1 // 196074 /// XM_011519937…	0.107749	-1.15215	-1.10861	1.02508	-1.12673	-1.21151	-1.06237	0.529113	1.05328	-1.11116	1.22261	2.00811	-1	-1.00025
17002510	NUDCD2	NM_145266 // NUDCD2 // NudC domain containing 2 // 5q34 // 134492 /// XM_011534434 // NUDCD2 // NudC domain containing 2 // 5q34 // 134492 /// ENST00000302764 // NUDCD2 // NudC domain containing 2 // 5q34 // 134492 /// ENST00000517501 // NUDCD2 // NudC domain containing 2 // 5q34 // 134492 /// ENST00000519395 // NUDCD2 // NudC domain containing 2 // 5q34 // 134492 /// ENST00000521797 // NUDCD2 //…	0.51103	1.06886	-1.20579	1.03809	-1.01069	1.29071	1.28205	0.795354	1.02634	-1.06213	-1.10615	1.20409	1.06959	-1.21647
17072552	SQLE	NM_003129 // SQLE // squalene epoxidase // 8q24.1 // 6713 /// XM_011517246 // SQLE // squalene epoxidase // 8q24.1 // 6713 /// ENST00000265896 // SQLE // squalene epoxidase // 8q24.1 // 6713 /// ENST00000518604 // SQLE // squalene epoxidase // 8q24.1 // 6713 /// ENST00000518931 // SQLE // squalene epoxidase // 8q24.1 // 6713 /// ENST00000520493 // SQLE // squalene epoxidase // 8q24.1 // 6713 /// …	0.860348	1.03268	-1.07004	1.23161	-1.21413	1.04965	1.24456	0.406828	-1.16712	1.41304	-1.38225	1.10421	-1.69964	-1.6375
16969624	RPL34	NM_000995 // RPL34 // ribosomal protein L34 // 4q25 // 6164 /// NM_033625 // RPL34 // ribosomal protein L34 // 4q25 // 6164 /// XM_005263172 // RPL34 // ribosomal protein L34 // 4q25 // 6164 /// XM_006714287 // RPL34 // ribosomal protein L34 // 4q25 // 6164 /// ENST00000394665 // RPL34 // ribosomal protein L34 // 4q25 // 6164 /// ENST00000394667 // RPL34 // ribosomal protein L34 // 4q25 // 6164 /…	0.908987	1.01016	1.04483	-1.0395	-1.37138	1.01876	1.00573	0.106369	-1.16677	-1.01614	1.01612	-1.64331	-1.46316	-1.00788
16851801	RNF125	NM_017831 // RNF125 // ring finger protein 125, E3 ubiquitin protein ligase // 18q12.1 // 54941 /// XM_011526045 // RNF125 // ring finger protein 125, E3 ubiquitin protein ligase // 18q12.1 // 54941 /// XM_011526046 // RNF125 // ring finger protein 125, E3 ubiquitin protein ligase // 18q12.1 // 54941 /// XM_011526047 // RNF125 // ring finger protein 125, E3 ubiquitin protein ligase // 18q12.1 // …	0.879177	1.01718	1.07266	1.03239	-1.15334	1.03733	1.14465	0.391509	-1.10303	1.34415	-1.67981	1.01401	-1.11742	-1.13728
17076861	CEBPD	NM_005195 // CEBPD // CCAAT/enhancer binding protein (C/EBP), delta // 8p11.2-p11.1 // 1052 /// ENST00000408965 // CEBPD // CCAAT/enhancer binding protein (C/EBP), delta // 8p11.2-p11.1 // 1052 /// BC094715 // CEBPD // CCAAT/enhancer binding protein (C/EBP), delta // 8p11.2-p11.1 // 1052 /// BC105109 // CEBPD // CCAAT/enhancer binding protein (C/EBP), delta // 8p11.2-p11.1 // 1052 /// M83667 // C…	0.346718	1.09838	1.09999	-1.04139	1.02956	1.10709	1.60949	0.651296	1.04517	1.19955	1.30983	-1.48027	1.23694	-1.03895
16873811	BSPH1	NM_001128326 // BSPH1 // binder of sperm protein homolog 1 // 19q13.33 // 100131137 /// XM_005258394 // BSPH1 // binder of sperm protein homolog 1 // 19q13.33 // 100131137 /// XM_006722959 // BSPH1 // binder of sperm protein homolog 1 // 19q13.33 // 100131137 /// ENST00000344839 // BSPH1 // binder of sperm protein homolog 1 // 19q13.33 // 100131137 /// DQ227497 // BSPH1 // binder of sperm protein…	0.273899	1.05666	1.04765	1.08025	-1.11129	1.07194	1.16007	0.00314373	1.20787	1.2927	1.24517	1.24725	1.47256	-1.10535
17010692	RWDD2A	NM_033411 // RWDD2A // RWD domain containing 2A // 6q14.2 // 112611 /// XM_005248648 // RWDD2A // RWD domain containing 2A // 6q14.2 // 112611 /// XM_011535404 // RWDD2A // RWD domain containing 2A // 6q14.2 // 112611 /// XM_011535405 // RWDD2A // RWD domain containing 2A // 6q14.2 // 112611 /// XM_011535406 // RWDD2A // RWD domain containing 2A // 6q14.2 // 112611 /// XM_011535407 // RWDD2A // R…	0.909057	-1.01502	-1.057	1.142	1.13178	-1.18079	1.28181	0.200109	-1.1918	1.00646	-1.5082	-1.12464	-1.25389	1.00816
17088652	GSN	NM_000177 // GSN // gelsolin // 9q33 // 2934 /// NM_001127662 // GSN // gelsolin // 9q33 // 2934 /// NM_001127663 // GSN // gelsolin // 9q33 // 2934 /// NM_001127664 // GSN // gelsolin // 9q33 // 2934 /// NM_001127665 // GSN // gelsolin // 9q33 // 2934 /// NM_001127666 // GSN // gelsolin // 9q33 // 2934 /// NM_001127667 // GSN // gelsolin // 9q33 // 2934 /// NM_001258029 // GSN // gelsolin // 9q3…	0.925601	1.00658	-1.26509	1.0011	1.03211	-1.18168	-1.06683	0.325824	1.07358	1.38826	-1.16742	1.28041	1.03474	1.06414
16814336	RAB40C	NM_001172663 // RAB40C // RAB40C, member RAS oncogene family // 16p13.3 // 57799 /// NM_001172664 // RAB40C // RAB40C, member RAS oncogene family // 16p13.3 // 57799 /// NM_001172665 // RAB40C // RAB40C, member RAS oncogene family // 16p13.3 // 57799 /// NM_001172666 // RAB40C // RAB40C, member RAS oncogene family // 16p13.3 // 57799 /// NM_021168 // RAB40C // RAB40C, member RAS oncogene family /…	0.619486	1.04842	-1.06935	1.31598	1.03399	-1.0982	1.17866	0.377316	1.08915	1.00586	1.23991	-1.05839	-1.0944	1.0503
16887237	DHRS9	NM_001142270 // DHRS9 // dehydrogenase/reductase (SDR family) member 9 // 2q31.1 // 10170 /// NM_001142271 // DHRS9 // dehydrogenase/reductase (SDR family) member 9 // 2q31.1 // 10170 /// NM_001289763 // DHRS9 // dehydrogenase/reductase (SDR family) member 9 // 2q31.1 // 10170 /// NM_199204 // DHRS9 // dehydrogenase/reductase (SDR family) member 9 // 2q31.1 // 10170 /// XM_011510475 // DHRS9 // d…	0.696456	1.06701	1.3476	-1.15492	1.10925	1.10755	1.26037	0.700097	-1.06613	1.12545	-1.64886	-1.0534	1.32351	-1.15819
16691078	RSBN1	NM_018364 // RSBN1 // round spermatid basic protein 1 // 1p13.2 // 54665 /// NR_130896 // RSBN1 // round spermatid basic protein 1 // 1p13.2 // 54665 /// ENST00000261441 // RSBN1 // round spermatid basic protein 1 // 1p13.2 // 54665 /// ENST00000369581 // RSBN1 // round spermatid basic protein 1 // 1p13.2 // 54665 /// ENST00000476412 // RSBN1 // round spermatid basic protein 1 // 1p13.2 // 54665 …	0.804169	1.02498	-1.26847	1.21011	-1.06761	1.06609	1.25583	0.555484	1.06094	-1.07348	1.26594	1.19044	1.0473	-1.0681
16981405	C4orf27	NM_017867 // C4orf27 // chromosome 4 open reading frame 27 // 4q33 // 54969 /// ENST00000393381 // C4orf27 // chromosome 4 open reading frame 27 // 4q33 // 54969 /// ENST00000506125 // C4orf27 // chromosome 4 open reading frame 27 // 4q33 // 54969 /// ENST00000515204 // C4orf27 // chromosome 4 open reading frame 27 // 4q33 // 54969 /// AK124036 // C4orf27 // chromosome 4 open reading frame 27 // …	0.21578	1.14153	-1.00603	1.1156	1.94749	1.32567	1.07232	0.470881	1.0777	-1.16096	1.06397	1.78983	-1.18751	1.03209
16699290	ESRRG	NM_001134285 // ESRRG // estrogen-related receptor gamma // 1q41 // 2104 /// NM_001243505 // ESRRG // estrogen-related receptor gamma // 1q41 // 2104 /// NM_001243506 // ESRRG // estrogen-related receptor gamma // 1q41 // 2104 /// NM_001243507 // ESRRG // estrogen-related receptor gamma // 1q41 // 2104 /// NM_001243509 // ESRRG // estrogen-related receptor gamma // 1q41 // 2104 /// NM_001243510 /…	0.577297	-1.06003	1.17294	-1.27635	-1.05729	-1.05632	1.00746	0.894804	1.01381	1.01465	1.3389	-1.13621	1.04921	-1.06299
16736268	KCNJ11	NM_000525 // KCNJ11 // potassium channel, inwardly rectifying subfamily J, member 11 // 11p15.1 // 3767 /// NM_001166290 // KCNJ11 // potassium channel, inwardly rectifying subfamily J, member 11 // 11p15.1 // 3767 /// XM_006718226 // KCNJ11 // potassium channel, inwardly rectifying subfamily J, member 11 // 11p15.1 // 3767 /// XR_930867 // KCNJ11 // potassium channel, inwardly rectifying subfami…	0.222586	1.09633	-1.01967	1.03139	1.5976	1.05031	-1.04285	0.341701	-1.073	-1.02772	1.22711	-1.04026	1.10786	1.00762
16966008	KLF3	NM_016531 // KLF3 // Kruppel-like factor 3 (basic) // 4p14 // 51274 /// XM_006714015 // KLF3 // Kruppel-like factor 3 (basic) // 4p14 // 51274 /// XR_925142 // KLF3 // Kruppel-like factor 3 (basic) // 4p14 // 51274 /// ENST00000261438 // KLF3 // Kruppel-like factor 3 (basic) // 4p14 // 51274 /// ENST00000482150 // KLF3 // Kruppel-like factor 3 (basic) // 4p14 // 51274 /// ENST00000514033 // KLF3 …	0.900812	-1.00859	1.12829	-1.07592	-1.14291	1.03017	1.07701	0.348034	1.06831	1.00431	1.04338	-1.05619	-1.11328	1.13647
16668960	DCLRE1B	NM_022836 // DCLRE1B // DNA cross-link repair 1B // 1p13.2 // 64858 /// XM_005271130 // DCLRE1B // DNA cross-link repair 1B // 1p13.2 // 64858 /// ENST00000369563 // DCLRE1B // DNA cross-link repair 1B // 1p13.2 // 64858 /// ENST00000466480 // DCLRE1B // DNA cross-link repair 1B // 1p13.2 // 64858 /// BC029687 // DCLRE1B // DNA cross-link repair 1B // 1p13.2 // 64858 /// OTTHUMT00000033020 // DCL…	0.25122	1.16181	1.01786	1.67071	1.15239	-1.06322	-1.0274	0.124658	1.23009	1.51633	-1.03063	1.05951	1.55749	1.06958
16960442	PFN2	NM_002628 // PFN2 // profilin 2 // 3q25.1 // 5217 /// NM_053024 // PFN2 // profilin 2 // 3q25.1 // 5217 /// ENST00000239940 // PFN2 // profilin 2 // 3q25.1 // 5217 /// ENST00000423691 // PFN2 // profilin 2 // 3q25.1 // 5217 /// ENST00000452853 // PFN2 // profilin 2 // 3q25.1 // 5217 /// ENST00000460404 // PFN2 // profilin 2 // 3q25.1 // 5217 /// ENST00000461868 // PFN2 // profilin 2 // 3q25.1 // …	0.363498	-1.06116	-1.10278	-1.06886	-1.03825	-1.0505	1.0402	0.420397	-1.05375	-1.12284	1.22565	-1.15904	-1.18976	1.06538
16711839	UCMA	NM_001303118 // UCMA // upper zone of growth plate and cartilage matrix associated // 10p13 // 221044 /// NM_001303119 // UCMA // upper zone of growth plate and cartilage matrix associated // 10p13 // 221044 /// NM_145314 // UCMA // upper zone of growth plate and cartilage matrix associated // 10p13 // 221044 /// ENST00000378681 // UCMA // upper zone of growth plate and cartilage matrix associate…	0.596852	1.04051	1.02312	1.1208	1.28992	-1.17384	-1.04747	0.0552774	-1.17282	-1.00749	-1.30544	1.00321	-1.12123	-1.21805
17024144	IFNGR1	NM_000416 // IFNGR1 // interferon gamma receptor 1 // 6q23.3 // 3459 /// XM_006715470 // IFNGR1 // interferon gamma receptor 1 // 6q23.3 // 3459 /// XM_006715471 // IFNGR1 // interferon gamma receptor 1 // 6q23.3 // 3459 /// XM_011535793 // IFNGR1 // interferon gamma receptor 1 // 6q23.3 // 3459 /// XM_011535794 // IFNGR1 // interferon gamma receptor 1 // 6q23.3 // 3459 /// ENST00000367739 // IFN…	0.916291	-1.01067	1.90939	-1.77451	-1.75096	1.25096	1.21887	0.138346	-1.17315	-1.12077	-1.23728	-1.29776	-1.63107	-1.23651
16820601	NFAT5	NM_001113178 // NFAT5 // nuclear factor of activated T-cells 5, tonicity-responsive // 16q22.1 // 10725 /// NM_006599 // NFAT5 // nuclear factor of activated T-cells 5, tonicity-responsive // 16q22.1 // 10725 /// NM_138713 // NFAT5 // nuclear factor of activated T-cells 5, tonicity-responsive // 16q22.1 // 10725 /// NM_138714 // NFAT5 // nuclear factor of activated T-cells 5, tonicity-responsive …	0.836114	-1.01639	1.15893	1.15107	-1.33239	1.06784	1.08457	0.850183	-1.01495	1.0242	1.02805	1.08881	-1.12404	-1.08717
16944512	GTF2E1	NM_005513 // GTF2E1 // general transcription factor IIE subunit 1 // 3q21-q24 // 2960 /// XM_011512744 // GTF2E1 // general transcription factor IIE subunit 1 // 3q21-q24 // 2960 /// XM_011512745 // GTF2E1 // general transcription factor IIE subunit 1 // 3q21-q24 // 2960 /// ENST00000283875 // GTF2E1 // general transcription factor IIE subunit 1 // 3q21-q24 // 2960 /// ENST00000469772 // GTF2E1 /…	0.759446	1.04029	-1.06821	1.39516	-1.01277	1.02336	-1.06795	0.472277	1.09842	2.33554	1.16313	-1.16883	-1.15792	1.01997
17113260	IRS4	NM_003604 // IRS4 // insulin receptor substrate 4 // Xq22.3 // 8471 /// XM_005262220 // IRS4 // insulin receptor substrate 4 // Xq22.3 // 8471 /// XM_006724713 // IRS4 // insulin receptor substrate 4 // Xq22.3 // 8471 /// XM_011531061 // IRS4 // insulin receptor substrate 4 // Xq22.3 // 8471 /// ENST00000372129 // IRS4 // insulin receptor substrate 4 // Xq22.3 // 8471 /// AF007567 // IRS4 // insu…	0.223908	-1.10263	-1.29871	-1.31583	1.09351	-1.06453	1.02952	0.174484	-1.11659	-1.04276	-1.31366	1.13219	-1.09976	-1.31192
16685958	FOXJ3	NM_001198850 // FOXJ3 // forkhead box J3 // 1p34.2 // 22887 /// NM_001198851 // FOXJ3 // forkhead box J3 // 1p34.2 // 22887 /// NM_001198852 // FOXJ3 // forkhead box J3 // 1p34.2 // 22887 /// NM_014947 // FOXJ3 // forkhead box J3 // 1p34.2 // 22887 /// XM_005270632 // FOXJ3 // forkhead box J3 // 1p34.2 // 22887 /// XM_006710458 // FOXJ3 // forkhead box J3 // 1p34.2 // 22887 /// XM_006710459 // FO…	0.284338	1.07375	1.02946	1.01288	-1.0272	-1.05411	1.18014	0.770886	1.01894	-1.06183	1.1523	-1.0784	1.04275	-1.07942
16671178	SNAPIN	NM_012437 // SNAPIN // SNAP-associated protein // 1q21.3 // 23557 /// NR_052019 // SNAPIN // SNAP-associated protein // 1q21.3 // 23557 /// NR_052020 // SNAPIN // SNAP-associated protein // 1q21.3 // 23557 /// ENST00000368685 // SNAPIN // SNAP-associated protein // 1q21.3 // 23557 /// ENST00000462880 // SNAPIN // SNAP-associated protein // 1q21.3 // 23557 /// ENST00000474959 // SNAPIN // SNAP-ass…	0.0512888	1.14091	1.1091	-1.04277	1.00872	1.06012	1.36855	0.0333473	1.15864	1.07092	1.03222	1.09441	1.02985	1.35537
17102104	PTCHD1	NM_173495 // PTCHD1 // patched domain containing 1 // Xp22.11 // 139411 /// XM_011545449 // PTCHD1 // patched domain containing 1 // Xp22.11 // 139411 /// ENST00000379361 // PTCHD1 // patched domain containing 1 // Xp22.11 // 139411 /// ENST00000456522 // PTCHD1 // patched domain containing 1 // Xp22.11 // 139411 /// ENST00000616022 // PTCHD1 // patched domain containing 1 // Xp22.11 // 139411 //…	0.662957	-1.05459	1.06654	1.0718	1.05334	-1.12328	-1.30703	0.47034	1.09297	1.62441	-1.01663	-1.0226	-1.20995	1.07021
16685779	PPT1	NM_000310 // PPT1 // palmitoyl-protein thioesterase 1 // 1p32 // 5538 /// NM_001142604 // PPT1 // palmitoyl-protein thioesterase 1 // 1p32 // 5538 /// XM_005271008 // PPT1 // palmitoyl-protein thioesterase 1 // 1p32 // 5538 /// ENST00000372775 // PPT1 // palmitoyl-protein thioesterase 1 // 1p32 // 5538 /// ENST00000372779 // PPT1 // palmitoyl-protein thioesterase 1 // 1p32 // 5538 /// ENST0000043…	0.857499	1.01411	1.1017	-1.14272	1.24776	-1.01999	1.04982	0.578074	-1.04472	-1.02926	-1.01524	-1.02023	-1.05885	1.00416
17115729	F8	NM_000132 // F8 // coagulation factor VIII, procoagulant component // Xq28 // 2157 /// NM_019863 // F8 // coagulation factor VIII, procoagulant component // Xq28 // 2157 /// XM_011531126 // F8 // coagulation factor VIII, procoagulant component // Xq28 // 2157 /// ENST00000330287 // F8 // coagulation factor VIII, procoagulant component // Xq28 // 2157 /// ENST00000360256 // F8 // coagulation facto…	0.629748	1.06559	1.35189	-1.09045	1.64237	-1.35872	1.09524	0.793075	-1.035	-1.08248	1.00422	-1.21862	1.45595	-1.19216
16960911	LXN	NM_020169 // LXN // latexin // 3q25.32 // 56925 /// ENST00000264265 // LXN // latexin // 3q25.32 // 56925 /// ENST00000482640 // LXN // latexin // 3q25.32 // 56925 /// AF087851 // LXN // latexin // 3q25.32 // 56925 /// AF282594 // LXN // latexin // 3q25.32 // 56925 /// AF282626 // LXN // latexin // 3q25.32 // 56925 /// BC005346 // LXN // latexin // 3q25.32 // 56925 /// BC008438 // LXN // latexin …	0.73065	1.05383	1.65679	1.13778	-1.47634	-1.29953	-1.1399	0.804845	1.03828	1.23671	-3.25237	1.04025	1.74665	-1.54674
16846887	TMEM100	NM_001099640 // TMEM100 // transmembrane protein 100 // 17q22 // 55273 /// NM_018286 // TMEM100 // transmembrane protein 100 // 17q22 // 55273 /// ENST00000424486 // TMEM100 // transmembrane protein 100 // 17q22 // 55273 /// ENST00000570586 // TMEM100 // transmembrane protein 100 // 17q22 // 55273 /// ENST00000571679 // TMEM100 // transmembrane protein 100 // 17q22 // 55273 /// ENST00000575685 //…	0.48131	1.12622	-1.21529	1.29961	-1.1359	1.16643	1.86591	0.457759	1.13377	-1.16767	1.59842	1.73078	1.29639	-1.13903
16665878	IL23R	NM_144701 // IL23R // interleukin 23 receptor // 1p31.3 // 149233 /// XM_005270516 // IL23R // interleukin 23 receptor // 1p31.3 // 149233 /// XM_011540789 // IL23R // interleukin 23 receptor // 1p31.3 // 149233 /// XM_011540790 // IL23R // interleukin 23 receptor // 1p31.3 // 149233 /// XM_011540791 // IL23R // interleukin 23 receptor // 1p31.3 // 149233 /// ENST00000347310 // IL23R // interleuk…	0.549518	-1.04833	-1.26486	-1.06172	1.11017	-1.1009	1.05075	0.718349	1.02866	1.30472	1.18153	-1.20763	-1.16955	1.00485
16662692	UTP11L	NM_016037 // UTP11L // UTP11-like, U3 small nucleolar ribonucleoprotein (yeast) // 1p34.3 // 51118 /// XM_011541555 // UTP11L // UTP11-like, U3 small nucleolar ribonucleoprotein (yeast) // 1p34.3 // 51118 /// ENST00000373014 // UTP11L // UTP11-like, U3 small nucleolar ribonucleoprotein (yeast) // 1p34.3 // 51118 /// ENST00000483182 // UTP11L // UTP11-like, U3 small nucleolar ribonucleoprotein (ye…	0.963122	-1.0067	1.36357	1.12298	-1.9335	1.27791	-1.06888	0.728696	-1.05156	1.06499	-1.02932	-1.1669	-1.16954	-1.19875
17114551	RBMX	NM_001164803 // RBMX // RNA binding motif protein, X-linked // Xq26.3 // 27316 /// NM_002139 // RBMX // RNA binding motif protein, X-linked // Xq26.3 // 27316 /// NR_028476 // RBMX // RNA binding motif protein, X-linked // Xq26.3 // 27316 /// NR_028477 // RBMX // RNA binding motif protein, X-linked // Xq26.3 // 27316 /// ENST00000320676 // RBMX // RNA binding motif protein, X-linked // Xq26.3 // …	0.290357	-1.11876	1.01719	-1.31019	-1.60493	1.02998	1.28197	0.985449	1.00187	1.06062	-1.0983	-1.02696	-1.08197	-1.02694
16668250	CYB561D1	NM_001134400 // CYB561D1 // cytochrome b561 family, member D1 // 1p13.3 // 284613 /// NM_001134402 // CYB561D1 // cytochrome b561 family, member D1 // 1p13.3 // 284613 /// NM_001134403 // CYB561D1 // cytochrome b561 family, member D1 // 1p13.3 // 284613 /// NM_001134404 // CYB561D1 // cytochrome b561 family, member D1 // 1p13.3 // 284613 /// NM_182580 // CYB561D1 // cytochrome b561 family, member…	0.732852	-1.04706	1.08469	1.11327	-1.40574	1.10596	-1.37485	0.518293	1.09177	1.41215	-1.64933	1.66209	1.08854	-1.037
16665757	PDE4B	NM_001037339 // PDE4B // phosphodiesterase 4B, cAMP-specific // 1p31 // 5142 /// NM_001037340 // PDE4B // phosphodiesterase 4B, cAMP-specific // 1p31 // 5142 /// NM_001037341 // PDE4B // phosphodiesterase 4B, cAMP-specific // 1p31 // 5142 /// NM_001297440 // PDE4B // phosphodiesterase 4B, cAMP-specific // 1p31 // 5142 /// NM_001297441 // PDE4B // phosphodiesterase 4B, cAMP-specific // 1p31 // 514…	0.569785	1.08093	1.30984	-1.00033	-1.1431	1.10844	1.00086	0.367057	-1.13348	1.0181	1.20788	-1.34729	-1.03674	-1.07564
16988174	AP3S1	NM_001284 // AP3S1 // adaptor-related protein complex 3, sigma 1 subunit // 5q22 // 1176 /// XM_011543135 // AP3S1 // adaptor-related protein complex 3, sigma 1 subunit // 5q22 // 1176 /// XM_011543136 // AP3S1 // adaptor-related protein complex 3, sigma 1 subunit // 5q22 // 1176 /// XM_011543137 // AP3S1 // adaptor-related protein complex 3, sigma 1 subunit // 5q22 // 1176 /// XM_011543138 // AP…	0.330001	-1.12377	-1.38777	1.22589	-2.16541	1.01989	-1.1706	0.46842	1.08956	1.6693	1.09977	-1.35239	1.13226	-1.99173
16908897	EPHA4	NM_001304536 // EPHA4 // EPH receptor A4 // 2q36.1 // 2043 /// NM_001304537 // EPHA4 // EPH receptor A4 // 2q36.1 // 2043 /// NM_004438 // EPHA4 // EPH receptor A4 // 2q36.1 // 2043 /// XM_005246374 // EPHA4 // EPH receptor A4 // 2q36.1 // 2043 /// ENST00000281821 // EPHA4 // EPH receptor A4 // 2q36.1 // 2043 /// ENST00000409854 // EPHA4 // EPH receptor A4 // 2q36.1 // 2043 /// ENST00000409938 //…	0.607956	-1.07858	-1.45439	-1.15545	1.60058	-1.03892	-1.31928	0.88528	1.02135	-1.13329	1.09819	1.00183	1.06152	1.13325
17023051	GOPC	NM_001017408 // GOPC // golgi-associated PDZ and coiled-coil motif containing // 6q21 // 57120 /// NM_020399 // GOPC // golgi-associated PDZ and coiled-coil motif containing // 6q21 // 57120 /// ENST00000052569 // GOPC // golgi-associated PDZ and coiled-coil motif containing // 6q21 // 57120 /// ENST00000368498 // GOPC // golgi-associated PDZ and coiled-coil motif containing // 6q21 // 57120 /// …	0.979552	-1.00209	-1.12645	-1.06797	1.00399	1.03081	1.24027	0.862656	1.01421	1.21026	1.70683	-1.06638	-1.03439	-1.15952
16820041	E2F4	NM_001950 // E2F4 // E2F transcription factor 4, p107/p130-binding // 16q22.1 // 1874 /// ENST00000379378 // E2F4 // E2F transcription factor 4, p107/p130-binding // 16q22.1 // 1874 /// ENST00000561904 // E2F4 // E2F transcription factor 4, p107/p130-binding // 16q22.1 // 1874 /// ENST00000563238 // E2F4 // E2F transcription factor 4, p107/p130-binding // 16q22.1 // 1874 /// ENST00000564718 // E2…	0.244728	1.08134	1.01722	-1.0169	1.17901	1.11552	1.36584	0.260387	-1.07838	-1.01819	-1.09428	1.04429	-1.00021	-1.19833
16858527	ZNF491	NM_152356 // ZNF491 // zinc finger protein 491 // 19p13.2 // 126069 /// XM_005259730 // ZNF491 // zinc finger protein 491 // 19p13.2 // 126069 /// XM_006722640 // ZNF491 // zinc finger protein 491 // 19p13.2 // 126069 /// XM_011527677 // ZNF491 // zinc finger protein 491 // 19p13.2 // 126069 /// ENST00000323169 // ZNF491 // zinc finger protein 491 // 19p13.2 // 126069 /// ENST00000450087 // ZNF49…	0.482501	1.06198	-1.05784	1.962	-1.15451	-1.11802	1.1069	0.537031	-1.0541	1.22906	1.0793	-1.11354	-1.08391	-1.62696
17084448	DNAI1	NM_001281428 // DNAI1 // dynein, axonemal, intermediate chain 1 // 9p13.3 // 27019 /// NM_012144 // DNAI1 // dynein, axonemal, intermediate chain 1 // 9p13.3 // 27019 /// XM_006716758 // DNAI1 // dynein, axonemal, intermediate chain 1 // 9p13.3 // 27019 /// XM_011517846 // DNAI1 // dynein, axonemal, intermediate chain 1 // 9p13.3 // 27019 /// XM_011517847 // DNAI1 // dynein, axonemal, intermediat…	0.371	-1.06009	-1.09717	-1.11583	1.28926	-1.04581	-1.02644	0.357621	-1.06193	-1.05146	-1.01301	-1.41	1.11057	-1.06604
16714935	ATOH7	NM_145178 // ATOH7 // atonal bHLH transcription factor 7 // 10q21.3|10q21.3-q22.1 // 220202 /// ENST00000373673 // ATOH7 // atonal bHLH transcription factor 7 // 10q21.3|10q21.3-q22.1 // 220202 /// AB593108 // ATOH7 // atonal bHLH transcription factor 7 // 10q21.3|10q21.3-q22.1 // 220202 /// AB593109 // ATOH7 // atonal bHLH transcription factor 7 // 10q21.3|10q21.3-q22.1 // 220202 /// BC032621 //…	0.247502	1.09914	-1.14447	1.06099	1.1344	1.14159	1.21686	0.385151	1.07226	1.30248	-2.19672	1.02511	1.03938	1.11453
16903815	PRPF40A	NM_017892 // PRPF40A // PRP40 pre-mRNA processing factor 40 homolog A // 2q23.3 // 55660 /// XM_005246676 // PRPF40A // PRP40 pre-mRNA processing factor 40 homolog A // 2q23.3 // 55660 /// XM_005246677 // PRPF40A // PRP40 pre-mRNA processing factor 40 homolog A // 2q23.3 // 55660 /// XM_005246678 // PRPF40A // PRP40 pre-mRNA processing factor 40 homolog A // 2q23.3 // 55660 /// XM_011511446 // PR…	0.953138	-1.00135	-1.02781	1.01861	-1.01984	-1.01049	1.03572	0.732672	-1.00792	1.00336	1.00967	-1.01345	-1.022	-1.01859
16946107	CLDN18	NM_001002026 // CLDN18 // claudin 18 // 3q22.3 // 51208 /// NM_016369 // CLDN18 // claudin 18 // 3q22.3 // 51208 /// ENST00000183605 // CLDN18 // claudin 18 // 3q22.3 // 51208 /// ENST00000343735 // CLDN18 // claudin 18 // 3q22.3 // 51208 /// ENST00000479660 // CLDN18 // claudin 18 // 3q22.3 // 51208 /// AF221069 // CLDN18 // claudin 18 // 3q22.3 // 51208 /// AF349452 // CLDN18 // claudin 18 // 3…	0.099609	-1.16771	-1.19798	-1.07664	-1.11356	-1.07388	-1.22575	0.531817	-1.05645	1.37807	-1.21218	1.04485	1.22204	-1.33206
17049076	ZKSCAN1	NM_001287054 // ZKSCAN1 // zinc finger with KRAB and SCAN domains 1 // 7q22 // 7586 /// NM_001287055 // ZKSCAN1 // zinc finger with KRAB and SCAN domains 1 // 7q22 // 7586 /// NM_003439 // ZKSCAN1 // zinc finger with KRAB and SCAN domains 1 // 7q22 // 7586 /// XM_005250565 // ZKSCAN1 // zinc finger with KRAB and SCAN domains 1 // 7q22 // 7586 /// XM_011516559 // ZKSCAN1 // zinc finger with KRAB a…	0.139724	-1.22957	-1.01585	-1.16808	-1.2005	-1.05024	-1.49026	0.205291	1.19029	1.18218	1.60421	1.27585	1.32503	-1.0258
16660953	MAN1C1	NM_001289010 // MAN1C1 // mannosidase, alpha, class 1C, member 1 // 1p35 // 57134 /// NM_020379 // MAN1C1 // mannosidase, alpha, class 1C, member 1 // 1p35 // 57134 /// XM_005245945 // MAN1C1 // mannosidase, alpha, class 1C, member 1 // 1p35 // 57134 /// XM_011541805 // MAN1C1 // mannosidase, alpha, class 1C, member 1 // 1p35 // 57134 /// ENST00000263979 // MAN1C1 // mannosidase, alpha, class 1C,…	0.360932	-1.0548	-1.22193	1.04019	-1.18076	1.13728	1.18259	0.375616	-1.05302	-1.00973	1.11948	-1.25714	-1.21296	1.07606
16916946	TMEM230	NM_001009923 // TMEM230 // transmembrane protein 230 // 20p13 // 29058 /// NM_001009924 // TMEM230 // transmembrane protein 230 // 20p13 // 29058 /// NM_001009925 // TMEM230 // transmembrane protein 230 // 20p13 // 29058 /// NM_014145 // TMEM230 // transmembrane protein 230 // 20p13 // 29058 /// XM_005260713 // TMEM230 // transmembrane protein 230 // 20p13 // 29058 /// XM_006723561 // TMEM230 // …	0.107413	1.12422	1.20635	1.06551	1.04007	-1.08866	-1.08063	0.702509	1.02616	-1.07374	1.00707	-1.01442	1.00286	1.0182
16870838	ZNF208	NM_007153 // ZNF208 // zinc finger protein 208 // 19p12 // 7757 /// ENST00000397126 // ZNF208 // zinc finger protein 208 // 19p12 // 7757 /// ENST00000609966 // ZNF208 // zinc finger protein 208 // 19p12 // 7757 /// OTTHUMT00000464302 // ZNF208 // zinc finger protein 208 // 19p12 // 7757 /// uc021urr.1 // ZNF208 // zinc finger protein 208 // 19p12 // 7757	0.238121	-1.69959	1.55342	-1.78466	-6.15126	-1.00355	-1.72985	0.915785	1.04671	2.69527	-2.59466	-1.78363	-1.18392	-1.18365
16756895	IFT81	NM_001143779 // IFT81 // intraflagellar transport 81 // 12q24.13 // 28981 /// NM_014055 // IFT81 // intraflagellar transport 81 // 12q24.13 // 28981 /// NM_031473 // IFT81 // intraflagellar transport 81 // 12q24.13 // 28981 /// XM_011538232 // IFT81 // intraflagellar transport 81 // 12q24.13 // 28981 /// XM_011538233 // IFT81 // intraflagellar transport 81 // 12q24.13 // 28981 /// XM_011538234 //…	0.5873	1.09415	-1.34342	-1.08113	1.29421	1.0816	1.39033	0.368166	1.16353	-1.05892	1.15049	1.08487	1.01692	1.15844
16678824	MAP10	NM_019090 // MAP10 // microtubule-associated protein 10 // 1q42.2 // 54627 /// ENST00000418460 // MAP10 // microtubule-associated protein 10 // 1q42.2 // 54627 /// AK290216 // MAP10 // microtubule-associated protein 10 // 1q42.2 // 54627 /// BC036663 // MAP10 // microtubule-associated protein 10 // 1q42.2 // 54627 /// BC109122 // MAP10 // microtubule-associated protein 10 // 1q42.2 // 54627 /// O…	0.513992	-1.05487	-1.05467	1.17014	-1.15415	-1.04872	-1.28408	0.878453	1.01245	-1.07576	1.62644	-1.07511	-1.0872	1.39095
16760649	PHB2	NM_001144831 // PHB2 // prohibitin 2 // 12p13 // 11331 /// NM_001267700 // PHB2 // prohibitin 2 // 12p13 // 11331 /// XR_242980 // PHB2 // prohibitin 2 // 12p13 // 11331 /// ENST00000399433 // PHB2 // prohibitin 2 // 12p13 // 11331 /// ENST00000440277 // PHB2 // prohibitin 2 // 12p13 // 11331 /// ENST00000535923 // PHB2 // prohibitin 2 // 12p13 // 11331 /// ENST00000536316 // PHB2 // prohibitin 2…	0.846392	1.02406	-1.15669	-1	1.0359	-1.12944	1.02187	0.889159	1.01724	1.40637	1.12772	-1.22902	1.20795	-1.26015
16686557	PIK3R3	NM_001114172 // PIK3R3 // phosphoinositide-3-kinase, regulatory subunit 3 (gamma) // 1p34.1 // 8503 /// NM_001303427 // PIK3R3 // phosphoinositide-3-kinase, regulatory subunit 3 (gamma) // 1p34.1 // 8503 /// NM_001303428 // PIK3R3 // phosphoinositide-3-kinase, regulatory subunit 3 (gamma) // 1p34.1 // 8503 /// NM_001303429 // PIK3R3 // phosphoinositide-3-kinase, regulatory subunit 3 (gamma) // 1p…	0.681423	-1.03916	-1.30933	-1.03783	1.06132	1.0233	1.14176	0.128142	1.16387	1.13657	2.10942	1.23219	1.08869	-1.15795
16784829	JKAMP	NM_001098625 // JKAMP // JNK1/MAPK8-associated membrane protein // 14q23.1 // 51528 /// NM_001284201 // JKAMP // JNK1/MAPK8-associated membrane protein // 14q23.1 // 51528 /// NM_001284202 // JKAMP // JNK1/MAPK8-associated membrane protein // 14q23.1 // 51528 /// NM_001284203 // JKAMP // JNK1/MAPK8-associated membrane protein // 14q23.1 // 51528 /// NM_001284204 // JKAMP // JNK1/MAPK8-associated …	0.821064	-1.03403	-1.28656	1.02128	1.72131	-1.05703	-1.06256	0.118423	1.28146	1.02301	1.07831	1.11911	1.15297	1.06704
16836528	YPEL2	NM_001005404 // YPEL2 // yippee like 2 // 17q22 // 388403 /// ENST00000312655 // YPEL2 // yippee like 2 // 17q22 // 388403 /// ENST00000581865 // YPEL2 // yippee like 2 // 17q22 // 388403 /// ENST00000582192 // YPEL2 // yippee like 2 // 17q22 // 388403 /// ENST00000582813 // YPEL2 // yippee like 2 // 17q22 // 388403 /// ENST00000585166 // YPEL2 // yippee like 2 // 17q22 // 388403 /// AB098736 // …	0.719581	1.04714	-1.11844	-1.31959	1.20761	1.01659	1.23173	0.702696	1.05022	1.06224	1.3913	-1.21504	-1.08661	-1.1094
16791909	BAZ1A	NM_013448 // BAZ1A // bromodomain adjacent to zinc finger domain 1A // 14q13.2 // 11177 /// NM_182648 // BAZ1A // bromodomain adjacent to zinc finger domain 1A // 14q13.2 // 11177 /// XM_011536374 // BAZ1A // bromodomain adjacent to zinc finger domain 1A // 14q13.2 // 11177 /// XM_011536375 // BAZ1A // bromodomain adjacent to zinc finger domain 1A // 14q13.2 // 11177 /// XM_011536376 // BAZ1A // …	0.629571	-1.04459	-1.00771	1.16401	-1.1779	-1.01255	1.07051	0.575778	-1.05204	-1.09866	1.02757	-1.04181	-1.0634	-1.11608
16981157	TMEM192	NM_001100389 // TMEM192 // transmembrane protein 192 // 4q32.3 // 201931 /// XM_011531717 // TMEM192 // transmembrane protein 192 // 4q32.3 // 201931 /// XM_011531718 // TMEM192 // transmembrane protein 192 // 4q32.3 // 201931 /// ENST00000306480 // TMEM192 // transmembrane protein 192 // 4q32.3 // 201931 /// ENST00000505095 // TMEM192 // transmembrane protein 192 // 4q32.3 // 201931 /// ENST0000…	0.443155	1.12366	-1.48425	1.45473	1.1759	-1.06712	1.2844	0.0450325	1.40232	1.49105	1.93807	1.08631	1.35979	1.22682
17111994	RGAG4	NM_001024455 // RGAG4 // retrotransposon gag domain containing 4 // Xq13.1 // 340526 /// ENST00000479991 // RGAG4 // retrotransposon gag domain containing 4 // Xq13.1 // 340526 /// ENST00000609883 // RGAG4 // retrotransposon gag domain containing 4 // Xq13.1 // 340526 /// BC151224 // RGAG4 // retrotransposon gag domain containing 4 // Xq13.1 // 340526 /// OTTHUMT00000057171 // RGAG4 // retrotrans…	0.0869371	1.25218	-1.26085	1.70338	1.37576	1.96538	-1.16195	0.368874	1.11711	1.04511	1.02862	1.01541	1.55188	-1.01516
16800764	SLC24A5	NM_205850 // SLC24A5 // solute carrier family 24 (sodium/potassium/calcium exchanger), member 5 // 15q21.1 // 283652 /// XM_011521458 // SLC24A5 // solute carrier family 24 (sodium/potassium/calcium exchanger), member 5 // 15q21.1 // 283652 /// ENST00000341459 // SLC24A5 // solute carrier family 24 (sodium/potassium/calcium exchanger), member 5 // 15q21.1 // 283652 /// ENST00000449382 // SLC24A5 …	0.673249	1.04251	-1.01468	1.07678	1.14045	-1.15639	-1.04252	0.580556	1.05629	-1.01453	-1.05372	1.2261	-1.06304	-1
16779725	DIS3	NM_001128226 // DIS3 // DIS3 homolog, exosome endoribonuclease and 3-5 exoribonuclease // 13q22.1 // 22894 /// NM_014953 // DIS3 // DIS3 homolog, exosome endoribonuclease and 3-5 exoribonuclease // 13q22.1 // 22894 /// XM_005266294 // DIS3 // DIS3 homolog, exosome endoribonuclease and 3-5 exoribonuclease // 13q22.1 // 22894 /// XM_006719778 // DIS3 // DIS3 homolog, exosome endoribonuclease and 3-…	0.678671	1.01743	1.06836	-1.0614	-1.07919	-1.02601	1.08969	0.531823	-1.0266	-1.06709	1.05145	-1.14536	-1.00371	1.0384
16851914	ZNF397	NM_001135178 // ZNF397 // zinc finger protein 397 // 18q12.2 // 84307 /// NM_032347 // ZNF397 // zinc finger protein 397 // 18q12.2 // 84307 /// XM_006722558 // ZNF397 // zinc finger protein 397 // 18q12.2 // 84307 /// XM_006722559 // ZNF397 // zinc finger protein 397 // 18q12.2 // 84307 /// XM_011526229 // ZNF397 // zinc finger protein 397 // 18q12.2 // 84307 /// XM_011526230 // ZNF397 // zinc f…	0.211323	1.10616	1.31145	-1.20356	1.0343	-1	1.12545	0.097529	-1.14869	-1.1668	-1.1381	-1.16855	-1	-1.15862
16717032	ARHGAP19	NM_001204300 // ARHGAP19 // Rho GTPase activating protein 19 // 10q24.1 // 84986 /// NM_001256423 // ARHGAP19 // Rho GTPase activating protein 19 // 10q24.1 // 84986 /// NM_003061 // SLIT1 // slit guidance ligand 1 // 10q23.3-q24 // 6585 /// NM_032900 // ARHGAP19 // Rho GTPase activating protein 19 // 10q24.1 // 84986 /// NR_037909 // ARHGAP19-SLIT1 // ARHGAP19-SLIT1 readthrough (NMD candidate) /…	0.519863	1.04128	-1.06755	1.24416	-1.01195	1.22486	1.01996	0.0976451	-1.1181	-1.08095	-1.03357	-1.41679	-1.19796	-1.12522
17114139	IGSF1	NM_001170961 // IGSF1 // immunoglobulin superfamily, member 1 // Xq25 // 3547 /// NM_001170962 // IGSF1 // immunoglobulin superfamily, member 1 // Xq25 // 3547 /// NM_001170963 // IGSF1 // immunoglobulin superfamily, member 1 // Xq25 // 3547 /// NM_001555 // IGSF1 // immunoglobulin superfamily, member 1 // Xq25 // 3547 /// NM_205833 // IGSF1 // immunoglobulin superfamily, member 1 // Xq25 // 3547…	0.318011	-1.10658	-1.59033	-1.4066	-1.10827	1.30406	-1.03299	0.983026	-1.0021	1.23598	1.1557	1.21806	-1.29519	-1.66665
16715476	ANXA7	NM_001156 // ANXA7 // annexin A7 // 10q22.2 // 310 /// NM_004034 // ANXA7 // annexin A7 // 10q22.2 // 310 /// XM_005269738 // ANXA7 // annexin A7 // 10q22.2 // 310 /// XM_005269739 // ANXA7 // annexin A7 // 10q22.2 // 310 /// ENST00000372919 // ANXA7 // annexin A7 // 10q22.2 // 310 /// ENST00000372921 // ANXA7 // annexin A7 // 10q22.2 // 310 /// ENST00000394847 // ANXA7 // annexin A7 // 10q22.2 /…	0.941275	-1.00678	1.00548	-1.21273	1.19561	1.04969	-1.04413	0.982986	1.00196	-1.03684	1.35969	-1.04689	-1.14115	1.19939
17077128	FAM150A	NM_207413 // FAM150A // family with sequence similarity 150, member A // 8q11.23 // 389658 /// ENST00000358543 // FAM150A // family with sequence similarity 150, member A // 8q11.23 // 389658 /// ENST00000523939 // FAM150A // family with sequence similarity 150, member A // 8q11.23 // 389658 /// AY358213 // FAM150A // family with sequence similarity 150, member A // 8q11.23 // 389658 /// BC130641…	0.492727	-1.06361	1.00824	-1.00681	-1.05835	-1.23437	1.06808	0.0926918	-1.17612	-1.54925	-1.04847	-1.13956	-1.00207	-1.02725
16909049	CUL3	NM_001257197 // CUL3 // cullin 3 // 2q36.2 // 8452 /// NM_001257198 // CUL3 // cullin 3 // 2q36.2 // 8452 /// NM_003590 // CUL3 // cullin 3 // 2q36.2 // 8452 /// XM_006712800 // CUL3 // cullin 3 // 2q36.2 // 8452 /// XM_011511994 // CUL3 // cullin 3 // 2q36.2 // 8452 /// XM_011511995 // CUL3 // cullin 3 // 2q36.2 // 8452 /// XM_011511996 // CUL3 // cullin 3 // 2q36.2 // 8452 /// XM_011511997 // C…	0.90955	1.00861	1.01259	1.01299	-1.02062	1.01818	1.23342	0.288096	-1.08639	-1.15907	1.42711	-1.23808	-1.12904	-1.13245
16974873	DHX15	NM_001358 // DHX15 // DEAH (Asp-Glu-Ala-His) box helicase 15 // 4p15.3 // 1665 /// XR_925314 // DHX15 // DEAH (Asp-Glu-Ala-His) box helicase 15 // 4p15.3 // 1665 /// ENST00000336812 // DHX15 // DEAH (Asp-Glu-Ala-His) box helicase 15 // 4p15.3 // 1665 /// ENST00000503562 // DHX15 // DEAH (Asp-Glu-Ala-His) box helicase 15 // 4p15.3 // 1665 /// ENST00000504279 // DHX15 // DEAH (Asp-Glu-Ala-His) box …	0.630929	1.05339	1.24504	-1.02192	-1.42413	1.03	1.23902	0.341526	-1.11075	1.15577	1.03172	-1.27229	-1.11835	-1.25789
16678128	H3F3A	NM_002107 // H3F3A // H3 histone, family 3A // 1q42.12 // 3020 /// ENST00000366813 // H3F3A // H3 histone, family 3A // 1q42.12 // 3020 /// ENST00000366814 // H3F3A // H3 histone, family 3A // 1q42.12 // 3020 /// ENST00000366815 // H3F3A // H3 histone, family 3A // 1q42.12 // 3020 /// ENST00000366816 // H3F3A // H3 histone, family 3A // 1q42.12 // 3020 /// AK293541 // H3F3A // H3 histone, family …	0.5538	1.07918	1.19904	1.01523	-1.02956	1.00992	-1.04935	0.901509	1.0159	1.55932	-1.00997	-1.0196	-1.19609	-1.04325
16998130	POU5F2	NM_153216 // POU5F2 // POU domain class 5, transcription factor 2 // 5q15 // 134187 /// ENST00000510627 // POU5F2 // POU domain class 5, transcription factor 2 // 5q15 // 134187 /// ENST00000606183 // POU5F2 // POU domain class 5, transcription factor 2 // 5q15 // 134187 /// BC029532 // POU5F2 // POU domain class 5, transcription factor 2 // 5q15 // 134187 /// BX641019 // POU5F2 // POU domain cla…	0.231541	-1.13189	-1.02757	-1.33712	-1.51684	-1	1.16088	0.261277	-1.1227	-1.20752	-1.00517	-1.35449	1.22292	-1.08511
16733131	PATE1	NM_138294 // PATE1 // prostate and testis expressed 1 // 11q24.2 // 160065 /// ENST00000305738 // PATE1 // prostate and testis expressed 1 // 11q24.2 // 160065 /// ENST00000437148 // PATE1 // prostate and testis expressed 1 // 11q24.2 // 160065 /// ENST00000525969 // PATE1 // prostate and testis expressed 1 // 11q24.2 // 160065 /// AF462605 // PATE1 // prostate and testis expressed 1 // 11q24.2 /…	0.169121	-1.11344	1.00518	-1.20108	1.03651	-1.69372	1.0866	0.0737968	-1.15648	-1.13088	-1.25577	-1.05471	-1.01587	-1.05915
16888512	ITGAV	NM_001144999 // ITGAV // integrin alpha V // 2q31-q32 // 3685 /// NM_001145000 // ITGAV // integrin alpha V // 2q31-q32 // 3685 /// NM_002210 // ITGAV // integrin alpha V // 2q31-q32 // 3685 /// XM_006712513 // ITGAV // integrin alpha V // 2q31-q32 // 3685 /// ENST00000261023 // ITGAV // integrin alpha V // 2q31-q32 // 3685 /// ENST00000374907 // ITGAV // integrin alpha V // 2q31-q32 // 3685 /// …	0.620089	-1.04016	-1.03541	-1.1124	1.026	-1.10762	1.11533	0.653982	1.0362	1.22584	1.12459	-1.00021	-1.11742	1.01036
16973871	TMEM128	NM_001297551 // TMEM128 // transmembrane protein 128 // 4p16.3 // 85013 /// NM_001297552 // TMEM128 // transmembrane protein 128 // 4p16.3 // 85013 /// NM_032927 // TMEM128 // transmembrane protein 128 // 4p16.3 // 85013 /// XM_005248034 // TMEM128 // transmembrane protein 128 // 4p16.3 // 85013 /// ENST00000254742 // TMEM128 // transmembrane protein 128 // 4p16.3 // 85013 /// ENST00000382753 // …	0.769364	1.03873	-1.39906	-1.11423	-1.01689	1.6325	-1.13348	0.529705	-1.08567	-1.05732	-1.43526	1.00004	-1.15898	1.15048
17065632	MSRA	NM_001135670 // MSRA // methionine sulfoxide reductase A // 8p23.1 // 4482 /// NM_001135671 // MSRA // methionine sulfoxide reductase A // 8p23.1 // 4482 /// NM_001199729 // MSRA // methionine sulfoxide reductase A // 8p23.1 // 4482 /// NM_012331 // MSRA // methionine sulfoxide reductase A // 8p23.1 // 4482 /// XM_011543822 // MSRA // methionine sulfoxide reductase A // 8p23.1 // 4482 /// XM_0115…	0.271248	-1.10451	1.50833	-1.04678	1.02947	-1.1217	-1.21607	0.834686	-1.01839	1.04189	1.28869	1.12729	-1.11572	-1.15519
17116284	TMSB4Y	NM_004202 // TMSB4Y // thymosin beta 4, Y-linked // Yq11.221 // 9087 /// ENST00000284856 // TMSB4Y // thymosin beta 4, Y-linked // Yq11.221 // 9087 /// AF000989 // TMSB4Y // thymosin beta 4, Y-linked // Yq11.221 // 9087 /// BC119763 // TMSB4Y // thymosin beta 4, Y-linked // Yq11.221 // 9087 /// BC119764 // TMSB4Y // thymosin beta 4, Y-linked // Yq11.221 // 9087 /// OTTHUMT00000088534 // TMSB4Y //…	0.434289	1.13971	1.02809	1.0391	1.289	1.18569	1.04388	0.562838	-1.10076	-1.77019	-1.09524	1.03122	1.37258	-1.58842
16690535	PSRC1	NM_001005290 // PSRC1 // proline/serine-rich coiled-coil 1 // 1p13.3 // 84722 /// NM_001032291 // PSRC1 // proline/serine-rich coiled-coil 1 // 1p13.3 // 84722 /// NM_032636 // PSRC1 // proline/serine-rich coiled-coil 1 // 1p13.3 // 84722 /// XM_005271283 // PSRC1 // proline/serine-rich coiled-coil 1 // 1p13.3 // 84722 /// XM_006710982 // PSRC1 // proline/serine-rich coiled-coil 1 // 1p13.3 // 84…	0.265157	-1.17233	-1.08947	-1.0555	-1.06444	-1.04253	-1.21092	0.421401	-1.11932	-1.83207	1.13822	1.15154	-1.07358	-1.18887
16855318	MEX3C	NM_016626 // MEX3C // mex-3 RNA binding family member C // 18q21.2 // 51320 /// ENST00000406189 // MEX3C // mex-3 RNA binding family member C // 18q21.2 // 51320 /// ENST00000591040 // MEX3C // mex-3 RNA binding family member C // 18q21.2 // 51320 /// ENST00000592416 // MEX3C // mex-3 RNA binding family member C // 18q21.2 // 51320 /// ENST00000616921 // MEX3C // mex-3 RNA binding family member C…	0.407352	1.07692	-1.01355	1.3399	-1.18173	1.03005	1.28825	0.333936	1.09095	-1.19302	1.63785	1.08183	1.15979	-1.25836
16902603	POLR2D	NM_004805 // POLR2D // polymerase (RNA) II (DNA directed) polypeptide D // 2q21 // 5433 /// ENST00000272645 // POLR2D // polymerase (RNA) II (DNA directed) polypeptide D // 2q21 // 5433 /// ENST00000409698 // POLR2D // polymerase (RNA) II (DNA directed) polypeptide D // 2q21 // 5433 /// ENST00000409955 // POLR2D // polymerase (RNA) II (DNA directed) polypeptide D // 2q21 // 5433 /// ENST000004870…	0.748042	1.03869	1.05123	1.13115	-1.22931	1.12465	-1.05265	0.966869	1.00491	1.15963	1.31964	-1.27986	-1.16265	1.28428
16751363	ANKRD33	NM_001130015 // ANKRD33 // ankyrin repeat domain 33 // 12q13.13 // 341405 /// NM_001304459 // ANKRD33 // ankyrin repeat domain 33 // 12q13.13 // 341405 /// NM_001304460 // ANKRD33 // ankyrin repeat domain 33 // 12q13.13 // 341405 /// NM_182608 // ANKRD33 // ankyrin repeat domain 33 // 12q13.13 // 341405 /// XM_011538276 // ANKRD33 // ankyrin repeat domain 33 // 12q13.13 // 341405 /// XM_011538277…	0.286085	1.16111	-1.61475	1.04524	1.57937	1.05244	1.39185	0.448265	1.11008	1.04937	1.58928	1.19188	-1.54558	1.00605
17093474	RPP25L	NM_148178 // RPP25L // ribonuclease P/MRP 25kDa subunit-like // 9p13.3 // 138716 /// NM_148179 // RPP25L // ribonuclease P/MRP 25kDa subunit-like // 9p13.3 // 138716 /// ENST00000297613 // RPP25L // ribonuclease P/MRP 25kDa subunit-like // 9p13.3 // 138716 /// ENST00000378959 // RPP25L // ribonuclease P/MRP 25kDa subunit-like // 9p13.3 // 138716 /// BC032136 // RPP25L // ribonuclease P/MRP 25kDa …	0.937514	-1.0075	-1.05431	-1.27271	1.03914	-1.0201	1.28262	0.0687843	-1.21103	-1.13004	-1.81685	-1.02219	-1.16153	1.02997
16935432	PHF5A	NM_032758 // PHF5A // PHD finger protein 5A // 22q13.2 // 84844 /// ENST00000216252 // PHF5A // PHD finger protein 5A // 22q13.2 // 84844 /// ENST00000459687 // PHF5A // PHD finger protein 5A // 22q13.2 // 84844 /// ENST00000491254 // PHF5A // PHD finger protein 5A // 22q13.2 // 84844 /// BC007321 // PHF5A // PHD finger protein 5A // 22q13.2 // 84844 /// BC075808 // PHF5A // PHD finger protein 5A…	0.958064	-1.00466	-1.36678	-1.05346	1.16712	-1.01009	1.0046	0.242749	1.11345	1.111	1.24291	1.17062	1.2249	-1.10399
16960807	CCNL1	NM_001308185 // CCNL1 // cyclin L1 // 3q25.31 // 57018 /// NM_020307 // CCNL1 // cyclin L1 // 3q25.31 // 57018 /// XM_005247648 // CCNL1 // cyclin L1 // 3q25.31 // 57018 /// XM_005247649 // CCNL1 // cyclin L1 // 3q25.31 // 57018 /// XM_005247650 // CCNL1 // cyclin L1 // 3q25.31 // 57018 /// XM_005247651 // CCNL1 // cyclin L1 // 3q25.31 // 57018 /// XM_006713710 // CCNL1 // cyclin L1 // 3q25.31 //…	0.989786	1.00179	1.56074	1.04109	-1.53167	1.46275	-1.10875	0.347695	-1.14403	1.32177	-1.26965	-1.27605	-1.18836	-1.07923
16816756	C16orf52	NM_001164579 // C16orf52 // chromosome 16 open reading frame 52 // 16p12.2 // 730094 /// BC027604 // C16orf52 // chromosome 16 open reading frame 52 // 16p12.2 // 730094 /// OTTHUMT00000254468 // C16orf52 // chromosome 16 open reading frame 52 // 16p12.2 // 730094 /// OTTHUMT00000430038 // C16orf52 // chromosome 16 open reading frame 52 // 16p12.2 // 730094 /// OTTHUMT00000430039 // C16orf52 // c…	0.174831	1.25158	1.14322	1.57282	1.08508	-1.27595	1.09663	0.350085	-1.16201	1.3699	-1.17457	-1.1551	-2.07214	1.00532
16743184	TRIM49	NM_020358 // TRIM49 // tripartite motif containing 49 // 11p11.12-q12 // 57093 /// ENST00000329758 // TRIM49 // tripartite motif containing 49 // 11p11.12-q12 // 57093 /// ENST00000532501 // TRIM49 // tripartite motif containing 49 // 11p11.12-q12 // 57093 /// BC126472 // TRIM49 // tripartite motif containing 49 // 11p11.12-q12 // 57093 /// OTTHUMT00000395435 // TRIM49 // tripartite motif contain…	0.813016	1.02445	1.30648	1.09144	1.2112	-1.65907	-1.19478	0.391274	-1.0934	-1.14851	1.27559	-1.2268	-1.30065	1.06699
16769058	DEPDC4	NM_152317 // DEPDC4 // DEP domain containing 4 // 12q23.1 // 120863 /// XM_011537869 // DEPDC4 // DEP domain containing 4 // 12q23.1 // 120863 /// XM_011537870 // DEPDC4 // DEP domain containing 4 // 12q23.1 // 120863 /// XM_011537871 // DEPDC4 // DEP domain containing 4 // 12q23.1 // 120863 /// XM_011537872 // DEPDC4 // DEP domain containing 4 // 12q23.1 // 120863 /// XM_011537873 // DEPDC4 // D…	0.226224	1.12062	1.33649	1.28919	1.03404	1.07695	1.20059	0.384684	-1.0834	-1.35744	1.07365	-1.50186	1.25554	1.10981
16755498	TMPO	NM_001032283 // TMPO // thymopoietin // 12q22 // 7112 /// NM_001032284 // TMPO // thymopoietin // 12q22 // 7112 /// NM_001307975 // TMPO // thymopoietin // 12q22 // 7112 /// NM_003276 // TMPO // thymopoietin // 12q22 // 7112 /// XM_005269132 // TMPO // thymopoietin // 12q22 // 7112 /// ENST00000261210 // TMPO // thymopoietin // 12q22 // 7112 /// ENST00000266732 // TMPO // thymopoietin // 12q22 //…	0.124858	-1.082	-1.02405	-1.05155	-1.03974	-1.08549	1.07182	0.00770772	-1.17231	-1.14	-1.12858	-1.01185	-1.04379	-1.1211
16840696	SOX15	NM_006942 // SOX15 // SRY box 15 // 17p13.1 // 6665 /// ENST00000250055 // SOX15 // SRY box 15 // 17p13.1 // 6665 /// ENST00000538513 // SOX15 // SRY box 15 // 17p13.1 // 6665 /// ENST00000570788 // SOX15 // SRY box 15 // 17p13.1 // 6665 /// AB006867 // SOX15 // SRY box 15 // 17p13.1 // 6665 /// AK301687 // SOX15 // SRY box 15 // 17p13.1 // 6665 /// BC000985 // SOX15 // SRY box 15 // 17p13.1 // 6…	0.351992	1.09654	-1.29639	1.07193	1.51296	1.08593	-1.02149	0.407782	-1.08495	-1.14282	-1.1083	-1.06525	-1.01129	-1.24551
17000850	SLC25A2	NM_031947 // SLC25A2 // solute carrier family 25 (mitochondrial carrier; ornithine transporter) member 2 // 5q31 // 83884 /// ENST00000239451 // SLC25A2 // solute carrier family 25 (mitochondrial carrier; ornithine transporter) member 2 // 5q31 // 83884 /// AF332005 // SLC25A2 // solute carrier family 25 (mitochondrial carrier; ornithine transporter) member 2 // 5q31 // 83884 /// AF378119 // SLC2…	0.770626	1.04355	1.30299	1.14858	-1.26782	1.05676	-1.57068	0.255071	1.18822	-1.0318	1.2401	1.38293	1.42529	-1.07286
16700074	CDC42BPA	NM_003607 // CDC42BPA // CDC42 binding protein kinase alpha (DMPK-like) // 1q42.11 // 8476 /// NM_014826 // CDC42BPA // CDC42 binding protein kinase alpha (DMPK-like) // 1q42.11 // 8476 /// XM_005273317 // CDC42BPA // CDC42 binding protein kinase alpha (DMPK-like) // 1q42.11 // 8476 /// XM_005273318 // CDC42BPA // CDC42 binding protein kinase alpha (DMPK-like) // 1q42.11 // 8476 /// XM_005273320 …	0.542673	-1.03513	1.00127	-1.18608	-1.0258	1.0699	1.04542	0.766242	1.01686	1.10068	1.1577	1.06128	1.23711	-1.08196
16936851	CNTN4	NM_001206955 // CNTN4 // contactin 4 // 3p26.3 // 152330 /// NM_001206956 // CNTN4 // contactin 4 // 3p26.3 // 152330 /// NM_175607 // CNTN4 // contactin 4 // 3p26.3 // 152330 /// NM_175613 // CNTN4 // contactin 4 // 3p26.3 // 152330 /// XM_006713004 // CNTN4 // contactin 4 // 3p26.3 // 152330 /// XM_011533425 // CNTN4 // contactin 4 // 3p26.3 // 152330 /// XM_011533426 // CNTN4 // contactin 4 //…	0.886302	-1.01847	-1.10174	1.21307	-1.07667	-1.17354	-1.02907	0.427938	1.10878	-1.22066	-1	1.17905	2.50573	1.20858
16981606	HPGD	NM_000860 // HPGD // hydroxyprostaglandin dehydrogenase 15-(NAD) // 4q34-q35 // 3248 /// NM_001145816 // HPGD // hydroxyprostaglandin dehydrogenase 15-(NAD) // 4q34-q35 // 3248 /// NM_001256301 // HPGD // hydroxyprostaglandin dehydrogenase 15-(NAD) // 4q34-q35 // 3248 /// NM_001256305 // HPGD // hydroxyprostaglandin dehydrogenase 15-(NAD) // 4q34-q35 // 3248 /// NM_001256306 // HPGD // hydroxypro…	0.55257	1.03684	1.06254	-1.0501	1.43756	1.01068	1.00719	0.486896	-1.04343	-1.17102	-1.20389	-1.18993	-1.01736	1.10066
16884797	ACTR3	NM_001277140 // ACTR3 // ARP3 actin-related protein 3 homolog (yeast) // 2q14.1 // 10096 /// NM_005721 // ACTR3 // ARP3 actin-related protein 3 homolog (yeast) // 2q14.1 // 10096 /// NR_102318 // ACTR3 // ARP3 actin-related protein 3 homolog (yeast) // 2q14.1 // 10096 /// ENST00000263238 // ACTR3 // ARP3 actin-related protein 3 homolog (yeast) // 2q14.1 // 10096 /// ENST00000415792 // ACTR3 // AR…	0.527337	-1.06244	1.18853	1.00847	-1.48887	-1.01608	-1.12236	0.107934	-1.17873	-1.00033	1.00626	-1.25954	-1.23354	-1.0505
17067926	PROSC	NM_007198 // PROSC // proline synthetase co-transcribed homolog (bacterial) // 8p11.2 // 11212 /// ENST00000328195 // PROSC // proline synthetase co-transcribed homolog (bacterial) // 8p11.2 // 11212 /// ENST00000518036 // PROSC // proline synthetase co-transcribed homolog (bacterial) // 8p11.2 // 11212 /// ENST00000520073 // PROSC // proline synthetase co-transcribed homolog (bacterial) // 8p11.…	0.0405906	1.14	1.11475	-1.07931	1.12513	1.113	1.03766	0.357484	-1.05462	-1.15838	1.13737	-1.09872	-1.02987	-1.05897
16699009	LPGAT1	NM_014873 // LPGAT1 // lysophosphatidylglycerol acyltransferase 1 // 1q32 // 9926 /// XM_005273362 // LPGAT1 // lysophosphatidylglycerol acyltransferase 1 // 1q32 // 9926 /// XM_005273364 // LPGAT1 // lysophosphatidylglycerol acyltransferase 1 // 1q32 // 9926 /// XM_006711695 // LPGAT1 // lysophosphatidylglycerol acyltransferase 1 // 1q32 // 9926 /// XM_011510227 // LPGAT1 // lysophosphatidylglyc…	0.855731	1.0149	1.17486	-1.05199	-1.29855	-1.08664	1.33221	0.90345	1.00991	1.04491	-1.0803	-1.33461	1.02272	1.18838
17012904	SLC35D3	NM_001008783 // SLC35D3 // solute carrier family 35, member D3 // 6q23.3 // 340146 /// ENST00000331858 // SLC35D3 // solute carrier family 35, member D3 // 6q23.3 // 340146 /// AK295424 // SLC35D3 // solute carrier family 35, member D3 // 6q23.3 // 340146 /// AK316095 // SLC35D3 // solute carrier family 35, member D3 // 6q23.3 // 340146 /// BC087842 // SLC35D3 // solute carrier family 35, member …	0.435169	-1.06706	1.12641	-1.17752	-1.08953	1.02288	1.00492	0.769933	1.02425	1.23656	1.10693	1.04837	-1.08395	-1.12669
16942919	HTR1F	NM_000866 // HTR1F // 5-hydroxytryptamine (serotonin) receptor 1F, G protein-coupled // 3p12 // 3355 /// XM_005264747 // HTR1F // 5-hydroxytryptamine (serotonin) receptor 1F, G protein-coupled // 3p12 // 3355 /// XM_005264748 // HTR1F // 5-hydroxytryptamine (serotonin) receptor 1F, G protein-coupled // 3p12 // 3355 /// XM_005264749 // HTR1F // 5-hydroxytryptamine (serotonin) receptor 1F, G protei…	0.157055	-1.16202	-1.76236	-1.10449	1.04811	-1.00719	-1.30962	0.800196	-1.02568	-1.09767	-1.01549	-1.23852	1.0332	1.05428
16997574	HOMER1	NM_001277077 // HOMER1 // homer scaffolding protein 1 // 5q14.2 // 9456 /// NM_001277078 // HOMER1 // homer scaffolding protein 1 // 5q14.2 // 9456 /// NM_004272 // HOMER1 // homer scaffolding protein 1 // 5q14.2 // 9456 /// ENST00000282260 // HOMER1 // homer scaffolding protein 1 // 5q14.2 // 9456 /// ENST00000334082 // HOMER1 // homer scaffolding protein 1 // 5q14.2 // 9456 /// ENST00000460741 …	0.611391	1.07279	1.06813	1.46946	-1.07023	-1.1932	1.23753	0.045463	1.36309	-1.17375	2.26085	1.43515	1.78096	1.01649
16850278	RAB40B	NM_006822 // RAB40B // RAB40B, member RAS oncogene family // 17q25.3 // 10966 /// XM_005256334 // RAB40B // RAB40B, member RAS oncogene family // 17q25.3 // 10966 /// XM_005256335 // RAB40B // RAB40B, member RAS oncogene family // 17q25.3 // 10966 /// XM_006722271 // RAB40B // RAB40B, member RAS oncogene family // 17q25.3 // 10966 /// XM_011523528 // RAB40B // RAB40B, member RAS oncogene family /…	0.0505215	1.21898	-1.01317	-1.11802	1.5281	2.40573	1.09606	0.0497165	1.22004	1.17745	1.82067	1.39744	-1.0221	1.13542
16852858	SERPINB7	NM_001040147 // SERPINB7 // serpin peptidase inhibitor, clade B (ovalbumin), member 7 // 18q21.33 // 8710 /// NM_001261830 // SERPINB7 // serpin peptidase inhibitor, clade B (ovalbumin), member 7 // 18q21.33 // 8710 /// NM_001261831 // SERPINB7 // serpin peptidase inhibitor, clade B (ovalbumin), member 7 // 18q21.33 // 8710 /// NM_003784 // SERPINB7 // serpin peptidase inhibitor, clade B (ovalbum…	0.270302	-1.09222	-1.00149	-1	-1.12958	-1.05855	-1.25812	0.862382	-1.01349	1.03119	-1.24914	1.07178	1.1402	1.09165
16730522	BIRC3	NM_001165 // BIRC3 // baculoviral IAP repeat containing 3 // 11q22 // 330 /// NM_182962 // BIRC3 // baculoviral IAP repeat containing 3 // 11q22 // 330 /// XM_011542797 // BIRC3 // baculoviral IAP repeat containing 3 // 11q22 // 330 /// ENST00000263464 // BIRC3 // baculoviral IAP repeat containing 3 // 11q22 // 330 /// ENST00000526421 // BIRC3 // baculoviral IAP repeat containing 3 // 11q22 // 33…	0.447183	-1.13058	-1.00387	1.27027	-1.83663	-1.80022	1.0324	0.0413543	-1.44374	1.0925	-1.85324	-1.94733	-2.18334	-1.08242
16916289	C20orf96	NM_080571 // C20orf96 // chromosome 20 open reading frame 96 // 20p13 // 140680 /// NM_153269 // C20orf96 // chromosome 20 open reading frame 96 // 20p13 // 140680 /// XM_005260666 // C20orf96 // chromosome 20 open reading frame 96 // 20p13 // 140680 /// XM_006723543 // C20orf96 // chromosome 20 open reading frame 96 // 20p13 // 140680 /// XM_011529167 // C20orf96 // chromosome 20 open reading fr…	0.488595	-1.10927	-1.0821	-1.12816	1.02198	1.04876	-1.14892	0.574283	-1.08732	1.07746	-1.1321	-2.18776	1.00942	-1.00733
17052060	CHRM2	NM_000739 // CHRM2 // cholinergic receptor, muscarinic 2 // 7q31-q35 // 1129 /// NM_001006626 // CHRM2 // cholinergic receptor, muscarinic 2 // 7q31-q35 // 1129 /// NM_001006627 // CHRM2 // cholinergic receptor, muscarinic 2 // 7q31-q35 // 1129 /// NM_001006628 // CHRM2 // cholinergic receptor, muscarinic 2 // 7q31-q35 // 1129 /// NM_001006629 // CHRM2 // cholinergic receptor, muscarinic 2 // 7q3…	0.754806	-1.04739	-1.38364	-1.00885	2.01635	-1.0421	-1.41158	0.61865	1.07694	-1.03736	1.1045	-1.0832	-1.16425	1.69482
16903140	CXCR4	NM_001008540 // CXCR4 // chemokine (C-X-C motif) receptor 4 // 2q21 // 7852 /// NM_003467 // CXCR4 // chemokine (C-X-C motif) receptor 4 // 2q21 // 7852 /// ENST00000241393 // CXCR4 // chemokine (C-X-C motif) receptor 4 // 2q21 // 7852 /// ENST00000409817 // CXCR4 // chemokine (C-X-C motif) receptor 4 // 2q21 // 7852 /// ENST00000466288 // CXCR4 // chemokine (C-X-C motif) receptor 4 // 2q21 // 78…	0.249592	1.1206	1.14628	1.01614	-1.05051	1.0741	1.10369	0.27919	1.11241	-1.0287	1.00445	1.20779	1.67286	1.00859
16778355	LHFP	NM_005780 // LHFP // lipoma HMGIC fusion partner // 13q12 // 10186 /// XM_011534861 // LHFP // lipoma HMGIC fusion partner // 13q12 // 10186 /// ENST00000379589 // LHFP // lipoma HMGIC fusion partner // 13q12 // 10186 /// ENST00000495922 // LHFP // lipoma HMGIC fusion partner // 13q12 // 10186 /// AF098807 // LHFP // lipoma HMGIC fusion partner // 13q12 // 10186 /// BC017824 // LHFP // lipoma HMG…	0.824261	1.00968	-1.03143	-1.02547	1.12274	1.09202	-1.03809	0.146394	-1.0693	-1.12029	-1.01895	-1.13227	-1.18648	1.02254
16824690	ERI2	NM_001142725 // ERI2 // ERI1 exoribonuclease family member 2 // 16p12.3 // 112479 /// NM_080663 // ERI2 // ERI1 exoribonuclease family member 2 // 16p12.3 // 112479 /// ENST00000300005 // ERI2 // ERI1 exoribonuclease family member 2 // 16p12.3 // 112479 /// ENST00000357967 // ERI2 // ERI1 exoribonuclease family member 2 // 16p12.3 // 112479 /// ENST00000562215 // ERI2 // ERI1 exoribonuclease fami…	0.430697	1.14306	-1.30869	-1.05581	1.60747	1.1287	1.45188	0.121339	1.31947	-1.11134	1.15066	1.0768	1.55665	1.27913
16937766	TSEN2	NM_001145392 // TSEN2 // TSEN2 tRNA splicing endonuclease subunit // 3p25.2 // 80746 /// NM_001145393 // TSEN2 // TSEN2 tRNA splicing endonuclease subunit // 3p25.2 // 80746 /// NM_001145394 // TSEN2 // TSEN2 tRNA splicing endonuclease subunit // 3p25.2 // 80746 /// NM_001145395 // TSEN2 // TSEN2 tRNA splicing endonuclease subunit // 3p25.2 // 80746 /// NM_025265 // TSEN2 // TSEN2 tRNA splicing e…	0.7718	-1.05366	-1.52463	-1.03922	1.32381	1.02643	-1.11925	0.975818	-1.00546	-1.15663	1.07854	1.06044	-1.04907	1.19987
16811500	NPTN	NM_001161363 // NPTN // neuroplastin // 15q22 // 27020 /// NM_001161364 // NPTN // neuroplastin // 15q22 // 27020 /// NM_012428 // NPTN // neuroplastin // 15q22 // 27020 /// NM_017455 // NPTN // neuroplastin // 15q22 // 27020 /// XM_011521452 // NPTN // neuroplastin // 15q22 // 27020 /// XR_931793 // NPTN // neuroplastin // 15q22 // 27020 /// XR_931794 // NPTN // neuroplastin // 15q22 // 27020 //…	0.593155	1.03646	1.01124	1.00572	1.18747	1.04909	1.04735	0.978754	1.00177	-1.13903	1.12984	1.04341	1.06247	-1.11055
16987766	C5orf30	NM_033211 // C5orf30 // chromosome 5 open reading frame 30 // 5q21.1 // 90355 /// XM_005272123 // C5orf30 // chromosome 5 open reading frame 30 // 5q21.1 // 90355 /// XM_005272125 // C5orf30 // chromosome 5 open reading frame 30 // 5q21.1 // 90355 /// XM_011543707 // C5orf30 // chromosome 5 open reading frame 30 // 5q21.1 // 90355 /// ENST00000319933 // C5orf30 // chromosome 5 open reading frame …	0.323808	1.17946	-1.09941	1.15728	1.04157	1.38042	-1.17402	0.260205	-1.20925	-1.76481	-1.00888	1.02991	1.12716	-1.16462
17070273	ZBTB10	NM_001105539 // ZBTB10 // zinc finger and BTB domain containing 10 // 8q13-q21.1 // 65986 /// NM_001277145 // ZBTB10 // zinc finger and BTB domain containing 10 // 8q13-q21.1 // 65986 /// NM_023929 // ZBTB10 // zinc finger and BTB domain containing 10 // 8q13-q21.1 // 65986 /// XM_005251287 // ZBTB10 // zinc finger and BTB domain containing 10 // 8q13-q21.1 // 65986 /// ENST00000379091 // ZBTB10 …	0.319594	1.09979	-1.05364	-1.01823	1.41636	1.10152	1.09512	0.230544	1.12312	-1.1069	1.11381	1.02549	1.11122	1.01918
16846672	LRRC59	ENST00000503118 // LRRC59 // leucine rich repeat containing 59 // 17q21.33 // 55379 /// OTTHUMT00000367116 // LRRC59 // leucine rich repeat containing 59 // 17q21.33 // 55379	0.721627	-1.05403	1.17481	1.31524	-1.53616	-1.16479	1.04845	0.205072	-1.21593	1.32245	-1.62907	-1.27596	-1.22166	-1.32117
16700195	C1orf145	NR_073154 // C1orf145 // chromosome 1 open reading frame 145 // 1q42.13 // 574407 /// NR_073155 // C1orf145 // chromosome 1 open reading frame 145 // 1q42.13 // 574407 /// OTTHUMT00000095982 // C1orf145 // chromosome 1 open reading frame 145 // 1q42.13 // 574407 /// OTTHUMT00000095983 // C1orf145 // chromosome 1 open reading frame 145 // 1q42.13 // 574407 /// OTTHUMT00000095984 // C1orf145 // chr…	0.621205	1.05709	1.14149	-1.013	-1.17686	1.21636	-1.13163	0.119831	-1.20498	-1.09505	-1.18269	-1	-1.10704	1.00631
16877297	TRIB2	NM_021643 // TRIB2 // tribbles pseudokinase 2 // 2p24.3 // 28951 /// NR_027303 // TRIB2 // tribbles pseudokinase 2 // 2p24.3 // 28951 /// ENST00000155926 // TRIB2 // tribbles pseudokinase 2 // 2p24.3 // 28951 /// ENST00000381465 // TRIB2 // tribbles pseudokinase 2 // 2p24.3 // 28951 /// ENST00000405331 // TRIB2 // tribbles pseudokinase 2 // 2p24.3 // 28951 /// ENST00000483034 // TRIB2 // tribbles…	0.847103	1.03118	1.24874	1.24509	1.35313	-1.2699	-1.45339	0.946651	-1.0107	1.07101	-1.12099	1.10294	-1.05258	1.47725
16813325	HDDC3	NM_001286451 // HDDC3 // HD domain containing 3 // 15q26.1 // 374659 /// NM_198527 // HDDC3 // HD domain containing 3 // 15q26.1 // 374659 /// NR_104447 // HDDC3 // HD domain containing 3 // 15q26.1 // 374659 /// ENST00000330334 // HDDC3 // HD domain containing 3 // 15q26.1 // 374659 /// ENST00000394272 // HDDC3 // HD domain containing 3 // 15q26.1 // 374659 /// ENST00000494993 // HDDC3 // HD dom…	0.328959	-1.20934	-1.56995	-1.40352	-1.13706	1.07176	1.06718	0.902545	1.02346	-1.12023	-1.16354	1.36364	-1.05921	-1.17596
16937571	VHL	NM_000551 // VHL // von Hippel-Lindau tumor suppressor, E3 ubiquitin protein ligase // 3p25.3 // 7428 /// NM_198156 // VHL // von Hippel-Lindau tumor suppressor, E3 ubiquitin protein ligase // 3p25.3 // 7428 /// XM_011534078 // VHL // von Hippel-Lindau tumor suppressor, E3 ubiquitin protein ligase // 3p25.3 // 7428 /// ENST00000256474 // VHL // von Hippel-Lindau tumor suppressor, E3 ubiquitin pro…	0.160764	1.27376	-1.10858	1.30152	1.48308	2.08679	-1.20952	0.687009	-1.06811	-1.01245	-1.57204	-1.17587	-1.63633	1.66087
16860824	ZNF30	NM_001099437 // ZNF30 // zinc finger protein 30 // 19q13.11 // 90075 /// NM_001099438 // ZNF30 // zinc finger protein 30 // 19q13.11 // 90075 /// NM_194325 // ZNF30 // zinc finger protein 30 // 19q13.11 // 90075 /// NR_024018 // ZNF30 // zinc finger protein 30 // 19q13.11 // 90075 /// XM_011527443 // ZNF30 // zinc finger protein 30 // 19q13.11 // 90075 /// XM_011527444 // ZNF30 // zinc finger pro…	0.811454	1.03481	-1.05091	-1.05177	1.28586	1.00411	-1.07205	0.685877	1.05992	-1.09875	-1.04808	1.44914	1.47109	-1.51316
16757710	PEBP1	NM_002567 // PEBP1 // phosphatidylethanolamine binding protein 1 // 12q24.23 // 5037 /// ENST00000261313 // PEBP1 // phosphatidylethanolamine binding protein 1 // 12q24.23 // 5037 /// ENST00000542939 // PEBP1 // phosphatidylethanolamine binding protein 1 // 12q24.23 // 5037 /// AK299414 // PEBP1 // phosphatidylethanolamine binding protein 1 // 12q24.23 // 5037 /// BC008714 // PEBP1 // phosphatidy…	0.376737	-1.0854	-1.14378	-1.15823	-1.20938	1.11662	1.02782	0.247658	1.11512	1.4212	1.63181	-1.24645	-1.01577	-1.10251
17047777	GNAI1	NM_001256414 // GNAI1 // guanine nucleotide binding protein (G protein), alpha inhibiting activity polypeptide 1 // 7q21 // 2770 /// NM_002069 // GNAI1 // guanine nucleotide binding protein (G protein), alpha inhibiting activity polypeptide 1 // 7q21 // 2770 /// ENST00000351004 // GNAI1 // guanine nucleotide binding protein (G protein), alpha inhibiting activity polypeptide 1 // 7q21 // 2770 /// …	0.695375	-1.03285	-1.07735	1.16864	-1.05608	1.01303	1.03962	0.985986	-1.00144	-1.21606	1.03864	1.19783	-1.00154	1.06642
16743130	GRM5	NM_000842 // GRM5 // glutamate receptor, metabotropic 5 // 11q14.3 // 2915 /// NM_001143831 // GRM5 // glutamate receptor, metabotropic 5 // 11q14.3 // 2915 /// XM_006718828 // GRM5 // glutamate receptor, metabotropic 5 // 11q14.3 // 2915 /// XM_011542792 // GRM5 // glutamate receptor, metabotropic 5 // 11q14.3 // 2915 /// XM_011542793 // GRM5 // glutamate receptor, metabotropic 5 // 11q14.3 // 2…	0.297376	-1.08227	-1.0475	-1.01535	-1.31932	1.00077	1.06277	0.0790422	1.15204	1.303	-1.27315	-1.01045	1.19444	-1.02314
16960752	SLC33A1	NM_001190992 // SLC33A1 // solute carrier family 33 (acetyl-CoA transporter), member 1 // 3q25.31 // 9197 /// NM_004733 // SLC33A1 // solute carrier family 33 (acetyl-CoA transporter), member 1 // 3q25.31 // 9197 /// XM_006713822 // SLC33A1 // solute carrier family 33 (acetyl-CoA transporter), member 1 // 3q25.31 // 9197 /// XM_011513311 // SLC33A1 // solute carrier family 33 (acetyl-CoA transpor…	0.106343	-1.20631	-1.37025	-1.01879	-1.49371	1.22862	-1.1283	0.518077	1.07284	1.0447	1.05467	-1.03468	1.12033	1.45074
16946439	RNF7	NM_001201370 // RNF7 // ring finger protein 7 // 3q22-q24 // 9616 /// NM_014245 // RNF7 // ring finger protein 7 // 3q22-q24 // 9616 /// NM_183237 // RNF7 // ring finger protein 7 // 3q22-q24 // 9616 /// NR_037702 // RNF7 // ring finger protein 7 // 3q22-q24 // 9616 /// NR_037703 // RNF7 // ring finger protein 7 // 3q22-q24 // 9616 /// ENST00000273480 // RNF7 // ring finger protein 7 // 3q22-q24 …	0.603087	1.0759	1.25474	-1.06421	1.14641	1.22253	1.16611	0.96947	-1.00536	1.01737	2.8075	-1.63405	-1.117	1.0197
16901216	CREG2	NM_153836 // CREG2 // cellular repressor of E1A-stimulated genes 2 // 2q11.2 // 200407 /// XM_011510777 // CREG2 // cellular repressor of E1A-stimulated genes 2 // 2q11.2 // 200407 /// ENST00000324768 // CREG2 // cellular repressor of E1A-stimulated genes 2 // 2q11.2 // 200407 /// ENST00000486966 // CREG2 // cellular repressor of E1A-stimulated genes 2 // 2q11.2 // 200407 /// ENST00000495455 // C…	0.246396	1.13691	1.09936	1.38491	-1.0395	1.03891	1.1987	0.484702	1.07834	-1.00869	-1.12869	1.08654	1.281	1.05278
16677748	MIA3	NM_001300867 // MIA3 // melanoma inhibitory activity family, member 3 // 1q41 // 375056 /// NM_198551 // MIA3 // melanoma inhibitory activity family, member 3 // 1q41 // 375056 /// XM_005273121 // MIA3 // melanoma inhibitory activity family, member 3 // 1q41 // 375056 /// XM_006711304 // MIA3 // melanoma inhibitory activity family, member 3 // 1q41 // 375056 /// XM_011509513 // MIA3 // melanoma i…	0.564105	1.05105	1.11792	1.0103	1.01805	-1.01702	-1.33355	0.51477	1.05801	1.10807	1.19679	-1.00365	-1.07767	1.0763
16992622	MSX2	NM_002449 // MSX2 // msh homeobox 2 // 5q35.2 // 4488 /// ENST00000239243 // MSX2 // msh homeobox 2 // 5q35.2 // 4488 /// ENST00000507785 // MSX2 // msh homeobox 2 // 5q35.2 // 4488 /// BC015509 // MSX2 // msh homeobox 2 // 5q35.2 // 4488 /// BT009814 // MSX2 // msh homeobox 2 // 5q35.2 // 4488 /// D31771 // MSX2 // msh homeobox 2 // 5q35.2 // 4488 /// D89377 // MSX2 // msh homeobox 2 // 5q35.2 /…	0.947185	-1.00911	-1.11029	-1.01326	1.4667	1.16097	-1.0311	0.636533	1.06729	1.01917	1.02267	1.19345	-1.00108	1.04876
16673899	SUCO	NM_001282750 // SUCO // SUN domain containing ossification factor // 1q24 // 51430 /// NM_001282751 // SUCO // SUN domain containing ossification factor // 1q24 // 51430 /// NM_014283 // SUCO // SUN domain containing ossification factor // 1q24 // 51430 /// NM_016227 // SUCO // SUN domain containing ossification factor // 1q24 // 51430 /// XM_006711374 // SUCO // SUN domain containing ossificatio…	0.580098	1.0395	1.21204	1.0039	-1.39142	1.16899	1.42389	0.955369	-1.00389	1.04867	-1.10585	1.00525	1.01179	-1.2592
16907843	LANCL1	NM_001136574 // LANCL1 // LanC lantibiotic synthetase component C-like 1 (bacterial) // 2q34 // 10314 /// NM_001136575 // LANCL1 // LanC lantibiotic synthetase component C-like 1 (bacterial) // 2q34 // 10314 /// NM_006055 // LANCL1 // LanC lantibiotic synthetase component C-like 1 (bacterial) // 2q34 // 10314 /// XM_005246243 // LANCL1 // LanC lantibiotic synthetase component C-like 1 (bacterial)…	0.842091	-1.0191	-1.18395	-1.45918	1.5509	-1	1.08324	0.974426	1.00305	1.21256	-1.10243	-1.28834	1.27003	1.08992
17044315	FAM221A	NM_001127364 // FAM221A // family with sequence similarity 221, member A // 7p15.3 // 340277 /// NM_001127365 // FAM221A // family with sequence similarity 221, member A // 7p15.3 // 340277 /// NM_001300932 // FAM221A // family with sequence similarity 221, member A // 7p15.3 // 340277 /// NM_199136 // FAM221A // family with sequence similarity 221, member A // 7p15.3 // 340277 /// XM_011515369 /…	0.32713	-1.16863	1.32522	1.061	-2.60215	1.11435	-1.13827	0.437557	1.12994	1.395	1.21354	-1.08766	-1.48208	-1.05423
16704027	ZNF37A	NM_001007094 // ZNF37A // zinc finger protein 37A // 10p11.2 // 7587 /// NM_001178101 // ZNF37A // zinc finger protein 37A // 10p11.2 // 7587 /// NM_003421 // ZNF37A // zinc finger protein 37A // 10p11.2 // 7587 /// XM_005252581 // ZNF37A // zinc finger protein 37A // 10p11.2 // 7587 /// XM_005252582 // ZNF37A // zinc finger protein 37A // 10p11.2 // 7587 /// XM_005252583 // ZNF37A // zinc finger…	0.697444	-1.05171	1.0731	-1.0161	-1.42616	-1.02511	1.03349	0.782435	-1.03638	1.02944	-1.01081	-1.28257	1.02176	-1.13914
16874890	SIGLEC6	NM_001177547 // SIGLEC6 // sialic acid binding Ig-like lectin 6 // 19q13.3 // 946 /// NM_001177548 // SIGLEC6 // sialic acid binding Ig-like lectin 6 // 19q13.3 // 946 /// NM_001177549 // SIGLEC6 // sialic acid binding Ig-like lectin 6 // 19q13.3 // 946 /// NM_001245 // SIGLEC6 // sialic acid binding Ig-like lectin 6 // 19q13.3 // 946 /// NM_198845 // SIGLEC6 // sialic acid binding Ig-like lectin…	0.452084	-1.07345	-1.18558	-1.03281	-1.24977	1.11283	-1.58493	0.666186	1.04103	-1	-1.19389	1.16613	-1.03534	1.19948
17083614	LURAP1L	NM_203403 // LURAP1L // leucine rich adaptor protein 1-like // 9p23 // 286343 /// XM_005251443 // LURAP1L // leucine rich adaptor protein 1-like // 9p23 // 286343 /// ENST00000319264 // LURAP1L // leucine rich adaptor protein 1-like // 9p23 // 286343 /// ENST00000489107 // LURAP1L // leucine rich adaptor protein 1-like // 9p23 // 286343 /// AK074752 // LURAP1L // leucine rich adaptor protein 1-li…	0.863885	-1.01691	-1.28377	-1.17237	-1.06479	-1.09048	1.71855	0.00908029	-1.36972	-1.09294	-1.31786	-1.67079	-1.11752	-1.10329
16697221	TRMT1L	NM_001202423 // TRMT1L // tRNA methyltransferase 1 like // 1q25.2 // 81627 /// NM_030934 // TRMT1L // tRNA methyltransferase 1 like // 1q25.2 // 81627 /// XM_011510027 // TRMT1L // tRNA methyltransferase 1 like // 1q25.2 // 81627 /// XM_011510028 // TRMT1L // tRNA methyltransferase 1 like // 1q25.2 // 81627 /// ENST00000367506 // TRMT1L // tRNA methyltransferase 1 like // 1q25.2 // 81627 /// ENST…	0.854813	1.03472	-1.17731	1.01462	1.12616	-1.03495	-1.15471	0.15696	1.32296	-1.09688	2.25916	1.41498	-1.02267	1.14468
16763410	NELL2	NM_001145107 // NELL2 // neural EGFL like 2 // 12q12 // 4753 /// NM_001145108 // NELL2 // neural EGFL like 2 // 12q12 // 4753 /// NM_001145109 // NELL2 // neural EGFL like 2 // 12q12 // 4753 /// NM_001145110 // NELL2 // neural EGFL like 2 // 12q12 // 4753 /// NM_006159 // NELL2 // neural EGFL like 2 // 12q12 // 4753 /// XM_005268905 // NELL2 // neural EGFL like 2 // 12q12 // 4753 /// XM_011538396…	0.298713	-1.05887	-1.11781	-1	-1.18753	1.04086	-1.14509	0.743159	1.01768	-1.0096	1.09857	1.18071	-1.29202	1.03997
17092615	PSIP1	NM_001128217 // PSIP1 // PC4 and SFRS1 interacting protein 1 // 9p22.3 // 11168 /// NM_021144 // PSIP1 // PC4 and SFRS1 interacting protein 1 // 9p22.3 // 11168 /// NM_033222 // PSIP1 // PC4 and SFRS1 interacting protein 1 // 9p22.3 // 11168 /// XM_005251358 // PSIP1 // PC4 and SFRS1 interacting protein 1 // 9p22.3 // 11168 /// XM_011517697 // PSIP1 // PC4 and SFRS1 interacting protein 1 // 9p22.…	0.691344	-1.02888	-1.28004	1.22253	1.16768	1.03291	-1.19519	0.469654	1.05381	-1.02691	1.40525	1.24384	-1.06231	1.00664
17101737	CA5B	ENST00000498004 // CA5B // carbonic anhydrase VB, mitochondrial // Xp21.1 // 11238 /// OTTHUMT00000354937 // CA5B // carbonic anhydrase VB, mitochondrial // Xp21.1 // 11238	0.447561	1.09109	1.06115	1.20098	-1.11894	1.3199	-1.0362	0.0592215	1.26737	1.07055	2.92407	-1.05151	1.01944	1.30048
16658962	ANGPTL7	NM_021146 // ANGPTL7 // angiopoietin like 7 // 1p36 // 10218 /// ENST00000376819 // ANGPTL7 // angiopoietin like 7 // 1p36 // 10218 /// ENST00000476934 // ANGPTL7 // angiopoietin like 7 // 1p36 // 10218 /// AB593026 // ANGPTL7 // angiopoietin like 7 // 1p36 // 10218 /// AB593027 // ANGPTL7 // angiopoietin like 7 // 1p36 // 10218 /// AY358301 // ANGPTL7 // angiopoietin like 7 // 1p36 // 10218 /// …	0.21996	1.10783	-1.03298	1.17875	1.15831	1.1586	-1.31676	0.246965	1.10095	-1.00134	-1.00269	1.08136	-1.07453	1.2051
16961616	TNFSF10	NM_001190942 // TNFSF10 // tumor necrosis factor (ligand) superfamily, member 10 // 3q26 // 8743 /// NM_001190943 // TNFSF10 // tumor necrosis factor (ligand) superfamily, member 10 // 3q26 // 8743 /// NM_003810 // TNFSF10 // tumor necrosis factor (ligand) superfamily, member 10 // 3q26 // 8743 /// NR_033994 // TNFSF10 // tumor necrosis factor (ligand) superfamily, member 10 // 3q26 // 8743 /// E…	0.346998	1.17265	-1.06561	1.04523	1.18196	1.1516	1.11524	0.190457	1.25518	-1.03753	1.37372	1.01106	1.23726	1.1274
16834056	CDC6	NM_001254 // CDC6 // cell division cycle 6 // 17q21.3 // 990 /// XM_011525541 // CDC6 // cell division cycle 6 // 17q21.3 // 990 /// XM_011525542 // CDC6 // cell division cycle 6 // 17q21.3 // 990 /// ENST00000209728 // CDC6 // cell division cycle 6 // 17q21.3 // 990 /// ENST00000473555 // CDC6 // cell division cycle 6 // 17q21.3 // 990 /// ENST00000577249 // CDC6 // cell division cycle 6 // 17q2…	0.134802	1.34482	1.16093	1.03343	2.31687	1.18762	1.07423	0.865435	1.03194	-1.08602	1.3144	-1.31021	1.53842	-1.52737
17068905	PCMTD1	AF293366 // PCMTD1 // protein-L-isoaspartate (D-aspartate) O-methyltransferase domain containing 1 // 8q11.23 // 115294	0.132797	1.09812	-1.12358	1.11401	1.0782	1.05161	1.02256	0.260847	1.07032	-1.14983	1.15104	1.02256	1.02604	1.01881
16990920	GRPEL2	NM_152407 // GRPEL2 // GrpE-like 2, mitochondrial (E. coli) // 5q32 // 134266 /// ENST00000329271 // GRPEL2 // GrpE-like 2, mitochondrial (E. coli) // 5q32 // 134266 /// ENST00000416916 // GRPEL2 // GrpE-like 2, mitochondrial (E. coli) // 5q32 // 134266 /// ENST00000507562 // GRPEL2 // GrpE-like 2, mitochondrial (E. coli) // 5q32 // 134266 /// ENST00000513661 // GRPEL2 // GrpE-like 2, mitochondri…	0.117247	1.15996	-1.25946	1.0984	1.57556	-1.13731	1.27496	0.0146183	1.29455	-1.01468	-1.17915	1.26738	1.72858	1.26043
16878748	SPAST	NM_014946 // SPAST // spastin // 2p24-p21 // 6683 /// NM_199436 // SPAST // spastin // 2p24-p21 // 6683 /// XM_005264516 // SPAST // spastin // 2p24-p21 // 6683 /// XM_011533067 // SPAST // spastin // 2p24-p21 // 6683 /// ENST00000315285 // SPAST // spastin // 2p24-p21 // 6683 /// ENST00000345662 // SPAST // spastin // 2p24-p21 // 6683 /// ENST00000615843 // SPAST // spastin // 2p24-p21 // 6683 /…	0.159079	1.11137	1.01702	1.0959	1.13588	-1.11656	1.11335	0.860622	1.0125	-1.18154	1.16708	1.189	-1.07785	-1.04227
16957363	BTLA	NM_001085357 // BTLA // B and T lymphocyte associated // 3q13.2 // 151888 /// NM_181780 // BTLA // B and T lymphocyte associated // 3q13.2 // 151888 /// XM_011512446 // BTLA // B and T lymphocyte associated // 3q13.2 // 151888 /// XM_011512447 // BTLA // B and T lymphocyte associated // 3q13.2 // 151888 /// ENST00000334529 // BTLA // B and T lymphocyte associated // 3q13.2 // 151888 /// ENST00000…	0.554118	1.06876	-1.365	1.25347	-1.23373	1.3548	-1.1709	0.624468	1.05638	1.1045	-1.05552	1.0962	1.25129	-1.02908
16992240	GABRP	NM_001291985 // GABRP // gamma-aminobutyric acid (GABA) A receptor, pi // 5q35.1 // 2568 /// NM_014211 // GABRP // gamma-aminobutyric acid (GABA) A receptor, pi // 5q35.1 // 2568 /// XM_005265872 // GABRP // gamma-aminobutyric acid (GABA) A receptor, pi // 5q35.1 // 2568 /// XM_011534502 // GABRP // gamma-aminobutyric acid (GABA) A receptor, pi // 5q35.1 // 2568 /// XM_011534503 // GABRP // gamma…	0.140611	1.11653	1.00354	-1.09273	1.35671	1.12552	1.12365	0.647701	1.03277	-1.05832	1.06465	-1.01866	-1.01054	1.22677
16788046	GSKIP	NM_001271904 // GSKIP // GSK3B interacting protein // 14q32.2 // 51527 /// NM_001271905 // GSKIP // GSK3B interacting protein // 14q32.2 // 51527 /// NM_001271906 // GSKIP // GSK3B interacting protein // 14q32.2 // 51527 /// NM_016472 // GSKIP // GSK3B interacting protein // 14q32.2 // 51527 /// ENST00000438650 // GSKIP // GSK3B interacting protein // 14q32.2 // 51527 /// ENST00000553699 // GSKIP…	0.849423	-1.01424	1.05587	-1.03969	-1.062	1.07211	-1.0278	0.022612	1.21978	1.09886	1.15759	1.0902	1.14309	1.0269
16981115	TKTL2	NM_032136 // TKTL2 // transketolase-like 2 // 4q32.2 // 84076 /// BC028707 // TKTL2 // transketolase-like 2 // 4q32.2 // 84076 /// BC125101 // TKTL2 // transketolase-like 2 // 4q32.2 // 84076 /// BC142943 // TKTL2 // transketolase-like 2 // 4q32.2 // 84076 /// uc003iqp.4 // TKTL2 // transketolase-like 2 // 4q32.2 // 84076 /// ENST00000280605 // TKTL2 // transketolase-like 2 // 4q32.2 // 84076 ///…	0.29979	-1.20131	-1.473	-1.23122	1.02644	1.17048	-1.42506	0.738343	1.05912	1.34874	-2.31316	1.46695	1.32343	1.14392
17098808	GOLGA2	NM_004486 // GOLGA2 // golgin A2 // 9q34.11 // 2801 /// XM_005251930 // GOLGA2 // golgin A2 // 9q34.11 // 2801 /// XM_005251931 // GOLGA2 // golgin A2 // 9q34.11 // 2801 /// XM_005251932 // GOLGA2 // golgin A2 // 9q34.11 // 2801 /// ENST00000421699 // GOLGA2 // golgin A2 // 9q34.11 // 2801 /// ENST00000450617 // GOLGA2 // golgin A2 // 9q34.11 // 2801 /// ENST00000458730 // GOLGA2 // golgin A2 // …	0.756663	-1.03674	-1.169	1.00221	1.27856	-1.41961	1.09438	0.744043	-1.03877	1.17472	-1.01529	-1.29537	1.16213	1.07451
16709429	NHLRC2	NM_198514 // NHLRC2 // NHL repeat containing 2 // 10q25.3 // 374354 /// XM_011539769 // NHLRC2 // NHL repeat containing 2 // 10q25.3 // 374354 /// ENST00000369301 // NHLRC2 // NHL repeat containing 2 // 10q25.3 // 374354 /// ENST00000468890 // NHLRC2 // NHL repeat containing 2 // 10q25.3 // 374354 /// AK126751 // NHLRC2 // NHL repeat containing 2 // 10q25.3 // 374354 /// BC032598 // NHLRC2 // NHL…	0.526517	-1.06602	-1.12817	-1.06606	1.22834	-1.21245	-1.02187	0.505	1.06971	1.06203	1.56347	-1.00279	-1.1259	1.19802
16965880	DTHD1	NM_001136536 // DTHD1 // death domain containing 1 // 4p14 // 401124 /// NM_001170700 // DTHD1 // death domain containing 1 // 4p14 // 401124 /// XM_006714014 // DTHD1 // death domain containing 1 // 4p14 // 401124 /// XM_011513693 // DTHD1 // death domain containing 1 // 4p14 // 401124 /// XM_011513694 // DTHD1 // death domain containing 1 // 4p14 // 401124 /// XM_011513695 // DTHD1 // death dom…	0.565437	1.04548	1.28688	-1.17953	1.17864	-1.0615	1.00883	0.405816	-1.06716	1.05056	-1.27499	-1.30066	1.05017	1.05315
16947829	SEC62	NM_003262 // SEC62 // SEC62 homolog, preprotein translocation factor // 3q26.2 // 7095 /// XM_011513114 // SEC62 // SEC62 homolog, preprotein translocation factor // 3q26.2 // 7095 /// ENST00000337002 // SEC62 // SEC62 homolog, preprotein translocation factor // 3q26.2 // 7095 /// ENST00000460513 // SEC62 // SEC62 homolog, preprotein translocation factor // 3q26.2 // 7095 /// ENST00000461933 // S…	0.774335	1.01252	-1.00125	-1.00025	-1.08422	1.2529	1.0494	0.534301	1.02757	1.04043	1.05336	-1.05392	-1.00504	1.00605
16974749	KCNIP4	NM_001035003 // KCNIP4 // Kv channel interacting protein 4 // 4p15.32 // 80333 /// NM_001035004 // KCNIP4 // Kv channel interacting protein 4 // 4p15.32 // 80333 /// NM_025221 // KCNIP4 // Kv channel interacting protein 4 // 4p15.32 // 80333 /// NM_147181 // KCNIP4 // Kv channel interacting protein 4 // 4p15.32 // 80333 /// NM_147182 // KCNIP4 // Kv channel interacting protein 4 // 4p15.32 // 803…	0.686269	1.04203	1.15414	-1.08281	1.13879	-1.10933	1.11103	0.29336	1.11639	1.04332	-1.00193	1.47613	1.08263	-1.07145
16817182	LCMT1	NM_001032391 // LCMT1 // leucine carboxyl methyltransferase 1 // 16p12.1 // 51451 /// NM_016309 // LCMT1 // leucine carboxyl methyltransferase 1 // 16p12.1 // 51451 /// XM_005255354 // LCMT1 // leucine carboxyl methyltransferase 1 // 16p12.1 // 51451 /// XM_011545862 // LCMT1 // leucine carboxyl methyltransferase 1 // 16p12.1 // 51451 /// XM_011545863 // LCMT1 // leucine carboxyl methyltransferas…	0.622901	-1.05334	-1.26466	-1.22644	1.45121	1.19653	-1.17338	0.222366	-1.14315	-1.08338	1.02953	-1.23482	-1.16168	1.00964
16818630	PHKB	NM_000293 // PHKB // phosphorylase kinase, beta // 16q12-q13 // 5257 /// NM_001031835 // PHKB // phosphorylase kinase, beta // 16q12-q13 // 5257 /// XM_005255983 // PHKB // phosphorylase kinase, beta // 16q12-q13 // 5257 /// XM_005255984 // PHKB // phosphorylase kinase, beta // 16q12-q13 // 5257 /// XM_011523106 // PHKB // phosphorylase kinase, beta // 16q12-q13 // 5257 /// XM_011523107 // PHKB /…	0.877236	1.01535	-1.02956	-1.016	1.1365	1.09869	-1.12063	0.271764	1.11875	1.0449	1.30763	-1.15119	1.10314	1.00019
16999321	ZNF608	NM_020747 // ZNF608 // zinc finger protein 608 // 5q23.2 // 57507 /// XM_005272037 // ZNF608 // zinc finger protein 608 // 5q23.2 // 57507 /// XM_005272038 // ZNF608 // zinc finger protein 608 // 5q23.2 // 57507 /// XM_005272039 // ZNF608 // zinc finger protein 608 // 5q23.2 // 57507 /// XM_005272040 // ZNF608 // zinc finger protein 608 // 5q23.2 // 57507 /// XM_011543520 // ZNF608 // zinc finger…	0.842406	1.02832	-1.02773	-1.22215	1.21983	-1.12689	1.03378	0.152634	1.23767	1.03042	1.31287	-1.01546	1.64938	1.1893
16901624	MALL	NM_005434 // MALL // mal, T-cell differentiation protein-like // 2q13 // 7851 /// ENST00000272462 // MALL // mal, T-cell differentiation protein-like // 2q13 // 7851 /// ENST00000424988 // MALL // mal, T-cell differentiation protein-like // 2q13 // 7851 /// ENST00000427178 // MALL // mal, T-cell differentiation protein-like // 2q13 // 7851 /// BC003179 // MALL // mal, T-cell differentiation prote…	0.937476	-1.01016	1.39503	-1.05435	1.02509	-1.06233	-1.08463	0.132679	1.23015	1.30107	1.16059	1.16958	-1.19348	1.17694
17044071	DNAH11	NM_001277115 // DNAH11 // dynein, axonemal, heavy chain 11 // 7p21 // 8701 /// ENST00000328843 // DNAH11 // dynein, axonemal, heavy chain 11 // 7p21 // 8701 /// ENST00000409508 // DNAH11 // dynein, axonemal, heavy chain 11 // 7p21 // 8701 /// ENST00000421290 // DNAH11 // dynein, axonemal, heavy chain 11 // 7p21 // 8701 /// ENST00000465129 // DNAH11 // dynein, axonemal, heavy chain 11 // 7p21 // 8…	0.159481	1.16515	1.20875	1.19589	-1.04711	1.16835	1.39876	0.103104	1.19815	-1.06862	-1.00982	1.15309	1.53282	1.27495
16987377	GPR150	NM_199243 // GPR150 // G protein-coupled receptor 150 // 5q15 // 285601 /// XM_011543337 // GPR150 // G protein-coupled receptor 150 // 5q15 // 285601 /// ENST00000380007 // GPR150 // G protein-coupled receptor 150 // 5q15 // 285601 /// BC030197 // GPR150 // G protein-coupled receptor 150 // 5q15 // 285601 /// JF810884 // GPR150 // G protein-coupled receptor 150 // 5q15 // 285601 /// OTTHUMT00000…	0.482225	1.10061	-1.29308	-1.10731	1.33413	1.72352	-1.17678	0.140291	1.23555	-1.15338	1.56873	-1.12591	1.06099	1.46016
16887589	CYBRD1	NM_001127383 // CYBRD1 // cytochrome b reductase 1 // 2q31.1 // 79901 /// NM_001256909 // CYBRD1 // cytochrome b reductase 1 // 2q31.1 // 79901 /// NM_024843 // CYBRD1 // cytochrome b reductase 1 // 2q31.1 // 79901 /// ENST00000321348 // CYBRD1 // cytochrome b reductase 1 // 2q31.1 // 79901 /// ENST00000375252 // CYBRD1 // cytochrome b reductase 1 // 2q31.1 // 79901 /// ENST00000409484 // CYBRD1 …	0.43768	1.07013	1.16888	1.00609	1.22503	1.02001	1.28905	0.0922303	1.17026	1.34584	-1.28875	1.04458	1.42253	-1.00049
16982110	LRP2BP	NM_018409 // LRP2BP // LRP2 binding protein // 4q35.1 // 55805 /// XM_005263125 // LRP2BP // LRP2 binding protein // 4q35.1 // 55805 /// XM_006714260 // LRP2BP // LRP2 binding protein // 4q35.1 // 55805 /// XM_006714261 // LRP2BP // LRP2 binding protein // 4q35.1 // 55805 /// XM_006714265 // LRP2BP // LRP2 binding protein // 4q35.1 // 55805 /// XM_011532108 // LRP2BP // LRP2 binding protein // 4q…	0.0596752	-1.13322	-1.05393	-1.02624	-1.09421	-1.03357	1.0643	0.384159	1.05456	-1.00613	1.27358	-1.29624	-1.3558	1.01268
16845817	DCAKD	NM_001128631 // DCAKD // dephospho-CoA kinase domain containing // 17q21.31 // 79877 /// NM_001288654 // DCAKD // dephospho-CoA kinase domain containing // 17q21.31 // 79877 /// NM_001288655 // DCAKD // dephospho-CoA kinase domain containing // 17q21.31 // 79877 /// NM_024819 // DCAKD // dephospho-CoA kinase domain containing // 17q21.31 // 79877 /// XM_005257688 // DCAKD // dephospho-CoA kinase …	0.545182	-1.0892	-1.44547	-1.21186	1.26991	1.25873	-1.0612	0.435404	1.11734	-1.04994	1.01435	-1.03641	1.71675	-1.12591
16705247	NRBF2	NM_001282405 // NRBF2 // nuclear receptor binding factor 2 // 10q21.3 // 29982 /// NM_030759 // NRBF2 // nuclear receptor binding factor 2 // 10q21.3 // 29982 /// XM_006717810 // NRBF2 // nuclear receptor binding factor 2 // 10q21.3 // 29982 /// ENST00000277746 // NRBF2 // nuclear receptor binding factor 2 // 10q21.3 // 29982 /// ENST00000435510 // NRBF2 // nuclear receptor binding factor 2 // 10…	0.281541	1.15312	1.15056	-1.54369	1.87318	1.21107	1.02569	0.941259	1.00947	1.16419	-1.13013	-1.44098	1.10393	1.01816
16942538	FAM19A1	NM_001252216 // FAM19A1 // family with sequence similarity 19 (chemokine (C-C motif)-like), member A1 // 3p14.1 // 407738 /// NM_213609 // FAM19A1 // family with sequence similarity 19 (chemokine (C-C motif)-like), member A1 // 3p14.1 // 407738 /// ENST00000478136 // FAM19A1 // family with sequence similarity 19 (chemokine (C-C motif)-like), member A1 // 3p14.1 // 407738 /// ENST00000491017 // FA…	0.837418	-1.01383	1.13043	1.14039	-1.15198	1.03556	-1.63928	0.174723	-1.10055	-1.09301	-1.18947	-1.09808	1.06038	-1.17651
16862926	ZNF225	NM_013362 // ZNF225 // zinc finger protein 225 // 19q13.2 // 7768 /// XM_005259222 // ZNF225 // zinc finger protein 225 // 19q13.2 // 7768 /// XM_005259223 // ZNF225 // zinc finger protein 225 // 19q13.2 // 7768 /// XM_011527285 // ZNF225 // zinc finger protein 225 // 19q13.2 // 7768 /// XM_011527286 // ZNF225 // zinc finger protein 225 // 19q13.2 // 7768 /// XM_011527287 // ZNF225 // zinc finger…	0.629624	-1.06272	-1.64433	1.01318	1.09888	-1.03915	-1.00768	0.711241	-1.04767	1.009	-1.19542	-1.70811	1.08603	1.11844
16871272	ZNF599	NM_001007248 // ZNF599 // zinc finger protein 599 // 19q13.11 // 148103 /// ENST00000329285 // ZNF599 // zinc finger protein 599 // 19q13.11 // 148103 /// ENST00000587354 // ZNF599 // zinc finger protein 599 // 19q13.11 // 148103 /// ENST00000588760 // ZNF599 // zinc finger protein 599 // 19q13.11 // 148103 /// ENST00000588788 // ZNF599 // zinc finger protein 599 // 19q13.11 // 148103 /// AK30254…	0.741816	-1.05173	-1.34318	-1.11924	-1.29542	1.29343	1.30744	0.145669	-1.26669	-2.16281	1.26101	-1.10383	-1.20367	-1.01523
16949537	TP63	NM_001114978 // TP63 // tumor protein p63 // 3q28 // 8626 /// NM_001114979 // TP63 // tumor protein p63 // 3q28 // 8626 /// NM_001114980 // TP63 // tumor protein p63 // 3q28 // 8626 /// NM_001114981 // TP63 // tumor protein p63 // 3q28 // 8626 /// NM_001114982 // TP63 // tumor protein p63 // 3q28 // 8626 /// NM_003722 // TP63 // tumor protein p63 // 3q28 // 8626 /// XM_005247843 // TP63 // tumor …	0.695249	-1.03748	-1.55922	1.14869	-1.20676	-1.05791	1.3366	0.608131	-1.0495	-1.02938	-1.20697	-1.07052	1.06844	-1.02261
17059756	CDK6	NM_001145306 // CDK6 // cyclin-dependent kinase 6 // 7q21-q22 // 1021 /// NM_001259 // CDK6 // cyclin-dependent kinase 6 // 7q21-q22 // 1021 /// XM_006715835 // CDK6 // cyclin-dependent kinase 6 // 7q21-q22 // 1021 /// XM_006715836 // CDK6 // cyclin-dependent kinase 6 // 7q21-q22 // 1021 /// XM_011515731 // CDK6 // cyclin-dependent kinase 6 // 7q21-q22 // 1021 /// ENST00000265734 // CDK6 // cycli…	0.237995	-1.16237	-1.05467	-1.31114	-1.31614	-1.23715	1.03592	0.55554	-1.0756	1.73169	-1.31764	-1.09266	-1.42383	-1.17802
17079114	TRIQK	NM_001171795 // TRIQK // triple QxxK/R motif containing // 8q22.1 // 286144 /// NM_001171796 // TRIQK // triple QxxK/R motif containing // 8q22.1 // 286144 /// NM_001171797 // TRIQK // triple QxxK/R motif containing // 8q22.1 // 286144 /// NM_001171798 // TRIQK // triple QxxK/R motif containing // 8q22.1 // 286144 /// NM_001171799 // TRIQK // triple QxxK/R motif containing // 8q22.1 // 286144 ///…	0.391954	1.0849	1.5072	-1.56789	1.15546	1.01326	1.10014	0.0708221	1.20394	1.12921	1.68407	1.14885	-1.12217	-1.11424
16734929	TRIM5	NM_033034 // TRIM5 // tripartite motif containing 5 // 11p15 // 85363 /// NM_033092 // TRIM5 // tripartite motif containing 5 // 11p15 // 85363 /// NM_033093 // TRIM5 // tripartite motif containing 5 // 11p15 // 85363 /// XM_005253183 // TRIM5 // tripartite motif containing 5 // 11p15 // 85363 /// XM_005253184 // TRIM5 // tripartite motif containing 5 // 11p15 // 85363 /// XM_006718358 // TRIM5 /…	0.598123	1.04715	1.44097	1.01543	-1.0254	-1.10094	-1.17866	0.637224	-1.04201	-1.11767	-1.20398	1.02675	1.06776	-1.09398
16854425	CHST9	NM_001256316 // CHST9 // carbohydrate (N-acetylgalactosamine 4-0) sulfotransferase 9 // 18q11.2 // 83539 /// NM_031422 // CHST9 // carbohydrate (N-acetylgalactosamine 4-0) sulfotransferase 9 // 18q11.2 // 83539 /// XM_005258362 // CHST9 // carbohydrate (N-acetylgalactosamine 4-0) sulfotransferase 9 // 18q11.2 // 83539 /// XM_006722555 // CHST9 // carbohydrate (N-acetylgalactosamine 4-0) sulfotran…	0.900927	-1.04017	1.02984	1.87751	-1.01656	-1.13372	-2.63963	0.240072	-1.47238	-2.88803	-1.18468	1.90261	-1.36674	1.01143
16975560	KCTD8	NM_198353 // KCTD8 // potassium channel tetramerization domain containing 8 // 4p13 // 386617 /// XM_011513689 // KCTD8 // potassium channel tetramerization domain containing 8 // 4p13 // 386617 /// XM_011513690 // KCTD8 // potassium channel tetramerization domain containing 8 // 4p13 // 386617 /// ENST00000360029 // KCTD8 // potassium channel tetramerization domain containing 8 // 4p13 // 386617…	0.793314	-1.0356	1.04332	1.06967	-1.32736	1.02629	-1	0.140129	-1.23328	-1.00229	-1.10193	1.05202	-1.17868	-1.91962
16669821	LIX1L	NM_153713 // LIX1L // limb and CNS expressed 1 like // 1q21.1 // 128077 /// ENST00000604000 // LIX1L // limb and CNS expressed 1 like // 1q21.1 // 128077 /// BC035727 // LIX1L // limb and CNS expressed 1 like // 1q21.1 // 128077 /// OTTHUMT00000038513 // LIX1L // limb and CNS expressed 1 like // 1q21.1 // 128077 /// uc001enr.3 // LIX1L // limb and CNS expressed 1 like // 1q21.1 // 128077	0.895248	1.02496	1.08212	-1.21931	1.03551	-1.40632	1.33264	0.0957624	1.40307	2.08765	-1.19694	2.66233	1.5459	-1.00814
16705260	REEP3	NM_001001330 // REEP3 // receptor accessory protein 3 // 10q21.3 // 221035 /// XM_011539501 // REEP3 // receptor accessory protein 3 // 10q21.3 // 221035 /// ENST00000298249 // REEP3 // receptor accessory protein 3 // 10q21.3 // 221035 /// ENST00000373758 // REEP3 // receptor accessory protein 3 // 10q21.3 // 221035 /// AK289976 // REEP3 // receptor accessory protein 3 // 10q21.3 // 221035 /// AY…	0.913923	-1.00865	1.23222	-1.13641	-1.05171	-1.09018	1.29376	0.222838	-1.10679	1.10204	-1.18632	-1.00954	-1.12264	-1.17774
16792715	CDKL1	NM_001282236 // CDKL1 // cyclin-dependent kinase-like 1 (CDC2-related kinase) // 14q21.3 // 8814 /// NM_004196 // CDKL1 // cyclin-dependent kinase-like 1 (CDC2-related kinase) // 14q21.3 // 8814 /// XM_005268157 // CDKL1 // cyclin-dependent kinase-like 1 (CDC2-related kinase) // 14q21.3 // 8814 /// XM_005268159 // CDKL1 // cyclin-dependent kinase-like 1 (CDC2-related kinase) // 14q21.3 // 8814 //…	0.0734423	1.13913	-1.03436	1.09777	1.03641	1.27783	1.01951	0.866605	1.01118	1.04935	1.10609	1.02259	-1.01468	-1.05011
16898558	BMP10	NM_014482 // BMP10 // bone morphogenetic protein 10 // 2p13.3 // 27302 /// ENST00000295379 // BMP10 // bone morphogenetic protein 10 // 2p13.3 // 27302 /// AF101441 // BMP10 // bone morphogenetic protein 10 // 2p13.3 // 27302 /// BC069080 // BMP10 // bone morphogenetic protein 10 // 2p13.3 // 27302 /// BC101734 // BMP10 // bone morphogenetic protein 10 // 2p13.3 // 27302 /// BC105063 // BMP10 // …	0.514822	-1.06368	-1.20688	-1.14623	2.22809	-1.31493	-1.42486	0.012239	1.32903	1.16717	1.2849	1.40905	1.09947	1.23118
16798842	FAN1	NM_001146094 // FAN1 // FANCD2/FANCI-associated nuclease 1 // 15q13.2-q13.3 // 22909 /// NM_001146095 // FAN1 // FANCD2/FANCI-associated nuclease 1 // 15q13.2-q13.3 // 22909 /// NM_001146096 // FAN1 // FANCD2/FANCI-associated nuclease 1 // 15q13.2-q13.3 // 22909 /// NM_014967 // FAN1 // FANCD2/FANCI-associated nuclease 1 // 15q13.2-q13.3 // 22909 /// XM_005254232 // FAN1 // FANCD2/FANCI-associate…	0.20957	-1.16158	-1.68582	-1.29774	1.03146	1.27204	-1.19702	0.496576	1.08169	1.05954	1.39766	-1.32765	1.03455	1.03463
16975333	SMIM14	NM_174921 // SMIM14 // small integral membrane protein 14 // 4p14 // 201895 /// XM_011513640 // SMIM14 // small integral membrane protein 14 // 4p14 // 201895 /// ENST00000295958 // SMIM14 // small integral membrane protein 14 // 4p14 // 201895 /// ENST00000505729 // SMIM14 // small integral membrane protein 14 // 4p14 // 201895 /// ENST00000507613 // SMIM14 // small integral membrane protein 14 …	0.57756	-1.10106	-1.10202	-1.31303	1.08787	-1.36186	1.36558	0.132511	1.31732	1.26635	-1.27767	1.70064	1.4207	1.09677
16676673	IL20	NM_018724 // IL20 // interleukin 20 // 1q32 // 50604 /// XM_005273152 // IL20 // interleukin 20 // 1q32 // 50604 /// ENST00000367096 // IL20 // interleukin 20 // 1q32 // 50604 /// ENST00000367098 // IL20 // interleukin 20 // 1q32 // 50604 /// ENST00000391930 // IL20 // interleukin 20 // 1q32 // 50604 /// AF224266 // IL20 // interleukin 20 // 1q32 // 50604 /// AY358320 // IL20 // interleukin 20 //…	0.0965661	1.29559	-1.21197	1.12841	1.22197	-1.08789	2.92786	0.351844	1.1469	-1.01168	-1.02897	-1.32065	1.23066	1.45267
16957433	CD200R1	NM_138806 // CD200R1 // CD200 receptor 1 // 3q13.2 // 131450 /// NM_138939 // CD200R1 // CD200 receptor 1 // 3q13.2 // 131450 /// NM_138940 // CD200R1 // CD200 receptor 1 // 3q13.2 // 131450 /// NM_170780 // CD200R1 // CD200 receptor 1 // 3q13.2 // 131450 /// XM_006713492 // CD200R1 // CD200 receptor 1 // 3q13.2 // 131450 /// ENST00000295863 // CD200R1 // CD200 receptor 1 // 3q13.2 // 131450 /// …	0.744304	-1.03698	-1.2265	-1.58734	1.24789	1.33805	1.10273	0.201739	-1.16028	-1.21102	1.23777	-1	-1.29752	-1.34878
16947715	SERPINI1	NM_001122752 // SERPINI1 // serpin peptidase inhibitor, clade I (neuroserpin), member 1 // 3q26.1 // 5274 /// NM_005025 // SERPINI1 // serpin peptidase inhibitor, clade I (neuroserpin), member 1 // 3q26.1 // 5274 /// ENST00000295777 // SERPINI1 // serpin peptidase inhibitor, clade I (neuroserpin), member 1 // 3q26.1 // 5274 /// ENST00000446050 // SERPINI1 // serpin peptidase inhibitor, clade I (n…	0.155858	1.36278	-3.2699	1.21645	2.09987	1.27587	2.13169	0.742485	1.07007	-1.40922	1.87259	1.57249	-1.19458	-1.14918
16882507	RGPD1	NM_001024457 // RGPD1 // RANBP2-like and GRIP domain containing 1 // 2p11.2 // 400966 /// XM_011532844 // RGPD1 // RANBP2-like and GRIP domain containing 1 // 2p11.2 // 400966 /// XM_011532845 // RGPD1 // RANBP2-like and GRIP domain containing 1 // 2p11.2 // 400966 /// XM_011532846 // RGPD1 // RANBP2-like and GRIP domain containing 1 // 2p11.2 // 400966 /// XM_011532847 // RGPD1 // RANBP2-like an…	0.784646	-1.02024	-1.05517	1.00217	-1.17077	1.02772	1.06943	0.237139	1.09433	1.37539	1.07815	-1.07887	1.12014	1.01421
16875026	ZNF616	NM_178523 // ZNF616 // zinc finger protein 616 // 19q13.41 // 90317 /// ENST00000330123 // ZNF616 // zinc finger protein 616 // 19q13.41 // 90317 /// ENST00000596290 // ZNF616 // zinc finger protein 616 // 19q13.41 // 90317 /// ENST00000597013 // ZNF616 // zinc finger protein 616 // 19q13.41 // 90317 /// ENST00000600228 // ZNF616 // zinc finger protein 616 // 19q13.41 // 90317 /// ENST00000600282…	0.833977	1.02729	1.24589	1.33539	-1.25762	1.0683	-1.52977	0.559383	-1.07858	-1.18736	1.48006	-1.14916	-1.57964	-2.31473
17097653	TNFSF8	NM_001244 // TNFSF8 // tumor necrosis factor (ligand) superfamily, member 8 // 9q33 // 944 /// NM_001252290 // TNFSF8 // tumor necrosis factor (ligand) superfamily, member 8 // 9q33 // 944 /// ENST00000223795 // TNFSF8 // tumor necrosis factor (ligand) superfamily, member 8 // 9q33 // 944 /// ENST00000474301 // TNFSF8 // tumor necrosis factor (ligand) superfamily, member 8 // 9q33 // 944 /// ENST…	0.181227	1.1273	1.01265	-1.00687	1.21323	-1.08094	1.34465	0.368042	-1.08151	-1.31929	1.11738	-1.0512	1.00525	-1.2167
16756136	HCFC2	NM_013320 // HCFC2 // host cell factor C2 // 12q23.3 // 29915 /// XM_011538247 // HCFC2 // host cell factor C2 // 12q23.3 // 29915 /// XR_944526 // HCFC2 // host cell factor C2 // 12q23.3 // 29915 /// XR_944527 // HCFC2 // host cell factor C2 // 12q23.3 // 29915 /// ENST00000229330 // HCFC2 // host cell factor C2 // 12q23.3 // 29915 /// ENST00000544223 // HCFC2 // host cell factor C2 // 12q23.3 /…	0.893112	1.01353	1.36421	-1.1163	1.02618	-1.01418	-1.15314	0.855085	1.01844	1.08076	1.18862	-1.05	-1.16166	-1.06077
16702071	FAM208B	NM_017782 // FAM208B // family with sequence similarity 208, member B // 10p15.1 // 54906 /// XM_005252474 // FAM208B // family with sequence similarity 208, member B // 10p15.1 // 54906 /// XM_005252475 // FAM208B // family with sequence similarity 208, member B // 10p15.1 // 54906 /// XM_005252476 // FAM208B // family with sequence similarity 208, member B // 10p15.1 // 54906 /// XM_005252478 /…	0.963859	-1.00562	1.01983	-1.01939	-1.27043	1.03594	1.5494	0.596212	-1.06825	1.13683	-1.05063	-1.47031	-1.05219	-1.18631
17025267	SOD2	NM_000636 // SOD2 // superoxide dismutase 2, mitochondrial // 6q25.3 // 6648 /// NM_001024465 // SOD2 // superoxide dismutase 2, mitochondrial // 6q25.3 // 6648 /// NM_001024466 // SOD2 // superoxide dismutase 2, mitochondrial // 6q25.3 // 6648 /// AK296809 // SOD2 // superoxide dismutase 2, mitochondrial // 6q25.3 // 6648 /// AK304766 // SOD2 // superoxide dismutase 2, mitochondrial // 6q25.3 //…	0.955434	1.00752	1.0946	1.01372	-1.60349	-1.01422	1.52818	0.437168	-1.11188	1.09654	-1.00546	-1.66884	-1.10171	-1.08871
16667258	FNBP1L	NM_001024948 // FNBP1L // formin binding protein 1-like // 1p22.1 // 54874 /// NM_001164473 // FNBP1L // formin binding protein 1-like // 1p22.1 // 54874 /// NM_017737 // FNBP1L // formin binding protein 1-like // 1p22.1 // 54874 /// XM_011541625 // FNBP1L // formin binding protein 1-like // 1p22.1 // 54874 /// XM_011541626 // FNBP1L // formin binding protein 1-like // 1p22.1 // 54874 /// ENST000…	0.605911	1.05033	1.39316	1.41189	-1.16222	-1.00705	1.00372	0.761937	1.0291	1.01739	1.64021	-1.182	-1.178	-1.04347
16947960	TMEM212	NM_001164436 // TMEM212 // transmembrane protein 212 // 3q26.31 // 389177 /// XM_011512817 // TMEM212 // transmembrane protein 212 // 3q26.31 // 389177 /// XM_011512818 // TMEM212 // transmembrane protein 212 // 3q26.31 // 389177 /// XM_011512819 // TMEM212 // transmembrane protein 212 // 3q26.31 // 389177 /// ENST00000334567 // TMEM212 // transmembrane protein 212 // 3q26.31 // 389177 /// ENST00…	0.371053	1.09671	1.16453	-1.0337	1.39393	-1.48748	1.20726	0.570726	-1.05939	1.04664	-1.05788	1.05221	-1.15617	-1.13217
16768401	KERA	NM_007035 // KERA // keratocan // 12q22 // 11081 /// XM_011537781 // KERA // keratocan // 12q22 // 11081 /// ENST00000266719 // KERA // keratocan // 12q22 // 11081 /// AF063301 // KERA // keratocan // 12q22 // 11081 /// AF205403 // KERA // keratocan // 12q22 // 11081 /// BC032667 // KERA // keratocan // 12q22 // 11081 /// OTTHUMT00000407149 // KERA // keratocan // 12q22 // 11081 /// uc001tbl.3 //…	0.867624	1.01319	1.17639	-1.10493	1.03361	-1.08978	1.01108	0.50173	-1.05492	-1.14896	-1.30088	1.08994	1.21691	1.03682
16771756	RSRC2	NM_023012 // RSRC2 // arginine/serine-rich coiled-coil 2 // 12q24.31 // 65117 /// NR_036434 // RSRC2 // arginine/serine-rich coiled-coil 2 // 12q24.31 // 65117 /// NR_036435 // RSRC2 // arginine/serine-rich coiled-coil 2 // 12q24.31 // 65117 /// NR_036436 // RSRC2 // arginine/serine-rich coiled-coil 2 // 12q24.31 // 65117 /// XM_005253601 // RSRC2 // arginine/serine-rich coiled-coil 2 // 12q24.31…	0.546513	1.03448	-1.19164	1.22062	-1.09818	-1.19287	1.08583	0.633288	1.02707	1.07272	1.51675	-1.28465	1.17911	-1.25196
16899985	RGPD2	NM_001078170 // RGPD2 // RANBP2-like and GRIP domain containing 2 // 2p11.2 // 729857 /// XM_005264535 // RGPD2 // RANBP2-like and GRIP domain containing 2 // 2p11.2 // 729857 /// XM_011533085 // RGPD2 // RANBP2-like and GRIP domain containing 2 // 2p11.2 // 729857 /// XM_011533086 // RGPD2 // RANBP2-like and GRIP domain containing 2 // 2p11.2 // 729857 /// XM_011533087 // RGPD2 // RANBP2-like an…	0.803262	-1.01791	-1.03776	1.04648	-1.08095	1.01274	1.08065	0.327157	1.07431	1.19997	1.09855	-1.05967	1.08788	-1.023
17098187	STRBP	NM_001171137 // STRBP // spermatid perinuclear RNA binding protein // 9q33.3 // 55342 /// NM_018387 // STRBP // spermatid perinuclear RNA binding protein // 9q33.3 // 55342 /// NR_033234 // STRBP // spermatid perinuclear RNA binding protein // 9q33.3 // 55342 /// XM_011518840 // STRBP // spermatid perinuclear RNA binding protein // 9q33.3 // 55342 /// XM_011518841 // STRBP // spermatid perinuclea…	0.987743	1.00155	1.07111	-1.11131	1.05122	-1.14424	1.18482	0.574172	1.05885	1.2127	1.79328	-1.0324	-1.13355	1.00869
16866153	ZNF587	NM_001204817 // ZNF587 // zinc finger protein 587 // 19q13.43 // 84914 /// NM_032828 // ZNF587 // zinc finger protein 587 // 19q13.43 // 84914 /// ENST00000339656 // ZNF587 // zinc finger protein 587 // 19q13.43 // 84914 /// ENST00000419854 // ZNF587 // zinc finger protein 587 // 19q13.43 // 84914 /// ENST00000484707 // ZNF587 // zinc finger protein 587 // 19q13.43 // 84914 /// ENST00000599802 //…	0.15941	-1.1848	-1.30608	1.07308	-1.09349	1.08309	-1.40727	0.0861133	-1.23739	1.07745	-1.1982	-1.24761	-1.68965	-1.06331
17063121	C7orf49	NM_001243749 // C7orf49 // chromosome 7 open reading frame 49 // 7q33 // 78996 /// NM_001243751 // C7orf49 // chromosome 7 open reading frame 49 // 7q33 // 78996 /// NM_001243752 // C7orf49 // chromosome 7 open reading frame 49 // 7q33 // 78996 /// NM_001243753 // C7orf49 // chromosome 7 open reading frame 49 // 7q33 // 78996 /// NM_001243754 // C7orf49 // chromosome 7 open reading frame 49 // 7q…	0.31195	1.1029	1.02392	1.46059	1.40686	-1.00761	1.05651	0.103317	1.18024	1.25019	1.12133	1.58947	-1.02515	1.01402
17046339	ZNF716	NM_001159279 // ZNF716 // zinc finger protein 716 // 7p11.2 // 441234 /// ENST00000420713 // ZNF716 // zinc finger protein 716 // 7p11.2 // 441234 /// OTTHUMT00000345309 // ZNF716 // zinc finger protein 716 // 7p11.2 // 441234 /// uc011kdi.1 // ZNF716 // zinc finger protein 716 // 7p11.2 // 441234	0.960942	-1.00593	1.2688	-1.52497	-1.06697	1.00827	1.28099	0.427312	-1.10246	-1.34895	-1.65777	-1.26166	1.14154	1.93331
17004167	IRF4	NM_001195286 // IRF4 // interferon regulatory factor 4 // 6p25-p23 // 3662 /// NM_002460 // IRF4 // interferon regulatory factor 4 // 6p25-p23 // 3662 /// NR_046000 // IRF4 // interferon regulatory factor 4 // 6p25-p23 // 3662 /// XM_006715090 // IRF4 // interferon regulatory factor 4 // 6p25-p23 // 3662 /// ENST00000380956 // IRF4 // interferon regulatory factor 4 // 6p25-p23 // 3662 /// ENST000…	0.0719798	1.22764	1.22041	1.00418	1.33183	-1.06621	1.99558	0.323983	1.1107	-1.10437	1.0846	1.00715	1.25864	-1.2309
16858696	BEST2	NM_017682 // BEST2 // bestrophin 2 // 19p13.2 // 54831 /// XM_005259963 // BEST2 // bestrophin 2 // 19p13.2 // 54831 /// ENST00000042931 // BEST2 // bestrophin 2 // 19p13.2 // 54831 /// ENST00000549706 // BEST2 // bestrophin 2 // 19p13.2 // 54831 /// ENST00000552539 // BEST2 // bestrophin 2 // 19p13.2 // 54831 /// ENST00000553030 // BEST2 // bestrophin 2 // 19p13.2 // 54831 /// AF440756 // BEST2 …	0.40757	-1.11013	1.05643	-1.25592	-1.09077	1.1083	-1.80429	0.816979	1.02908	1.34413	1.46433	-1.0217	-1.23309	-1.14367
16851933	GALNT1	NM_020474 // GALNT1 // polypeptide N-acetylgalactosaminyltransferase 1 // 18q12.1 // 2589 /// XM_005258239 // GALNT1 // polypeptide N-acetylgalactosaminyltransferase 1 // 18q12.1 // 2589 /// ENST00000269195 // GALNT1 // polypeptide N-acetylgalactosaminyltransferase 1 // 18q12.1 // 2589 /// ENST00000586725 // GALNT1 // polypeptide N-acetylgalactosaminyltransferase 1 // 18q12.1 // 2589 /// ENST0000…	0.626892	1.04946	-1.01047	-1.14652	1.00667	1.10271	1.10784	0.353158	1.09847	1.15876	1.51466	-1.12387	1.00175	1.05679
16763540	SLC38A2	NM_001307936 // SLC38A2 // solute carrier family 38, member 2 // 12q // 54407 /// NM_018976 // SLC38A2 // solute carrier family 38, member 2 // 12q // 54407 /// XR_944589 // SLC38A2 // solute carrier family 38, member 2 // 12q // 54407 /// ENST00000256689 // SLC38A2 // solute carrier family 38, member 2 // 12q // 54407 /// ENST00000546520 // SLC38A2 // solute carrier family 38, member 2 // 12q //…	0.639912	1.0379	-1.17765	1.04379	1.02861	-1.01291	1.21749	0.0992706	1.15167	-1.07801	1.53432	1.14175	1.1113	-1.00095
16796237	SERPINA10	NM_001100607 // SERPINA10 // serpin peptidase inhibitor, clade A (alpha-1 antiproteinase, antitrypsin), member 10 // 14q32.13 // 51156 /// NM_016186 // SERPINA10 // serpin peptidase inhibitor, clade A (alpha-1 antiproteinase, antitrypsin), member 10 // 14q32.13 // 51156 /// XM_005267733 // SERPINA10 // serpin peptidase inhibitor, clade A (alpha-1 antiproteinase, antitrypsin), member 10 // 14q32.1…	0.765609	-1.03699	-1.06592	-1.03342	1.03496	-1.1605	1.10266	0.428206	-1.10302	1.01552	1.26041	1.13628	-1.39848	-1.5705
17021062	LCA5	NM_001122769 // LCA5 // Leber congenital amaurosis 5 // 6q14.1 // 167691 /// NM_181714 // LCA5 // Leber congenital amaurosis 5 // 6q14.1 // 167691 /// XM_005248665 // LCA5 // Leber congenital amaurosis 5 // 6q14.1 // 167691 /// XM_011535504 // LCA5 // Leber congenital amaurosis 5 // 6q14.1 // 167691 /// ENST00000369846 // LCA5 // Leber congenital amaurosis 5 // 6q14.1 // 167691 /// ENST0000039295…	0.923681	1.01318	1.06979	1.7614	-1.30327	-1.10221	-1.05158	0.831862	-1.02948	-1.196	-1.01843	1.04389	-1.09128	-1.07268
16703495	RAB18	NM_001256410 // RAB18 // RAB18, member RAS oncogene family // 10p12.1 // 22931 /// NM_001256411 // RAB18 // RAB18, member RAS oncogene family // 10p12.1 // 22931 /// NM_001256412 // RAB18 // RAB18, member RAS oncogene family // 10p12.1 // 22931 /// NM_001256415 // RAB18 // RAB18, member RAS oncogene family // 10p12.1 // 22931 /// NM_021252 // RAB18 // RAB18, member RAS oncogene family // 10p12.1 …	0.911466	-1.01804	1.63213	-1.29308	-1.76328	1.14365	1.05871	0.484186	-1.12084	-1.01173	1.09279	-1.49412	-1.326	-1.09458
16784071	TMX1	NM_030755 // TMX1 // thioredoxin-related transmembrane protein 1 // 14q22.1 // 81542 /// ENST00000457354 // TMX1 // thioredoxin-related transmembrane protein 1 // 14q22.1 // 81542 /// ENST00000555574 // TMX1 // thioredoxin-related transmembrane protein 1 // 14q22.1 // 81542 /// ENST00000556683 // TMX1 // thioredoxin-related transmembrane protein 1 // 14q22.1 // 81542 /// AB048246 // TMX1 // thior…	0.451241	-1.1289	1.05632	-1.00436	-1.19001	-1.05381	-1.04748	0.730091	-1.05633	1.38576	1.19864	-1.74934	-1.31475	1.13139
17010809	SMIM8	NM_001042493 // SMIM8 // small integral membrane protein 8 // 6q15 // 57150 /// NM_001287445 // SMIM8 // small integral membrane protein 8 // 6q15 // 57150 /// NM_020425 // SMIM8 // small integral membrane protein 8 // 6q15 // 57150 /// AF311339 // SMIM8 // small integral membrane protein 8 // 6q15 // 57150 /// BC070260 // SMIM8 // small integral membrane protein 8 // 6q15 // 57150 /// OTTHUMT000…	0.831404	1.03485	1.09231	-1.2395	2.56962	-1.08974	1.04621	0.0129373	1.62085	1.25135	1.3117	1.53236	1.34718	1.27903
16959623	A4GNT	NM_016161 // A4GNT // alpha-1,4-N-acetylglucosaminyltransferase // 3p14.3 // 51146 /// ENST00000236709 // A4GNT // alpha-1,4-N-acetylglucosaminyltransferase // 3p14.3 // 51146 /// AF141315 // A4GNT // alpha-1,4-N-acetylglucosaminyltransferase // 3p14.3 // 51146 /// AK225668 // A4GNT // alpha-1,4-N-acetylglucosaminyltransferase // 3p14.3 // 51146 /// BC119639 // A4GNT // alpha-1,4-N-acetylglucosam…	0.531778	-1.05066	1.01299	1.16322	-1.07909	-1.04879	-1.25268	0.777168	-1.02241	-1.52265	-1.0311	1.41415	1.0425	-1.14886
16742294	MAP6	NM_033063 // MAP6 // microtubule associated protein 6 // 11q13.5 // 4135 /// NM_207577 // MAP6 // microtubule associated protein 6 // 11q13.5 // 4135 /// XM_006718556 // MAP6 // microtubule associated protein 6 // 11q13.5 // 4135 /// XM_011545037 // MAP6 // microtubule associated protein 6 // 11q13.5 // 4135 /// XM_011545038 // MAP6 // microtubule associated protein 6 // 11q13.5 // 4135 /// XM_01…	0.429284	1.11844	-1.38049	1.12306	1.85224	-1.00687	-1.06511	0.798479	-1.03621	1.11716	-1.1065	1.18251	-1.32344	1.13035
16868000	CD209	NM_001144893 // CD209 // CD209 molecule // 19p13 // 30835 /// NM_001144894 // CD209 // CD209 molecule // 19p13 // 30835 /// NM_001144895 // CD209 // CD209 molecule // 19p13 // 30835 /// NM_001144896 // CD209 // CD209 molecule // 19p13 // 30835 /// NM_001144897 // CD209 // CD209 molecule // 19p13 // 30835 /// NM_001144899 // CD209 // CD209 molecule // 19p13 // 30835 /// NM_021155 // CD209 // CD209…	0.770347	-1.04636	-1.16357	1.59041	1.15911	-1.04881	-1.33418	0.899078	-1.01984	1.26292	-2.13712	1.13739	-1.30232	1.06453
17010789	ZNF292	NM_015021 // ZNF292 // zinc finger protein 292 // 6q14.3 // 23036 /// XM_005248697 // ZNF292 // zinc finger protein 292 // 6q14.3 // 23036 /// XM_005248698 // ZNF292 // zinc finger protein 292 // 6q14.3 // 23036 /// XM_011535625 // ZNF292 // zinc finger protein 292 // 6q14.3 // 23036 /// ENST00000339907 // ZNF292 // zinc finger protein 292 // 6q14.3 // 23036 /// ENST00000369577 // ZNF292 // zinc …	0.586026	-1.06119	1.05288	1.00817	1.00135	-1.1034	-1.06375	0.674071	1.04677	1.02898	1.3249	-1.28609	1.10364	1.02153
16838407	DNAH17-AS1	NR_102401 // DNAH17-AS1 // DNAH17 antisense RNA 1 // --- // 100996295 /// AK127460 // DNAH17-AS1 // DNAH17 antisense RNA 1 // --- // 100996295	0.800263	-1.03285	1.03574	1.62887	-1.47113	-1.18038	1.05488	0.0300139	-1.37602	-2.05499	-1.10056	-1.85644	-1.06813	-1.46837
16765192	CSAD	NM_001244705 // CSAD // cysteine sulfinic acid decarboxylase // 12q13.11-q14.3 // 51380 /// NM_001244706 // CSAD // cysteine sulfinic acid decarboxylase // 12q13.11-q14.3 // 51380 /// NM_015989 // CSAD // cysteine sulfinic acid decarboxylase // 12q13.11-q14.3 // 51380 /// XM_011538442 // CSAD // cysteine sulfinic acid decarboxylase // 12q13.11-q14.3 // 51380 /// XM_011538443 // CSAD // cysteine s…	0.299856	1.21472	1.14251	-1.22962	1.1915	1.05541	1.61694	0.346129	-1.19218	1.02707	-1.42619	-1.26847	1.0014	-1.10152
17083282	CDC37L1	NM_017913 // CDC37L1 // cell division cycle 37-like 1 // 9p24.1 // 55664 /// ENST00000381854 // CDC37L1 // cell division cycle 37-like 1 // 9p24.1 // 55664 /// ENST00000381858 // CDC37L1 // cell division cycle 37-like 1 // 9p24.1 // 55664 /// ENST00000479095 // CDC37L1 // cell division cycle 37-like 1 // 9p24.1 // 55664 /// BC014133 // CDC37L1 // cell division cycle 37-like 1 // 9p24.1 // 55664 /…	0.425097	-1.09587	-1.01417	-1.10144	-1.3873	-1.04383	1.10404	0.886417	1.01623	1.44245	1.32072	-1.1559	-1.25524	-1.00286
17052148	TMEM213	NM_001085429 // TMEM213 // transmembrane protein 213 // 7q34 // 155006 /// XM_005250167 // TMEM213 // transmembrane protein 213 // 7q34 // 155006 /// ENST00000397602 // TMEM213 // transmembrane protein 213 // 7q34 // 155006 /// ENST00000413208 // TMEM213 // transmembrane protein 213 // 7q34 // 155006 /// ENST00000442682 // TMEM213 // transmembrane protein 213 // 7q34 // 155006 /// ENST00000458494…	0.355394	-1.03908	1.01062	1.03765	-1.18955	-1.00209	-1.05295	0.0341445	-1.10315	-1.02854	-1.01919	-1.09752	-1.09052	-1.16028
16934171	C22orf42	NM_001010859 // C22orf42 // chromosome 22 open reading frame 42 // 22q12.3 // 150297 /// XM_005261369 // C22orf42 // chromosome 22 open reading frame 42 // 22q12.3 // 150297 /// XM_011529922 // C22orf42 // chromosome 22 open reading frame 42 // 22q12.3 // 150297 /// XM_011529923 // C22orf42 // chromosome 22 open reading frame 42 // 22q12.3 // 150297 /// XM_011529924 // C22orf42 // chromosome 22 o…	0.658495	-1.02591	-1.08394	1.10415	-1.16245	-1.00236	1.15203	0.404194	-1.05022	-1.00743	-1.16929	-1.10765	-1.18522	1.03192
16877578	TDRD15	NM_001306137 // TDRD15 // tudor domain containing 15 // 2p24.1 // 100129278 /// XM_011513418 // TDRD15 // tudor domain containing 15 // 2p24.1 // 100129278 /// XM_011513421 // TDRD15 // tudor domain containing 15 // 2p24.1 // 100129278 /// XM_011533212 // TDRD15 // tudor domain containing 15 // 2p24.1 // 100129278 /// XM_011533213 // TDRD15 // tudor domain containing 15 // 2p24.1 // 100129278 ///…	0.820508	-1.01783	1.08866	1.07187	-1.4367	1.04551	1.0179	0.55332	1.04769	1.04752	-1.14535	1.10971	-1.01017	1.22581
16678247	ZNF678	NM_178549 // ZNF678 // zinc finger protein 678 // 1q42.13 // 339500 /// NR_033184 // ZNF678 // zinc finger protein 678 // 1q42.13 // 339500 /// NR_102302 // ZNF678 // zinc finger protein 678 // 1q42.13 // 339500 /// ENST00000343776 // ZNF678 // zinc finger protein 678 // 1q42.13 // 339500 /// ENST00000397097 // ZNF678 // zinc finger protein 678 // 1q42.13 // 339500 /// ENST00000440339 // ZNF678 /…	0.557825	-1.14353	-1.37311	-1.96437	2.33222	-1.56568	1.25811	0.286561	-1.28357	-1.10211	-1.97072	-1.13131	1.07048	-1.20588
16930854	FAM109B	NM_001002034 // FAM109B // family with sequence similarity 109, member B // 22q13.2 // 150368 /// XM_005261373 // FAM109B // family with sequence similarity 109, member B // 22q13.2 // 150368 /// ENST00000321753 // FAM109B // family with sequence similarity 109, member B // 22q13.2 // 150368 /// ENST00000419475 // FAM109B // family with sequence similarity 109, member B // 22q13.2 // 150368 /// B…	0.769339	-1.03396	1.26233	-1.04462	1.45066	1.03627	-1.54421	0.0432773	-1.29655	1.22481	-1.29576	-1.63745	-1.03577	-1.02129
16960585	IGSF10	NM_001178145 // IGSF10 // immunoglobulin superfamily, member 10 // 3q25.1 // 285313 /// NM_001178146 // IGSF10 // immunoglobulin superfamily, member 10 // 3q25.1 // 285313 /// NM_178822 // IGSF10 // immunoglobulin superfamily, member 10 // 3q25.1 // 285313 /// XM_011512708 // IGSF10 // immunoglobulin superfamily, member 10 // 3q25.1 // 285313 /// XM_011512709 // IGSF10 // immunoglobulin superfami…	0.285481	1.19094	1.62475	-1.15207	1.09175	-1.20536	1.00517	0.750502	1.05175	-1.07004	-1.38555	3.64243	2.43675	-1.14083
17052207	C7orf55-LUC7L2	NM_001244584 // C7orf55-LUC7L2 // C7orf55-LUC7L2 readthrough // 7q // 100996928 /// NM_001244585 // LUC7L2 // LUC7-like 2 pre-mRNA splicing factor // 7q34 // 51631 /// NM_001270643 // LUC7L2 // LUC7-like 2 pre-mRNA splicing factor // 7q34 // 51631 /// NM_016019 // LUC7L2 // LUC7-like 2 pre-mRNA splicing factor // 7q34 // 51631 /// NM_197964 // C7orf55 // chromosome 7 open reading frame 55 // 7q34…	0.272234	-1.04819	1.00692	-1.06868	1.04139	1.01576	-1.02253	0.182419	1.05986	1.04726	1.05498	1.04234	1.0506	1.07902
16921850	GABPA	NM_001197297 // GABPA // GA binding protein transcription factor alpha subunit // 21q21.3 // 2551 /// NM_002040 // GABPA // GA binding protein transcription factor alpha subunit // 21q21.3 // 2551 /// XM_005260938 // GABPA // GA binding protein transcription factor alpha subunit // 21q21.3 // 2551 /// XM_011529520 // GABPA // GA binding protein transcription factor alpha subunit // 21q21.3 // 255…	0.638505	-1.04752	-1.42026	-1.21723	1.08486	1.00991	1.23198	0.628339	1.04902	-1.13118	1.12904	-1.07752	1.16097	-1.03753
16696177	SLC19A2	NM_006996 // SLC19A2 // solute carrier family 19 (thiamine transporter), member 2 // 1q23.3 // 10560 /// XM_011509076 // SLC19A2 // solute carrier family 19 (thiamine transporter), member 2 // 1q23.3 // 10560 /// XM_011509077 // SLC19A2 // solute carrier family 19 (thiamine transporter), member 2 // 1q23.3 // 10560 /// ENST00000236137 // SLC19A2 // solute carrier family 19 (thiamine transporter),…	0.722072	-1.0366	1.24532	1.08686	-1.40779	-1.08862	1.12148	0.614468	1.05242	-1.27961	1.19203	1.13423	1.24539	-1.06298
16862996	PVR	NM_001135768 // PVR // poliovirus receptor // 19q13.2 // 5817 /// NM_001135769 // PVR // poliovirus receptor // 19q13.2 // 5817 /// NM_001135770 // PVR // poliovirus receptor // 19q13.2 // 5817 /// NM_006505 // PVR // poliovirus receptor // 19q13.2 // 5817 /// XM_005259120 // PVR // poliovirus receptor // 19q13.2 // 5817 /// ENST00000187830 // PVR // poliovirus receptor // 19q13.2 // 5817 /// ENS…	0.631207	1.06747	-1.02593	-1.06497	-1.58194	-1.36607	1.42114	0.0450264	1.35756	1.02354	1.09136	1.25789	1.20371	1.73306
16966186	N4BP2	NM_018177 // N4BP2 // NEDD4 binding protein 2 // 4p14 // 55728 /// XM_006714022 // N4BP2 // NEDD4 binding protein 2 // 4p14 // 55728 /// XM_006714023 // N4BP2 // NEDD4 binding protein 2 // 4p14 // 55728 /// XM_011513715 // N4BP2 // NEDD4 binding protein 2 // 4p14 // 55728 /// XM_011513716 // N4BP2 // NEDD4 binding protein 2 // 4p14 // 55728 /// XM_011513717 // N4BP2 // NEDD4 binding protein 2 // …	0.295769	1.06591	1.28239	-1.07539	-1.04831	1.12347	1.09207	0.491962	1.04205	1.05793	1.30433	1.06064	1.01258	-1.01523
16758879	BRI3BP	NM_080626 // BRI3BP // BRI3 binding protein // 12q24.31 // 140707 /// XM_011537940 // BRI3BP // BRI3 binding protein // 12q24.31 // 140707 /// ENST00000341446 // BRI3BP // BRI3 binding protein // 12q24.31 // 140707 /// AF283671 // BRI3BP // BRI3 binding protein // 12q24.31 // 140707 /// AF284094 // BRI3BP // BRI3 binding protein // 12q24.31 // 140707 /// AF441865 // BRI3BP // BRI3 binding protein…	0.296558	1.0679	-1.07991	1.08883	1.21398	1.2408	1.12339	0.672864	-1.02621	1.07589	-1.02359	-1.1784	-1.02274	1.12902
16904410	FIGN	NM_018086 // FIGN // fidgetin // 2q24.3 // 55137 /// XM_005246661 // FIGN // fidgetin // 2q24.3 // 55137 /// XM_005246662 // FIGN // fidgetin // 2q24.3 // 55137 /// XM_011511389 // FIGN // fidgetin // 2q24.3 // 55137 /// XM_011511390 // FIGN // fidgetin // 2q24.3 // 55137 /// XM_011511391 // FIGN // fidgetin // 2q24.3 // 55137 /// ENST00000333129 // FIGN // fidgetin // 2q24.3 // 55137 /// ENST000…	0.797174	1.0295	-1.38697	-1.13297	1.08868	1.109	1.03285	0.554712	-1.06969	1.17641	-1.14894	-1.23263	-1.41557	-1.55337
17107211	SLC9A6	NM_001042537 // SLC9A6 // solute carrier family 9, subfamily A (NHE6, cation proton antiporter 6), member 6 // Xq26.3 // 10479 /// NM_001177651 // SLC9A6 // solute carrier family 9, subfamily A (NHE6, cation proton antiporter 6), member 6 // Xq26.3 // 10479 /// NM_006359 // SLC9A6 // solute carrier family 9, subfamily A (NHE6, cation proton antiporter 6), member 6 // Xq26.3 // 10479 /// XM_006724…	0.346684	1.17864	-1.12352	2.09324	1.06894	1.41648	-1.06343	0.868661	-1.02856	-1.14466	1.48787	-1.06813	1.00854	1.12619
16786167	PSEN1	NM_000021 // PSEN1 // presenilin 1 // 14q24.3 // 5663 /// NM_007318 // PSEN1 // presenilin 1 // 14q24.3 // 5663 /// XM_005267864 // PSEN1 // presenilin 1 // 14q24.3 // 5663 /// XM_005267866 // PSEN1 // presenilin 1 // 14q24.3 // 5663 /// XM_011536971 // PSEN1 // presenilin 1 // 14q24.3 // 5663 /// XM_011536972 // PSEN1 // presenilin 1 // 14q24.3 // 5663 /// XM_011536973 // PSEN1 // presenilin 1 /…	0.98062	1.00247	1.00939	-1.16178	-1.06104	-1.13684	1.15946	0.165241	-1.161	-1.01932	-1.06963	-1.00722	-1.30781	-1.14707
16855477	FECH	NM_000140 // FECH // ferrochelatase // 18q21.3 // 2235 /// NM_001012515 // FECH // ferrochelatase // 18q21.3 // 2235 /// XM_011525881 // FECH // ferrochelatase // 18q21.3 // 2235 /// XM_011525882 // FECH // ferrochelatase // 18q21.3 // 2235 /// ENST00000262093 // FECH // ferrochelatase // 18q21.3 // 2235 /// ENST00000382873 // FECH // ferrochelatase // 18q21.3 // 2235 /// ENST00000585494 // FECH …	0.072663	1.19037	-1.06977	1.02726	1.02863	-1	1.29195	0.052469	1.211	1.05177	-1.00064	1.0494	1.37971	1.037
16975394	RBM47	NM_001098634 // RBM47 // RNA binding motif protein 47 // 4p14 // 54502 /// NM_019027 // RBM47 // RNA binding motif protein 47 // 4p14 // 54502 /// XM_005248103 // RBM47 // RNA binding motif protein 47 // 4p14 // 54502 /// XM_005248107 // RBM47 // RNA binding motif protein 47 // 4p14 // 54502 /// XM_005248108 // RBM47 // RNA binding motif protein 47 // 4p14 // 54502 /// XM_005248109 // RBM47 // RN…	0.417954	1.07745	1.19938	-1.09403	1.03083	1.05727	1.22122	0.259859	-1.11145	1.123	-1.09909	-1.41817	-1.11928	1.01557
16860405	POP4	NM_006627 // POP4 // POP4 homolog, ribonuclease P/MRP subunit // 19q12 // 10775 /// NR_027368 // POP4 // POP4 homolog, ribonuclease P/MRP subunit // 19q12 // 10775 /// ENST00000221770 // POP4 // POP4 homolog, ribonuclease P/MRP subunit // 19q12 // 10775 /// ENST00000585603 // POP4 // POP4 homolog, ribonuclease P/MRP subunit // 19q12 // 10775 /// ENST00000586136 // POP4 // POP4 homolog, ribonuclea…	0.456157	-1.0792	-1.5701	1.02806	-1.22379	-1.03182	1.04991	0.0516045	-1.2455	-1.2054	-1.43778	1.03884	-1.01382	-1.07595
16884505	CHCHD5	NM_001304353 // CHCHD5 // coiled-coil-helix-coiled-coil-helix domain containing 5 // 2q13 // 84269 /// NM_001304354 // CHCHD5 // coiled-coil-helix-coiled-coil-helix domain containing 5 // 2q13 // 84269 /// NM_032309 // CHCHD5 // coiled-coil-helix-coiled-coil-helix domain containing 5 // 2q13 // 84269 /// XM_005263824 // CHCHD5 // coiled-coil-helix-coiled-coil-helix domain containing 5 // 2q13 // …	0.573704	1.05141	-1.03596	-1.02791	1.64309	1.02141	-1.27212	0.91699	-1.00925	-1.00677	-1.19953	-1.06953	1.0389	-1.02886
16851810	RNF138	NM_001191324 // RNF138 // ring finger protein 138, E3 ubiquitin protein ligase // 18q12.1 // 51444 /// NM_016271 // RNF138 // ring finger protein 138, E3 ubiquitin protein ligase // 18q12.1 // 51444 /// NM_198128 // RNF138 // ring finger protein 138, E3 ubiquitin protein ligase // 18q12.1 // 51444 /// XM_005258285 // RNF138 // ring finger protein 138, E3 ubiquitin protein ligase // 18q12.1 // 514…	0.971584	-1.00467	1.27017	-1.00863	-1.20718	-1.1253	-1.15727	0.906072	1.01555	-1.17589	-1.47189	1.44602	-1.08148	-1.05169
16936732	RABL2B	NM_001130921 // RABL2B // RAB, member of RAS oncogene family-like 2B // 22q13.33 // 11158 /// XM_005261899 // RABL2B // RAB, member of RAS oncogene family-like 2B // 22q13.33 // 11158 /// XM_011530668 // RABL2B // RAB, member of RAS oncogene family-like 2B // 22q13.33 // 11158 /// XM_011530673 // RABL2B // RAB, member of RAS oncogene family-like 2B // 22q13.33 // 11158 /// XM_011530674 // RABL2B …	0.724243	-1.09275	1.35426	-1.55281	1.16892	-1.10031	-2.55257	0.956624	1.01372	1.36727	1.06707	-2.24947	1.32247	1.51238
16887984	HOXD1	NM_024501 // HOXD1 // homeobox D1 // 2q31.1 // 3231 /// NR_106991 // MIR7704 // microRNA 7704 // --- // 102465802 /// XM_005246507 // HOXD1 // homeobox D1 // 2q31.1 // 3231 /// ENST00000331462 // HOXD1 // homeobox D1 // 2q31.1 // 3231 /// ENST00000610524 // MIR7704 // microRNA 7704 // --- // 102465802 /// AF241528 // HOXD1 // homeobox D1 // 2q31.1 // 3231 /// BC014477 // HOXD1 // homeobox D1 // 2…	0.994696	1.00039	1.13927	1.0527	1.0402	-1.0094	-1.14378	0.983894	1.00118	-1.18145	1.01818	1.1264	-1.0123	1.09292
16872131	SARS2	NM_001145901 // SARS2 // seryl-tRNA synthetase 2, mitochondrial // 19q13.2 // 54938 /// NM_017827 // SARS2 // seryl-tRNA synthetase 2, mitochondrial // 19q13.2 // 54938 /// ENST00000221431 // SARS2 // seryl-tRNA synthetase 2, mitochondrial // 19q13.2 // 54938 /// ENST00000430193 // SARS2 // seryl-tRNA synthetase 2, mitochondrial // 19q13.2 // 54938 /// ENST00000455102 // SARS2 // seryl-tRNA synth…	0.0347072	-1.16159	-1.05058	-1.08974	-1.05078	1.07233	-1.04519	0.0296404	1.16834	1.08915	1.15099	1.03963	1.05309	-1.01009
16971995	RAPGEF2	NM_014247 // RAPGEF2 // Rap guanine nucleotide exchange factor 2 // 4q32.1 // 9693 /// XM_005263358 // RAPGEF2 // Rap guanine nucleotide exchange factor 2 // 4q32.1 // 9693 /// XM_005263359 // RAPGEF2 // Rap guanine nucleotide exchange factor 2 // 4q32.1 // 9693 /// XM_005263360 // RAPGEF2 // Rap guanine nucleotide exchange factor 2 // 4q32.1 // 9693 /// XM_005263361 // RAPGEF2 // Rap guanine nuc…	0.129722	1.09137	-1.0784	1.05824	1.09024	1.09335	1.12317	0.0422625	1.132	1.26945	1.22278	1.13045	-1.01242	1.05833
16948969	FAM131A	NM_001171093 // FAM131A // family with sequence similarity 131, member A // 3q27.1 // 131408 /// NM_144635 // FAM131A // family with sequence similarity 131, member A // 3q27.1 // 131408 /// XM_005247113 // FAM131A // family with sequence similarity 131, member A // 3q27.1 // 131408 /// XM_005247114 // FAM131A // family with sequence similarity 131, member A // 3q27.1 // 131408 /// XM_011512413 /…	0.672131	1.04121	-1.00077	1.03223	-1.02871	1.54702	-1.01956	0.0441657	1.24093	1.06091	1.29778	1.25062	-1.00511	1.04622
17000022	PPP2CA	NM_002715 // PPP2CA // protein phosphatase 2, catalytic subunit, alpha isozyme // 5q31.1 // 5515 /// ENST00000231504 // PPP2CA // protein phosphatase 2, catalytic subunit, alpha isozyme // 5q31.1 // 5515 /// ENST00000472253 // PPP2CA // protein phosphatase 2, catalytic subunit, alpha isozyme // 5q31.1 // 5515 /// ENST00000481195 // PPP2CA // protein phosphatase 2, catalytic subunit, alpha isozyme…	0.961239	1.00408	1.02381	-1.00333	-1.20361	-1.05654	1.09407	0.372913	1.0794	1.10347	1.53125	1.03315	-1.02541	-1.04081
16862548	CEACAM5	NM_001291484 // CEACAM5 // carcinoembryonic antigen-related cell adhesion molecule 5 // 19q13.1-q13.2 // 1048 /// NM_001308398 // CEACAM5 // carcinoembryonic antigen-related cell adhesion molecule 5 // 19q13.1-q13.2 // 1048 /// NM_004363 // CEACAM5 // carcinoembryonic antigen-related cell adhesion molecule 5 // 19q13.1-q13.2 // 1048 /// XM_005258413 // CEACAM5 // carcinoembryonic antigen-related …	0.723405	1.03613	1.10575	1.06588	1.70866	-1.28801	-1.33286	0.512228	1.06856	1.0562	-1.0398	-1.17613	1.38221	1.01335
16763390	TWF1	NM_001242397 // TWF1 // twinfilin actin binding protein 1 // 12q12 // 5756 /// NM_002822 // TWF1 // twinfilin actin binding protein 1 // 12q12 // 5756 /// NR_073472 // TWF1 // twinfilin actin binding protein 1 // 12q12 // 5756 /// NR_073473 // TWF1 // twinfilin actin binding protein 1 // 12q12 // 5756 /// ENST00000395510 // TWF1 // twinfilin actin binding protein 1 // 12q12 // 5756 /// ENST000005…	0.880427	1.02601	1.42326	-1.10925	-1.15804	-1.0441	1.03426	0.425857	-1.14842	1.13998	1.21018	-1.07591	-1.12627	-1.46011
16690754	KCNA3	NM_002232 // KCNA3 // potassium channel, voltage gated shaker related subfamily A, member 3 // 1p13.3 // 3738 /// NR_109846 // KCNA3 // potassium channel, voltage gated shaker related subfamily A, member 3 // 1p13.3 // 3738 /// ENST00000369769 // KCNA3 // potassium channel, voltage gated shaker related subfamily A, member 3 // 1p13.3 // 3738 /// BC035059 // KCNA3 // potassium channel, voltage gat…	0.0452482	-1.29193	-1.23426	1.00959	-1.40435	1.02191	-1.24537	0.305553	-1.12724	-1.17125	1.0907	-1.08965	-1.17886	-1.63291
16930348	GRAP2	NM_001291824 // GRAP2 // GRB2-related adaptor protein 2 // 22q13.2 // 9402 /// NM_001291825 // GRAP2 // GRB2-related adaptor protein 2 // 22q13.2 // 9402 /// NM_001291826 // GRAP2 // GRB2-related adaptor protein 2 // 22q13.2 // 9402 /// NM_001291828 // GRAP2 // GRB2-related adaptor protein 2 // 22q13.2 // 9402 /// NM_004810 // GRAP2 // GRB2-related adaptor protein 2 // 22q13.2 // 9402 /// XM_0067…	0.812133	1.03023	-1.06006	1.25516	-1.24423	-1.2536	1.37443	0.545134	-1.0795	-1.20468	-1.15396	1.22564	1.08451	-1.02606
16862397	CYP2A13	NM_000766 // CYP2A13 // cytochrome P450, family 2, subfamily A, polypeptide 13 // 19q13.2 // 1553 /// ENST00000330436 // CYP2A13 // cytochrome P450, family 2, subfamily A, polypeptide 13 // 19q13.2 // 1553 /// AF209774 // CYP2A13 // cytochrome P450, family 2, subfamily A, polypeptide 13 // 19q13.2 // 1553 /// AY513604 // CYP2A13 // cytochrome P450, family 2, subfamily A, polypeptide 13 // 19q13.2…	0.437214	1.08888	1.62526	-1.1474	1.01384	-1.21655	-1.13728	0.234739	-1.14269	-1.08621	-1.36681	-1.24635	1.29109	1.12509
16755908	DRAM1	NM_018370 // DRAM1 // DNA-damage regulated autophagy modulator 1 // 12q23.2 // 55332 /// XM_005269004 // DRAM1 // DNA-damage regulated autophagy modulator 1 // 12q23.2 // 55332 /// XM_005269005 // DRAM1 // DNA-damage regulated autophagy modulator 1 // 12q23.2 // 55332 /// XM_011538536 // DRAM1 // DNA-damage regulated autophagy modulator 1 // 12q23.2 // 55332 /// ENST00000258534 // DRAM1 // DNA-da…	0.901822	-1.01943	1.01719	-1.2326	-1.35442	1.14336	1.48681	0.886647	-1.02249	1.38993	-1.04661	-1.54665	-1.1059	-1.02774
16957843	GSK3B	NM_001146156 // GSK3B // glycogen synthase kinase 3 beta // 3q13.3 // 2932 /// NM_002093 // GSK3B // glycogen synthase kinase 3 beta // 3q13.3 // 2932 /// XM_006713610 // GSK3B // glycogen synthase kinase 3 beta // 3q13.3 // 2932 /// XM_006713611 // GSK3B // glycogen synthase kinase 3 beta // 3q13.3 // 2932 /// ENST00000264235 // GSK3B // glycogen synthase kinase 3 beta // 3q13.3 // 2932 /// ENST…	0.979681	1.00154	-1.02834	-1.00967	-1.07698	1.06984	1.02081	0.274618	1.07087	1.02799	1.29861	1.06568	1.00079	-1.05454
16751116	DIP2B	NM_173602 // DIP2B // disco-interacting protein 2 homolog B // 12q13.12 // 57609 /// XM_005269044 // DIP2B // disco-interacting protein 2 homolog B // 12q13.12 // 57609 /// XM_006719520 // DIP2B // disco-interacting protein 2 homolog B // 12q13.12 // 57609 /// XM_006719521 // DIP2B // disco-interacting protein 2 homolog B // 12q13.12 // 57609 /// XM_006719522 // DIP2B // disco-interacting protein…	0.551635	-1.04529	-1.09583	1.00015	-1.26825	-1.1671	1.45817	0.0627014	-1.16426	-1.16731	1.04128	-1.18308	-1.04909	-1.26735
16675457	CFHR4	NM_001201550 // CFHR4 // complement factor H-related 4 // 1q32 // 10877 /// NM_001201551 // CFHR4 // complement factor H-related 4 // 1q32 // 10877 /// NM_006684 // CFHR4 // complement factor H-related 4 // 1q32 // 10877 /// XM_006711128 // CFHR4 // complement factor H-related 4 // 1q32 // 10877 /// XM_006711129 // CFHR4 // complement factor H-related 4 // 1q32 // 10877 /// XM_006711130 // CFHR4 …	0.503425	1.11763	1.31918	1.05178	1.1382	2.08863	-3.98005	0.713085	-1.06243	1.24601	-1.4348	3.90097	-1.23552	-1.97858
16700263	CCSAP	NM_145257 // CCSAP // centriole, cilia and spindle-associated protein // 1q42.13 // 126731 /// XM_011544056 // CCSAP // centriole, cilia and spindle-associated protein // 1q42.13 // 126731 /// ENST00000284617 // CCSAP // centriole, cilia and spindle-associated protein // 1q42.13 // 126731 /// ENST00000366686 // CCSAP // centriole, cilia and spindle-associated protein // 1q42.13 // 126731 /// ENST…	0.705602	-1.02979	-1.47762	-1.01345	1.07478	-1.0336	1.1115	0.175284	-1.1171	-1.04028	-1.01826	-1.02242	-1.17166	-1.0465
16912192	GINS1	NM_021067 // GINS1 // GINS complex subunit 1 (Psf1 homolog) // 20p11.21 // 9837 /// XM_006723670 // GINS1 // GINS complex subunit 1 (Psf1 homolog) // 20p11.21 // 9837 /// XM_011529413 // GINS1 // GINS complex subunit 1 (Psf1 homolog) // 20p11.21 // 9837 /// XR_244226 // GINS1 // GINS complex subunit 1 (Psf1 homolog) // 20p11.21 // 9837 /// XR_244227 // GINS1 // GINS complex subunit 1 (Psf1 homolo…	0.959224	1.00625	1.14581	-1.3621	-1.18619	-1.02282	1.56704	0.723664	1.04416	1.69451	-1.14769	1.06045	-1.76558	1.11649
16673191	PBX1	NM_001204961 // PBX1 // pre-B-cell leukemia homeobox 1 // 1q23 // 5087 /// NM_001204963 // PBX1 // pre-B-cell leukemia homeobox 1 // 1q23 // 5087 /// NM_002585 // PBX1 // pre-B-cell leukemia homeobox 1 // 1q23 // 5087 /// XM_005245228 // PBX1 // pre-B-cell leukemia homeobox 1 // 1q23 // 5087 /// XM_005245229 // PBX1 // pre-B-cell leukemia homeobox 1 // 1q23 // 5087 /// XM_005245230 // PBX1 // pre…	0.52883	-1.07239	-1.29758	1.03752	1.22606	1.04241	-1.50907	0.782211	-1.03086	1.03492	-1.26664	-1.02217	1.01327	1.10528
16830202	XAF1	NM_017523 // XAF1 // XIAP associated factor 1 // 17p13.1 // 54739 /// NM_199139 // XAF1 // XIAP associated factor 1 // 17p13.1 // 54739 /// NR_046396 // XAF1 // XIAP associated factor 1 // 17p13.1 // 54739 /// NR_046397 // XAF1 // XIAP associated factor 1 // 17p13.1 // 54739 /// NR_046398 // XAF1 // XIAP associated factor 1 // 17p13.1 // 54739 /// XM_005256706 // XAF1 // XIAP associated factor 1 …	0.954524	-1.00918	1.69745	-1.07043	-1.26695	-1.38413	-1.36316	0.17978	-1.25447	1.04979	-1.98878	-1.18146	-1.05653	1.09622
17105099	FAM46D	NM_001170574 // FAM46D // family with sequence similarity 46, member D // Xq21.1 // 169966 /// NM_152630 // FAM46D // family with sequence similarity 46, member D // Xq21.1 // 169966 /// XM_011530881 // FAM46D // family with sequence similarity 46, member D // Xq21.1 // 169966 /// XM_011530882 // FAM46D // family with sequence similarity 46, member D // Xq21.1 // 169966 /// ENST00000308293 // FAM…	0.306704	-1.08005	1.0112	-1.3539	-1.01371	-1.30763	-1.02607	0.0502349	-1.17417	1.02893	-1.48893	-1.3011	-1.09651	-1.00206
16779146	SPRYD7	NM_001127482 // SPRYD7 // SPRY domain containing 7 // 13q14 // 57213 /// NM_020456 // SPRYD7 // SPRY domain containing 7 // 13q14 // 57213 /// NR_023351 // SPRYD7 // SPRY domain containing 7 // 13q14 // 57213 /// XM_011535165 // SPRYD7 // SPRY domain containing 7 // 13q14 // 57213 /// ENST00000361840 // SPRYD7 // SPRY domain containing 7 // 13q14 // 57213 /// ENST00000378195 // SPRYD7 // SPRY dom…	0.409559	1.07261	1.19973	-1.01794	1.38537	1.1572	1.05079	0.143567	1.13867	1.13064	1.70354	-1.10228	-1.01593	1.22598
16914062	TTPAL	NM_001039199 // TTPAL // tocopherol (alpha) transfer protein-like // 20q13.12 // 79183 /// NM_001261839 // TTPAL // tocopherol (alpha) transfer protein-like // 20q13.12 // 79183 /// NM_024331 // TTPAL // tocopherol (alpha) transfer protein-like // 20q13.12 // 79183 /// XM_011529043 // TTPAL // tocopherol (alpha) transfer protein-like // 20q13.12 // 79183 /// XM_011529044 // TTPAL // tocopherol (a…	0.853498	1.03074	-1.22415	-1.25914	-1.09837	-1.03253	1.55143	0.218161	-1.23486	-1.40482	-1.86782	-1.57491	1.43243	-1.11301
16756447	BTBD11	NM_001017523 // BTBD11 // BTB (POZ) domain containing 11 // 12q23.3 // 121551 /// NM_001018072 // BTBD11 // BTB (POZ) domain containing 11 // 12q23.3 // 121551 /// XM_005268645 // BTBD11 // BTB (POZ) domain containing 11 // 12q23.3 // 121551 /// XM_011537908 // BTBD11 // BTB (POZ) domain containing 11 // 12q23.3 // 121551 /// XM_011537909 // BTBD11 // BTB (POZ) domain containing 11 // 12q23.3 // …	0.769474	1.02228	1.11222	1.01387	-1.3811	1.13252	-1.08327	0.189973	-1.10897	-1.38973	-1.06044	1.01249	-1.09699	-1.27154
16846985	SRSF1	AK054610 // SRSF1 // serine/arginine-rich splicing factor 1 // 17q22 // 6426 /// AK095112 // SRSF1 // serine/arginine-rich splicing factor 1 // 17q22 // 6426 /// AK126318 // SRSF1 // serine/arginine-rich splicing factor 1 // 17q22 // 6426	0.46478	-1.06059	1.25412	-1.15335	-1.53237	-1.04057	-1.07873	0.555594	-1.04831	1.0198	-1.00511	-1.12387	-1.03947	-1.06731
17010851	SLC35A1	NM_001168398 // SLC35A1 // solute carrier family 35 (CMP-sialic acid transporter), member A1 // 6q15 // 10559 /// NM_006416 // SLC35A1 // solute carrier family 35 (CMP-sialic acid transporter), member A1 // 6q15 // 10559 /// ENST00000369552 // SLC35A1 // solute carrier family 35 (CMP-sialic acid transporter), member A1 // 6q15 // 10559 /// ENST00000369556 // SLC35A1 // solute carrier family 35 (C…	0.95426	-1.0055	-1.01082	-1.04725	1.11059	-1.03149	-1.00348	0.730652	-1.03357	1.22831	1.02529	-1.18897	-1.62472	-1.0055
16984032	SKP2	NM_001243120 // SKP2 // S-phase kinase-associated protein 2, E3 ubiquitin protein ligase // 5p13 // 6502 /// NM_005983 // SKP2 // S-phase kinase-associated protein 2, E3 ubiquitin protein ligase // 5p13 // 6502 /// NM_032637 // SKP2 // S-phase kinase-associated protein 2, E3 ubiquitin protein ligase // 5p13 // 6502 /// XM_011514081 // SKP2 // S-phase kinase-associated protein 2, E3 ubiquitin prot…	0.0523779	-1.31402	-2.12115	-1.32321	1.05192	1.15447	-1.5539	0.198047	1.18518	1.38598	1.19224	-1.06943	1.48225	-1.40151
17077826	MYBL1	NM_001080416 // MYBL1 // v-myb avian myeloblastosis viral oncogene homolog-like 1 // 8q13.1 // 4603 /// NM_001144755 // MYBL1 // v-myb avian myeloblastosis viral oncogene homolog-like 1 // 8q13.1 // 4603 /// NM_001294282 // MYBL1 // v-myb avian myeloblastosis viral oncogene homolog-like 1 // 8q13.1 // 4603 /// XM_011517533 // MYBL1 // v-myb avian myeloblastosis viral oncogene homolog-like 1 // 8q…	0.144639	1.2525	-1.25534	1.43462	1.21832	1.21046	1.49366	0.672739	1.06346	-1.21679	1.70666	1.13158	1.02238	-1.19261
16831908	TRIM16L	NM_001037330 // TRIM16L // tripartite motif containing 16-like // 17p11.2 // 147166 /// XM_005256479 // TRIM16L // tripartite motif containing 16-like // 17p11.2 // 147166 /// XM_005256480 // TRIM16L // tripartite motif containing 16-like // 17p11.2 // 147166 /// XM_005256481 // TRIM16L // tripartite motif containing 16-like // 17p11.2 // 147166 /// XM_005256482 // TRIM16L // tripartite motif con…	0.895225	1.02317	1.05276	-1.18564	-1.06789	-1.12297	1.22363	0.0874997	-1.38286	1.53989	-1.03181	-1.60929	-1.39132	-1.23593
16860221	ZNF257	NM_033468 // ZNF257 // zinc finger protein 257 // 19q13 // 113835 /// XM_005259723 // ZNF257 // zinc finger protein 257 // 19q13 // 113835 /// XM_011527657 // ZNF257 // zinc finger protein 257 // 19q13 // 113835 /// XM_011527658 // ZNF257 // zinc finger protein 257 // 19q13 // 113835 /// XM_011527659 // ZNF257 // zinc finger protein 257 // 19q13 // 113835 /// ENST00000435820 // ZNF257 // zinc fin…	0.752867	1.05484	1.15727	-1.3657	1.14237	-1.06594	1.05331	0.0278818	-1.53819	-2.35895	-1.67341	-1.3972	-1.46533	1.51742
16711426	ASB13	NM_024701 // ASB13 // ankyrin repeat and SOCS box containing 13 // 10p15.1 // 79754 /// NR_024581 // ASB13 // ankyrin repeat and SOCS box containing 13 // 10p15.1 // 79754 /// NR_037164 // ASB13 // ankyrin repeat and SOCS box containing 13 // 10p15.1 // 79754 /// ENST00000357700 // ASB13 // ankyrin repeat and SOCS box containing 13 // 10p15.1 // 79754 /// ENST00000459912 // ASB13 // ankyrin repea…	0.447247	1.04952	-1.01759	-1.09136	1.24593	1.05152	-1.04094	0.964704	1.00277	1.03118	1.00456	1.0732	-1.06683	-1.00323
16898292	VPS54	NM_001005739 // VPS54 // vacuolar protein sorting 54 homolog (S. cerevisiae) // 2p13-p14 // 51542 /// NM_016516 // VPS54 // vacuolar protein sorting 54 homolog (S. cerevisiae) // 2p13-p14 // 51542 /// XM_006712029 // VPS54 // vacuolar protein sorting 54 homolog (S. cerevisiae) // 2p13-p14 // 51542 /// XM_011532903 // VPS54 // vacuolar protein sorting 54 homolog (S. cerevisiae) // 2p13-p14 // 5154…	0.613511	1.11915	-1.22872	1.41337	1.19575	-1.20519	1.66621	0.0574848	1.59738	-1.4973	2.505	1.4565	1.5418	1.23575
16947113	RAP2B	NM_002886 // RAP2B // RAP2B, member of RAS oncogene family // 3q25.2 // 5912 /// ENST00000323534 // RAP2B // RAP2B, member of RAS oncogene family // 3q25.2 // 5912 /// AF493915 // RAP2B // RAP2B, member of RAS oncogene family // 3q25.2 // 5912 /// BC012362 // RAP2B // RAP2B, member of RAS oncogene family // 3q25.2 // 5912 /// OTTHUMT00000356707 // RAP2B // RAP2B, member of RAS oncogene family // …	0.178539	-1.09175	-1.11283	-1.05273	-1.07657	-1.02277	-1.06749	0.489914	-1.04425	1.0539	-1.03412	-1.136	1.01603	-1.12082
16784256	STYX	NM_001130701 // STYX // serine/threonine/tyrosine interacting protein // --- // 6815 /// NM_145251 // STYX // serine/threonine/tyrosine interacting protein // --- // 6815 /// XM_006720242 // STYX // serine/threonine/tyrosine interacting protein // --- // 6815 /// XM_011537108 // STYX // serine/threonine/tyrosine interacting protein // --- // 6815 /// XM_011537109 // STYX // serine/threonine/tyros…	0.887021	-1.0138	-1.01789	1.01193	1.075	-1.05999	-1.02651	0.267804	1.11718	-1.03168	1.11466	1.1388	-1.15269	1.1079
16743336	TAF1D	ENST00000323981 // TAF1D // TATA box binding protein associated factor 1D // 11q21 // 79101 /// ENST00000393259 // TAF1D // TATA box binding protein associated factor 1D // 11q21 // 79101 /// ENST00000525928 // TAF1D // TATA box binding protein associated factor 1D // 11q21 // 79101 /// ENST00000526015 // TAF1D // TATA box binding protein associated factor 1D // 11q21 // 79101 /// ENST00000529435…	0.403351	1.07199	1.01111	1.09066	-1.09272	1.08299	1.18618	0.885603	1.0118	-1.22368	1.17566	1.2857	-1.00973	-1.0944
16887866	SCRN3	NM_001193528 // SCRN3 // secernin 3 // 2q31.1 // 79634 /// NM_024583 // SCRN3 // secernin 3 // 2q31.1 // 79634 /// XM_005246853 // SCRN3 // secernin 3 // 2q31.1 // 79634 /// XM_005246854 // SCRN3 // secernin 3 // 2q31.1 // 79634 /// XM_005246855 // SCRN3 // secernin 3 // 2q31.1 // 79634 /// XM_005246856 // SCRN3 // secernin 3 // 2q31.1 // 79634 /// XM_005246857 // SCRN3 // secernin 3 // 2q31.1 //…	0.945379	-1.00799	-1.01621	1.01546	1.28701	-1.01356	-1.04847	0.210033	1.16476	1.01064	1.51297	-1.00929	1.04664	1.05157
17093061	LINGO2	NM_001258282 // LINGO2 // leucine rich repeat and Ig domain containing 2 // 9p21.2 // 158038 /// NM_152570 // LINGO2 // leucine rich repeat and Ig domain containing 2 // 9p21.2 // 158038 /// XM_005251372 // LINGO2 // leucine rich repeat and Ig domain containing 2 // 9p21.2 // 158038 /// XM_011517715 // LINGO2 // leucine rich repeat and Ig domain containing 2 // 9p21.2 // 158038 /// XM_011517716 /…	0.635195	-1.05516	1.01546	1.05	-1.16118	-1.00416	1.01831	0.735518	-1.03884	-1.01142	-1.45918	1.25197	-1.19897	1.43091
17044650	CHN2	NM_001039936 // CHN2 // chimerin 2 // 7p15.3 // 1124 /// NM_001293069 // CHN2 // chimerin 2 // 7p15.3 // 1124 /// NM_001293070 // CHN2 // chimerin 2 // 7p15.3 // 1124 /// NM_001293071 // CHN2 // chimerin 2 // 7p15.3 // 1124 /// NM_001293072 // CHN2 // chimerin 2 // 7p15.3 // 1124 /// NM_001293073 // CHN2 // chimerin 2 // 7p15.3 // 1124 /// NM_001293075 // CHN2 // chimerin 2 // 7p15.3 // 1124 /// …	0.368367	-1.09346	1.02263	1.06622	-1.15156	-1.15657	1.01887	0.650797	1.04516	1.03927	-1.11918	1.06984	1.02263	-1.02868
16841662	TRIM16	NM_006470 // TRIM16 // tripartite motif containing 16 // 17p11.2 // 10626 /// AF096870 // TRIM16 // tripartite motif containing 16 // 17p11.2 // 10626 /// AK056026 // TRIM16 // tripartite motif containing 16 // 17p11.2 // 10626 /// BC053514 // TRIM16 // tripartite motif containing 16 // 17p11.2 // 10626 /// BC067096 // TRIM16 // tripartite motif containing 16 // 17p11.2 // 10626 /// CR457136 // T…	0.742645	-1.0462	1.02517	-1.43913	1.12161	1.00248	-1.1987	0.0223728	-1.44365	-1.00189	-1.68255	-1.40673	-1.69847	-1.26358
16718800	RAB11FIP2	NM_014904 // RAB11FIP2 // RAB11 family interacting protein 2 (class I) // 10q26.11 // 22841 /// XM_005269629 // RAB11FIP2 // RAB11 family interacting protein 2 (class I) // 10q26.11 // 22841 /// XM_011539511 // RAB11FIP2 // RAB11 family interacting protein 2 (class I) // 10q26.11 // 22841 /// XM_011539512 // RAB11FIP2 // RAB11 family interacting protein 2 (class I) // 10q26.11 // 22841 /// XM_011…	0.783243	-1.02124	-1.14683	-1.16437	1.05055	1.11917	1.09483	0.0135753	1.25464	1.25946	1.10958	-1.0764	1.5007	1.16457
16777896	HSPH1	NM_001286503 // HSPH1 // heat shock 105kDa/110kDa protein 1 // 13q12.3 // 10808 /// NM_001286504 // HSPH1 // heat shock 105kDa/110kDa protein 1 // 13q12.3 // 10808 /// NM_001286505 // HSPH1 // heat shock 105kDa/110kDa protein 1 // 13q12.3 // 10808 /// NM_006644 // HSPH1 // heat shock 105kDa/110kDa protein 1 // 13q12.3 // 10808 /// XM_005266236 // HSPH1 // heat shock 105kDa/110kDa protein 1 // 13q…	0.73903	-1.026	-1.32169	1.39843	-1.0674	-1	1.04873	0.65726	-1.03486	-1.08649	-1.01183	1.10572	-1.21658	-1.16032
17006072	MOG	ENST00000476244 // MOG // myelin oligodendrocyte glycoprotein // 6p22.1 // 4340 /// ENST00000485885 // MOG // myelin oligodendrocyte glycoprotein // 6p22.1 // 4340 /// AY566851 // MOG // myelin oligodendrocyte glycoprotein // 6p22.1 // 4340 /// OTTHUMT00000354638 // MOG // myelin oligodendrocyte glycoprotein // 6p22.1 // 4340 /// OTTHUMT00000354640 // MOG // myelin oligodendrocyte glycoprotein //…	0.581622	1.09797	1.36957	-1.54587	1.76807	1.63309	-2.02947	0.739743	-1.05763	-1.02603	1.16543	-1.82836	-1.04069	1.26579
16874997	ZNF614	NM_025040 // ZNF614 // zinc finger protein 614 // 19q13.41 // 80110 /// ENST00000270649 // ZNF614 // zinc finger protein 614 // 19q13.41 // 80110 /// ENST00000356322 // ZNF614 // zinc finger protein 614 // 19q13.41 // 80110 /// ENST00000595189 // ZNF614 // zinc finger protein 614 // 19q13.41 // 80110 /// ENST00000597952 // ZNF614 // zinc finger protein 614 // 19q13.41 // 80110 /// BC004930 // ZNF…	0.220519	1.21676	1.5523	1.00732	-1.19202	1.13076	1.14485	0.169289	-1.24943	1.17604	-1.68968	-1.32247	-1.22798	-1.05433
16956260	SHQ1	NM_018130 // SHQ1 // SHQ1, H/ACA ribonucleoprotein assembly factor // 3p13 // 55164 /// XM_011533894 // SHQ1 // SHQ1, H/ACA ribonucleoprotein assembly factor // 3p13 // 55164 /// XM_011533895 // SHQ1 // SHQ1, H/ACA ribonucleoprotein assembly factor // 3p13 // 55164 /// XM_011533896 // SHQ1 // SHQ1, H/ACA ribonucleoprotein assembly factor // 3p13 // 55164 /// XM_011533897 // SHQ1 // SHQ1, H/ACA ri…	0.762197	-1.02639	-1.00898	1.11092	-1.0291	-1.00252	1.04505	0.426007	1.0721	1.0975	1.34621	-1.44129	-1.06464	1.41322
17074966	CNOT7	NM_013354 // CNOT7 // CCR4-NOT transcription complex subunit 7 // 8p22-p21.3 // 29883 /// NM_054026 // CNOT7 // CCR4-NOT transcription complex subunit 7 // 8p22-p21.3 // 29883 /// XM_005273481 // CNOT7 // CCR4-NOT transcription complex subunit 7 // 8p22-p21.3 // 29883 /// XM_011544511 // CNOT7 // CCR4-NOT transcription complex subunit 7 // 8p22-p21.3 // 29883 /// ENST00000361272 // CNOT7 // CCR4-…	0.198789	-1.21187	1.06018	-1.06337	-1.44317	-1.05274	-1.01037	0.824276	1.03218	-1.02433	1.30056	-1.41639	-1.12481	1.08843
16700421	TTC13	NM_001122835 // TTC13 // tetratricopeptide repeat domain 13 // 1q42.2 // 79573 /// NM_024525 // TTC13 // tetratricopeptide repeat domain 13 // 1q42.2 // 79573 /// XM_005273260 // TTC13 // tetratricopeptide repeat domain 13 // 1q42.2 // 79573 /// XM_005273261 // TTC13 // tetratricopeptide repeat domain 13 // 1q42.2 // 79573 /// XM_005273262 // TTC13 // tetratricopeptide repeat domain 13 // 1q42.2 …	0.830337	-1.0234	-1.31535	-1.44963	1.26094	1.04784	-1.06619	0.742545	1.03616	-1.13205	1.13717	1.0684	1.01472	-1.04607
16672462	FCRL6	NM_001004310 // FCRL6 // Fc receptor-like 6 // 1q23.2 // 343413 /// NM_001284217 // FCRL6 // Fc receptor-like 6 // 1q23.2 // 343413 /// XM_005245128 // FCRL6 // Fc receptor-like 6 // 1q23.2 // 343413 /// XM_005245129 // FCRL6 // Fc receptor-like 6 // 1q23.2 // 343413 /// XM_005245131 // FCRL6 // Fc receptor-like 6 // 1q23.2 // 343413 /// XM_006711292 // FCRL6 // Fc receptor-like 6 // 1q23.2 // 34…	0.91126	-1.01516	1.12991	1.04075	-1.22613	-1	-1.81095	0.984969	1.00255	-1	-1.31322	-1.00656	1.25362	-1.1318
16919524	KCNS1	NM_002251 // KCNS1 // potassium voltage-gated channel, modifier subfamily S, member 1 // 20q12 // 3787 /// XM_005260409 // KCNS1 // potassium voltage-gated channel, modifier subfamily S, member 1 // 20q12 // 3787 /// ENST00000306117 // KCNS1 // potassium voltage-gated channel, modifier subfamily S, member 1 // 20q12 // 3787 /// ENST00000537075 // KCNS1 // potassium voltage-gated channel, modifier…	0.551232	-1.06149	1.16977	-1.31744	-1.19068	1.08358	-1.07473	0.110258	-1.1862	-1.03178	-1.01253	-1.32134	-1.09791	1.08384
16946762	GYG1	NM_001184720 // GYG1 // glycogenin 1 // 3q24-q25.1 // 2992 /// NM_001184721 // GYG1 // glycogenin 1 // 3q24-q25.1 // 2992 /// NM_004130 // GYG1 // glycogenin 1 // 3q24-q25.1 // 2992 /// ENST00000296048 // GYG1 // glycogenin 1 // 3q24-q25.1 // 2992 /// ENST00000345003 // GYG1 // glycogenin 1 // 3q24-q25.1 // 2992 /// ENST00000461191 // GYG1 // glycogenin 1 // 3q24-q25.1 // 2992 /// ENST00000465547…	0.481078	-1.06204	-1.38148	-1.11601	1.2601	-1.15854	-1.04692	0.919972	-1.0085	-1.1798	1.07289	-1.15641	1.18172	1.12807
16800921	FGF7	NM_002009 // FGF7 // fibroblast growth factor 7 // 15q21.2 // 2252 /// ENST00000267843 // FGF7 // fibroblast growth factor 7 // 15q21.2 // 2252 /// ENST00000560270 // FGF7 // fibroblast growth factor 7 // 15q21.2 // 2252 /// ENST00000560704 // FGF7 // fibroblast growth factor 7 // 15q21.2 // 2252 /// ENST00000560765 // FGF7 // fibroblast growth factor 7 // 15q21.2 // 2252 /// ENST00000560979 // F…	0.347703	1.11519	1.01382	1.12812	-1.00037	1.392	-1.09609	0.354422	1.11342	-1.08888	-1.05355	1.09473	1.35512	1.14916
16684144	PTAFR	NM_000952 // PTAFR // platelet-activating factor receptor // 1p35-p34.3 // 5724 /// NM_001164721 // PTAFR // platelet-activating factor receptor // 1p35-p34.3 // 5724 /// NM_001164722 // PTAFR // platelet-activating factor receptor // 1p35-p34.3 // 5724 /// NM_001164723 // PTAFR // platelet-activating factor receptor // 1p35-p34.3 // 5724 /// ENST00000305392 // PTAFR // platelet-activating factor…	0.792802	-1.03307	-1.07604	-1	1.14533	1.03155	-1.69347	0.975947	-1.00373	-1.20844	1.1805	-1.07472	-1.19424	1.31007
16978142	EIF4E	NM_001130678 // EIF4E // eukaryotic translation initiation factor 4E // 4q23 // 1977 /// NM_001130679 // EIF4E // eukaryotic translation initiation factor 4E // 4q23 // 1977 /// NM_001968 // EIF4E // eukaryotic translation initiation factor 4E // 4q23 // 1977 /// XM_006714126 // EIF4E // eukaryotic translation initiation factor 4E // 4q23 // 1977 /// XM_006714127 // EIF4E // eukaryotic translatio…	0.739437	-1.04237	1.40633	-1.10299	-1.75394	-1.0151	1.15118	0.281412	1.14869	-1.13561	1.11573	-1.00356	1.31936	1.09441
16661477	PPP1R8	NM_002713 // PPP1R8 // protein phosphatase 1, regulatory subunit 8 // 1p35.3 // 5511 /// NM_014110 // PPP1R8 // protein phosphatase 1, regulatory subunit 8 // 1p35.3 // 5511 /// NM_138558 // PPP1R8 // protein phosphatase 1, regulatory subunit 8 // 1p35.3 // 5511 /// ENST00000236412 // PPP1R8 // protein phosphatase 1, regulatory subunit 8 // 1p35.3 // 5511 /// ENST00000311772 // PPP1R8 // protein …	0.62592	-1.04489	1.34243	-1.05775	-1.37443	-1.20973	-1.14394	0.360107	-1.08752	-1.10035	-1.09067	-1.05851	-1.17132	-1.06397
16661459	STX12	NM_177424 // STX12 // syntaxin 12 // 1p35.3 // 23673 /// ENST00000373943 // STX12 // syntaxin 12 // 1p35.3 // 23673 /// ENST00000440806 // STX12 // syntaxin 12 // 1p35.3 // 23673 /// ENST00000468761 // STX12 // syntaxin 12 // 1p35.3 // 23673 /// ENST00000472285 // STX12 // syntaxin 12 // 1p35.3 // 23673 /// AF123769 // STX12 // syntaxin 12 // 1p35.3 // 23673 /// AK095898 // STX12 // syntaxin 12 /…	0.713696	-1.05125	1.56487	-1.50019	-2.09733	-1.03508	-1.11761	0.23266	-1.18401	-1.15125	-1.1364	-1.58833	-1.03303	-1.23455
16913369	TLDC2	NM_001304783 // TLDC2 // TBC/LysM-associated domain containing 2 // 20q11.23 // 140711 /// NM_080628 // TLDC2 // TBC/LysM-associated domain containing 2 // 20q11.23 // 140711 /// XM_011528570 // TLDC2 // TBC/LysM-associated domain containing 2 // 20q11.23 // 140711 /// XM_011528571 // TLDC2 // TBC/LysM-associated domain containing 2 // 20q11.23 // 140711 /// ENST00000217320 // TLDC2 // TBC/LysM-a…	0.633405	-1.0645	-1.22907	-1.14389	1.3479	-1.41769	1.37727	0.838454	-1.02693	-1.66878	-1.43355	1.23532	1.27651	1.13879
16998727	PJA2	NM_014819 // PJA2 // praja ring finger 2, E3 ubiquitin protein ligase // 5q21.3 // 9867 /// ENST00000361189 // PJA2 // praja ring finger 2, E3 ubiquitin protein ligase // 5q21.3 // 9867 /// ENST00000361557 // PJA2 // praja ring finger 2, E3 ubiquitin protein ligase // 5q21.3 // 9867 /// ENST00000511624 // PJA2 // praja ring finger 2, E3 ubiquitin protein ligase // 5q21.3 // 9867 /// ENST000005128…	0.32398	-1.07016	-1.04064	-1.05623	1.04709	1.04854	-1.02937	0.329474	1.06929	1.09266	1.29831	-1.04059	-1.00137	1.00776
16688506	NEGR1	NM_173808 // NEGR1 // neuronal growth regulator 1 // 1p31.1 // 257194 /// XM_011541200 // NEGR1 // neuronal growth regulator 1 // 1p31.1 // 257194 /// XM_011541201 // NEGR1 // neuronal growth regulator 1 // 1p31.1 // 257194 /// ENST00000306821 // NEGR1 // neuronal growth regulator 1 // 1p31.1 // 257194 /// ENST00000357731 // NEGR1 // neuronal growth regulator 1 // 1p31.1 // 257194 /// ENST0000043…	0.640669	1.05112	1.08196	-1.04267	1.37111	1.08281	-1.21124	0.904518	1.01282	1.02988	-1.34888	1.25927	1.04071	1.04935
16984244	OSMR	NM_001168355 // OSMR // oncostatin M receptor // 5p13.1 // 9180 /// NM_003999 // OSMR // oncostatin M receptor // 5p13.1 // 9180 /// XM_005248384 // OSMR // oncostatin M receptor // 5p13.1 // 9180 /// XM_005248385 // OSMR // oncostatin M receptor // 5p13.1 // 9180 /// XM_005248386 // OSMR // oncostatin M receptor // 5p13.1 // 9180 /// XM_005248387 // OSMR // oncostatin M receptor // 5p13.1 // 918…	0.586165	1.06687	1.41055	-1.06576	-1.0139	1.14693	1.02093	0.359191	-1.11715	1.08792	-1.18348	-1.20035	-1.11036	-1.20614
16710095	PLEKHA1	NM_001001974 // PLEKHA1 // pleckstrin homology domain containing, family A (phosphoinositide binding specific) member 1 // 10q26.13 // 59338 /// NM_001195608 // PLEKHA1 // pleckstrin homology domain containing, family A (phosphoinositide binding specific) member 1 // 10q26.13 // 59338 /// NM_021622 // PLEKHA1 // pleckstrin homology domain containing, family A (phosphoinositide binding specific) m…	0.465144	-1.06482	1.03737	1.00773	-1.0105	-1.25762	-1.13371	0.436765	-1.06931	1.10752	1.05651	-1.39785	-1.18353	-1.01219
16735332	NLRP10	NM_176821 // NLRP10 // NLR family, pyrin domain containing 10 // 11p15.4 // 338322 /// XM_011520043 // NLRP10 // NLR family, pyrin domain containing 10 // 11p15.4 // 338322 /// XM_011546581 // NLRP10 // NLR family, pyrin domain containing 10 // 11p15.4 // 338322 /// XM_011548868 // NLRP10 // NLR family, pyrin domain containing 10 // 11p15.4 // 338322 /// ENST00000328600 // NLRP10 // NLR family, p…	0.721084	-1.03076	1.05928	-1.20344	1.01881	-1.2325	-1.00205	0.782827	-1.02363	1.03752	-1.09235	-1.16094	-1.00989	1.30719
16722385	C11orf58	NM_014267 // C11orf58 // chromosome 11 open reading frame 58 // 11p15.1 // 10944 /// XM_011519860 // C11orf58 // chromosome 11 open reading frame 58 // 11p15.1 // 10944 /// XM_011519861 // C11orf58 // chromosome 11 open reading frame 58 // 11p15.1 // 10944 /// ENST00000228136 // C11orf58 // chromosome 11 open reading frame 58 // 11p15.1 // 10944 /// ENST00000524439 // C11orf58 // chromosome 11 op…	0.395455	-1.07763	-1	-1.11068	-1.9144	3.47318	-1.11413	0.210552	-1.11958	-1.06014	-1.54583	1.13606	-1.14033	-1.02459
16966855	KIT	NM_000222 // KIT // v-kit Hardy-Zuckerman 4 feline sarcoma viral oncogene homolog // 4q12 // 3815 /// NM_001093772 // KIT // v-kit Hardy-Zuckerman 4 feline sarcoma viral oncogene homolog // 4q12 // 3815 /// XM_005265740 // KIT // v-kit Hardy-Zuckerman 4 feline sarcoma viral oncogene homolog // 4q12 // 3815 /// XM_005265741 // KIT // v-kit Hardy-Zuckerman 4 feline sarcoma viral oncogene homolog //…	0.368138	1.19607	2.42006	-1.01001	1.217	1.14608	1.27508	0.435912	-1.16658	-1.23329	-1.28983	-1.30091	1.9503	-1.28076
16833903	ZPBP2	NM_198844 // ZPBP2 // zona pellucida binding protein 2 // 17q12 // 124626 /// NM_199321 // ZPBP2 // zona pellucida binding protein 2 // 17q12 // 124626 /// XM_011524298 // ZPBP2 // zona pellucida binding protein 2 // 17q12 // 124626 /// ENST00000348931 // ZPBP2 // zona pellucida binding protein 2 // 17q12 // 124626 /// ENST00000377940 // ZPBP2 // zona pellucida binding protein 2 // 17q12 // 12462…	0.94258	-1.01174	-1.3567	1.29952	-1.00552	1.01731	-1.14821	0.406179	1.14716	1.02958	-1.29648	-1.10742	1.56098	1.56584
16708049	MARVELD1	NM_031484 // MARVELD1 // MARVEL domain containing 1 // 10q24.2 // 83742 /// ENST00000285605 // MARVELD1 // MARVEL domain containing 1 // 10q24.2 // 83742 /// ENST00000421644 // MARVELD1 // MARVEL domain containing 1 // 10q24.2 // 83742 /// ENST00000434038 // MARVELD1 // MARVEL domain containing 1 // 10q24.2 // 83742 /// ENST00000451097 // MARVELD1 // MARVEL domain containing 1 // 10q24.2 // 83742…	0.7658	-1.02154	1.00303	1.23382	-1.02841	1.02158	-1.33251	0.135123	1.12066	1.21871	-1.02227	1.34173	1.11123	1.03068
17043622	NXPH1	NM_152745 // NXPH1 // neurexophilin 1 // 7p22 // 30010 /// XM_011515332 // NXPH1 // neurexophilin 1 // 7p22 // 30010 /// ENST00000405863 // NXPH1 // neurexophilin 1 // 7p22 // 30010 /// ENST00000429542 // NXPH1 // neurexophilin 1 // 7p22 // 30010 /// ENST00000438764 // NXPH1 // neurexophilin 1 // 7p22 // 30010 /// ENST00000497400 // NXPH1 // neurexophilin 1 // 7p22 // 30010 /// ENST00000602349 //…	0.0033681	-1.11202	1.01485	-1.26709	-1.19452	1.14906	-1.23332	0.00269858	1.11644	1.00988	1.10394	1.23353	1.13388	1.15235
16844044	RPL23	ENST00000577760 // RPL23 // ribosomal protein L23 // 17q // 9349 /// ENST00000584912 // RPL23 // ribosomal protein L23 // 17q // 9349 /// AK095288 // SNORA21 // small nucleolar RNA, H/ACA box 21 // 17q12 // 619505 /// OTTHUMT00000444068 // RPL23 // ribosomal protein L23 // 17q // 9349 /// OTTHUMT00000444071 // RPL23 // ribosomal protein L23 // 17q // 9349	0.80514	-1.04302	1.12675	2.03754	-1.22398	-1.12302	-1.00364	0.437747	-1.14408	-1.01079	-1.06475	-1.13337	-1.85155	1.2222
16697000	TEDDM1	NM_172000 // TEDDM1 // transmembrane epididymal protein 1 // 1q25.3 // 127670 /// ENST00000367565 // TEDDM1 // transmembrane epididymal protein 1 // 1q25.3 // 127670 /// OTTHUMT00000091029 // TEDDM1 // transmembrane epididymal protein 1 // 1q25.3 // 127670 /// uc001gpe.3 // TEDDM1 // transmembrane epididymal protein 1 // 1q25.3 // 127670 /// GQ472227 // TEDDM1 // transmembrane epididymal protein …	0.970281	1.00409	1.12577	1.01531	-1.03374	-1.08502	1.04551	0.974575	-1.0035	1.19407	2.12865	-1.1612	-1.49156	-1.27036
17013954	TIAM2	NM_001010927 // TIAM2 // T-cell lymphoma invasion and metastasis 2 // 6q25.2 // 26230 /// NM_012454 // TIAM2 // T-cell lymphoma invasion and metastasis 2 // 6q25.2 // 26230 /// ENST00000275246 // TIAM2 // T-cell lymphoma invasion and metastasis 2 // 6q25.2 // 26230 /// ENST00000318981 // TIAM2 // T-cell lymphoma invasion and metastasis 2 // 6q25.2 // 26230 /// ENST00000360366 // TIAM2 // T-cell l…	0.436727	1.0755	1.02618	-1.28986	1.38677	1.28034	1.1959	0.756866	-1.02896	1.22507	-1.09008	-1.24427	-1.20118	-1.24311
16887531	GORASP2	NM_001201428 // GORASP2 // golgi reassembly stacking protein 2 // 2q31.1 // 26003 /// NM_015530 // GORASP2 // golgi reassembly stacking protein 2 // 2q31.1 // 26003 /// XM_006712408 // GORASP2 // golgi reassembly stacking protein 2 // 2q31.1 // 26003 /// ENST00000234160 // GORASP2 // golgi reassembly stacking protein 2 // 2q31.1 // 26003 /// ENST00000442798 // GORASP2 // golgi reassembly stacking…	0.117674	-1.09364	-1.00001	-1.21328	-1.04862	-1.21334	-1.04348	0.43078	-1.0436	-1.07669	1.10427	-1.26705	-1.03223	1.05185
17055295	VWDE	NM_001135924 // VWDE // von Willebrand factor D and EGF domains // 7p21.3 // 221806 /// XM_005249641 // VWDE // von Willebrand factor D and EGF domains // 7p21.3 // 221806 /// XM_011515174 // VWDE // von Willebrand factor D and EGF domains // 7p21.3 // 221806 /// XM_011515175 // VWDE // von Willebrand factor D and EGF domains // 7p21.3 // 221806 /// XR_926922 // VWDE // von Willebrand factor D an…	0.0873154	-1.22835	-1.15908	-1.0328	-1.06254	-1.35161	1.16808	0.359497	-1.10908	-1.27567	-1.01508	-1.37168	-1.08373	1.05161
16907281	ALS2CR11	NM_001168216 // ALS2CR11 // amyotrophic lateral sclerosis 2 chromosome region candidate 11 // 2q33.1 // 151254 /// NM_001168217 // ALS2CR11 // amyotrophic lateral sclerosis 2 chromosome region candidate 11 // 2q33.1 // 151254 /// NM_001168221 // ALS2CR11 // amyotrophic lateral sclerosis 2 chromosome region candidate 11 // 2q33.1 // 151254 /// NM_152525 // ALS2CR11 // amyotrophic lateral sclerosis…	0.763457	-1.04947	-1.53899	1.05713	2.37545	-1.07101	-1.21413	0.583497	1.09256	1.00251	2.07554	1.74902	-1.5029	-1.15137
16935669	CYB5R3	NM_000398 // CYB5R3 // cytochrome b5 reductase 3 // 22q13.2 // 1727 /// NM_001129819 // CYB5R3 // cytochrome b5 reductase 3 // 22q13.2 // 1727 /// NM_001171660 // CYB5R3 // cytochrome b5 reductase 3 // 22q13.2 // 1727 /// NM_001171661 // CYB5R3 // cytochrome b5 reductase 3 // 22q13.2 // 1727 /// NM_007326 // CYB5R3 // cytochrome b5 reductase 3 // 22q13.2 // 1727 /// ENST00000352397 // CYB5R3 // c…	0.115354	1.18884	1.55275	1.01056	1.30229	-1.37293	1.17394	0.945536	-1.007	-1.03767	1.01353	1.04231	-1.01826	-1.35548
16992637	SFXN1	NM_022754 // SFXN1 // sideroflexin 1 // 5q35.3 // 94081 /// XM_005266012 // SFXN1 // sideroflexin 1 // 5q35.3 // 94081 /// ENST00000321442 // SFXN1 // sideroflexin 1 // 5q35.3 // 94081 /// ENST00000421887 // SFXN1 // sideroflexin 1 // 5q35.3 // 94081 /// ENST00000502393 // SFXN1 // sideroflexin 1 // 5q35.3 // 94081 /// ENST00000502865 // SFXN1 // sideroflexin 1 // 5q35.3 // 94081 /// ENST00000506…	0.874224	-1.01504	-1	-1.08948	-1.02806	-1	1.09686	0.418356	1.08084	1.14393	2.28811	-1.01055	-1.08106	-1.14981
16743657	MMP20	NM_004771 // MMP20 // matrix metallopeptidase 20 // 11q22.3 // 9313 /// ENST00000260228 // MMP20 // matrix metallopeptidase 20 // 11q22.3 // 9313 /// ENST00000542305 // MMP20 // matrix metallopeptidase 20 // 11q22.3 // 9313 /// ENST00000544938 // MMP20 // matrix metallopeptidase 20 // 11q22.3 // 9313 /// OTTHUMT00000398012 // MMP20 // matrix metallopeptidase 20 // 11q22.3 // 9313 /// OTTHUMT00000…	0.93041	1.00881	1.01746	-1.26355	1.31265	-1.08835	1.02095	0.915627	1.0107	2.04215	-1.05156	1.23201	-1.20285	1.08058
16943410	PCNP	NM_020357 // PCNP // PEST proteolytic signal containing nuclear protein // 3q12.3 // 57092 /// XM_011513032 // PCNP // PEST proteolytic signal containing nuclear protein // 3q12.3 // 57092 /// ENST00000265260 // PCNP // PEST proteolytic signal containing nuclear protein // 3q12.3 // 57092 /// ENST00000460231 // PCNP // PEST proteolytic signal containing nuclear protein // 3q12.3 // 57092 /// ENST…	0.920443	-1.00768	1.12805	1.02963	-1.05373	-1.14975	1.05884	0.680153	1.03222	1.25402	1.1182	-1.08998	-1.07247	-1.06605
16850724	ARHGAP28	NM_001010000 // ARHGAP28 // Rho GTPase activating protein 28 // 18p11.31 // 79822 /// XM_005258144 // ARHGAP28 // Rho GTPase activating protein 28 // 18p11.31 // 79822 /// XM_005258145 // ARHGAP28 // Rho GTPase activating protein 28 // 18p11.31 // 79822 /// XM_005258146 // ARHGAP28 // Rho GTPase activating protein 28 // 18p11.31 // 79822 /// ENST00000262227 // ARHGAP28 // Rho GTPase activating pr…	0.783304	1.02632	1.0462	-1.00703	1.10114	-1.07001	1.0423	0.781836	1.02651	-1.20082	1.00917	1.14251	1.03337	-1.04116
16989001	SLC22A4	NM_003059 // SLC22A4 // solute carrier family 22 (organic cation/zwitterion transporter), member 4 // 5q31.1 // 6583 /// XM_006714675 // SLC22A4 // solute carrier family 22 (organic cation/zwitterion transporter), member 4 // 5q31.1 // 6583 /// XM_011543589 // SLC22A4 // solute carrier family 22 (organic cation/zwitterion transporter), member 4 // 5q31.1 // 6583 /// XR_948289 // SLC22A4 // solute…	0.26693	1.10535	-1.02093	1.12456	-1.01862	1.06745	1.13139	0.659172	-1.03935	-1.04332	1.04557	1.09181	-1.11839	-1.01149
16815670	RBFOX1	NM_001142333 // RBFOX1 // RNA binding protein, fox-1 homolog (C. elegans) 1 // 16p13.3 // 54715 /// NM_001142334 // RBFOX1 // RNA binding protein, fox-1 homolog (C. elegans) 1 // 16p13.3 // 54715 /// NM_001308117 // RBFOX1 // RNA binding protein, fox-1 homolog (C. elegans) 1 // 16p13.3 // 54715 /// NM_018723 // RBFOX1 // RNA binding protein, fox-1 homolog (C. elegans) 1 // 16p13.3 // 54715 /// NM…	0.330088	1.08004	1.43696	1.07059	-1.0299	1.03684	1.04318	0.779416	1.02182	-1.19962	-1.02658	1.02833	1.42908	-1.06532
16924217	SAMSN1	NM_001256370 // SAMSN1 // SAM domain, SH3 domain and nuclear localization signals 1 // 21q11 // 64092 /// NM_001286523 // SAMSN1 // SAM domain, SH3 domain and nuclear localization signals 1 // 21q11 // 64092 /// NM_022136 // SAMSN1 // SAM domain, SH3 domain and nuclear localization signals 1 // 21q11 // 64092 /// XM_011529684 // SAMSN1 // SAM domain, SH3 domain and nuclear localization signals 1 …	0.0393335	-1.20897	-1.09657	-1.39143	-1.45813	1.12197	-1.3366	0.11948	-1.14515	-1.25404	-1.29927	-1.15271	-1.38613	1.07074
17022163	PREP	NM_002726 // PREP // prolyl endopeptidase // 6q22 // 5550 /// XM_005267044 // PREP // prolyl endopeptidase // 6q22 // 5550 /// XM_011535925 // PREP // prolyl endopeptidase // 6q22 // 5550 /// ENST00000369110 // PREP // prolyl endopeptidase // 6q22 // 5550 /// ENST00000448705 // PREP // prolyl endopeptidase // 6q22 // 5550 /// AB020018 // PREP // prolyl endopeptidase // 6q22 // 5550 /// AB028867 /…	0.338584	1.09736	-1.24916	1.46517	1.34057	1.07843	-1.08922	0.0537109	1.2262	1.15212	1.6425	1.19311	1.17575	1.14383
16742638	KCTD21	NM_001029859 // KCTD21 // potassium channel tetramerization domain containing 21 // 11q14.1 // 283219 /// XM_005273925 // KCTD21 // potassium channel tetramerization domain containing 21 // 11q14.1 // 283219 /// XM_005273928 // KCTD21 // potassium channel tetramerization domain containing 21 // 11q14.1 // 283219 /// XM_005273929 // KCTD21 // potassium channel tetramerization domain containing 21 …	0.394822	-1.0998	-1.00077	-1.05063	-1.10017	-1.40429	-1.26721	0.998584	1.00019	-1.22544	1.1606	-1.16963	1.05972	-1
16708249	SCD	NM_005063 // SCD // stearoyl-CoA desaturase (delta-9-desaturase) // 10q24.31 // 6319 /// ENST00000370355 // SCD // stearoyl-CoA desaturase (delta-9-desaturase) // 10q24.31 // 6319 /// AB032261 // SCD // stearoyl-CoA desaturase (delta-9-desaturase) // 10q24.31 // 6319 /// AF097514 // SCD // stearoyl-CoA desaturase (delta-9-desaturase) // 10q24.31 // 6319 /// AF109362 // SCD // stearoyl-CoA desatur…	0.645955	1.09623	-1.00979	1.07841	1.15451	-1.12986	1.20267	0.246211	1.271	1.02422	-1.11084	1.12977	2.37369	1.00916
16994779	CDH10	NM_006727 // CDH10 // cadherin 10, type 2 (T2-cadherin) // 5p14.2 // 1008 /// XM_011513923 // CDH10 // cadherin 10, type 2 (T2-cadherin) // 5p14.2 // 1008 /// XM_011513924 // CDH10 // cadherin 10, type 2 (T2-cadherin) // 5p14.2 // 1008 /// XM_011513925 // CDH10 // cadherin 10, type 2 (T2-cadherin) // 5p14.2 // 1008 /// ENST00000264463 // CDH10 // cadherin 10, type 2 (T2-cadherin) // 5p14.2 // 100…	0.505929	1.06014	-1.13956	1.25655	1.06852	-1.73135	1.26341	0.990714	-1.00101	1.06671	-1	-1.08899	1.02455	1.01879
16938253	RAB5A	NM_001292048 // RAB5A // RAB5A, member RAS oncogene family // 3p24.3 // 5868 /// NM_004162 // RAB5A // RAB5A, member RAS oncogene family // 3p24.3 // 5868 /// ENST00000273047 // RAB5A // RAB5A, member RAS oncogene family // 3p24.3 // 5868 /// ENST00000412966 // RAB5A // RAB5A, member RAS oncogene family // 3p24.3 // 5868 /// ENST00000422242 // RAB5A // RAB5A, member RAS oncogene family // 3p24.3 …	0.887394	-1.01866	1.36424	-1.0121	-1.7113	1.06574	-1.00805	0.907726	1.01525	1.04884	1.2956	-1.00105	-1.03952	-1.12585
16847267	TUBD1	NM_001193609 // TUBD1 // tubulin, delta 1 // 17q23.1 // 51174 /// NM_001193610 // TUBD1 // tubulin, delta 1 // 17q23.1 // 51174 /// NM_001193611 // TUBD1 // tubulin, delta 1 // 17q23.1 // 51174 /// NM_001193612 // TUBD1 // tubulin, delta 1 // 17q23.1 // 51174 /// NM_001193613 // TUBD1 // tubulin, delta 1 // 17q23.1 // 51174 /// NM_016261 // TUBD1 // tubulin, delta 1 // 17q23.1 // 51174 /// XM_005…	0.942553	-1.01415	-1.47245	1.1552	1.16627	1.19245	1.65861	0.407991	1.17894	-1.02002	1.18642	1.07016	-1.19337	1.31284
16948572	KLHL24	NM_017644 // KLHL24 // kelch-like family member 24 // 3q27.1 // 54800 /// XM_005247552 // KLHL24 // kelch-like family member 24 // 3q27.1 // 54800 /// XM_005247553 // KLHL24 // kelch-like family member 24 // 3q27.1 // 54800 /// XM_005247554 // KLHL24 // kelch-like family member 24 // 3q27.1 // 54800 /// XM_005247555 // KLHL24 // kelch-like family member 24 // 3q27.1 // 54800 /// XM_005247556 // K…	0.833645	1.01407	1.09553	-1.13509	1.02687	1.05883	1.00579	0.255445	1.08168	1.16476	1.26477	-1.071	-1.08294	1.089
16769585	CKAP4	NM_006825 // CKAP4 // cytoskeleton-associated protein 4 // 12q23.3 // 10970 /// ENST00000378026 // CKAP4 // cytoskeleton-associated protein 4 // 12q23.3 // 10970 /// ENST00000552828 // CKAP4 // cytoskeleton-associated protein 4 // 12q23.3 // 10970 /// ENST00000553039 // CKAP4 // cytoskeleton-associated protein 4 // 12q23.3 // 10970 /// AK123693 // CKAP4 // cytoskeleton-associated protein 4 // 12q…	0.996608	-1.00062	-2.50976	1.38813	1.38015	1.42198	1.15222	0.764797	-1.04466	1.01883	-1.13411	-1.12423	1.42659	-1.40717
16746831	ITFG2	NM_018463 // ITFG2 // integrin alpha FG-GAP repeat containing 2 // 12p13.33 // 55846 /// NR_130744 // ITFG2 // integrin alpha FG-GAP repeat containing 2 // 12p13.33 // 55846 /// XM_005253707 // ITFG2 // integrin alpha FG-GAP repeat containing 2 // 12p13.33 // 55846 /// XM_005253708 // ITFG2 // integrin alpha FG-GAP repeat containing 2 // 12p13.33 // 55846 /// XM_005253709 // ITFG2 // integrin alp…	0.187326	1.13504	-1.33421	-1.05486	1.19352	1.20404	1.91374	0.0415297	-1.23474	-1.42461	-1.06929	-1.19287	-1.43389	-1.28973
16819871	CA7	NM_001014435 // CA7 // carbonic anhydrase VII // 16q22.1 // 766 /// NM_005182 // CA7 // carbonic anhydrase VII // 16q22.1 // 766 /// XM_005256136 // CA7 // carbonic anhydrase VII // 16q22.1 // 766 /// XM_011523311 // CA7 // carbonic anhydrase VII // 16q22.1 // 766 /// XM_011523312 // CA7 // carbonic anhydrase VII // 16q22.1 // 766 /// ENST00000338437 // CA7 // carbonic anhydrase VII // 16q22.1 //…	0.0418729	1.22623	1.26985	-1.12428	1.56379	1.00056	1.76726	0.354975	-1.08751	-1.15628	-1.26741	-1.33273	-1.00598	1.15217
17066921	ADAM28	NM_001304351 // ADAM28 // ADAM metallopeptidase domain 28 // 8p21.2 // 10863 /// NM_014265 // ADAM28 // ADAM metallopeptidase domain 28 // 8p21.2 // 10863 /// NM_021777 // ADAM28 // ADAM metallopeptidase domain 28 // 8p21.2 // 10863 /// NR_130709 // ADAM28 // ADAM metallopeptidase domain 28 // 8p21.2 // 10863 /// NR_130710 // ADAM28 // ADAM metallopeptidase domain 28 // 8p21.2 // 10863 /// XM_005…	0.425746	1.07009	1.10198	1.10906	-1.12213	1.12116	-1.08449	0.172602	-1.12784	-1.00806	1.11441	-1.65097	-1.23377	-1.17849
17011302	AIM1	NM_001624 // AIM1 // absent in melanoma 1 // 6q21 // 202 /// XM_005266839 // AIM1 // absent in melanoma 1 // 6q21 // 202 /// ENST00000369066 // AIM1 // absent in melanoma 1 // 6q21 // 202 /// ENST00000457437 // AIM1 // absent in melanoma 1 // 6q21 // 202 /// ENST00000487681 // AIM1 // absent in melanoma 1 // 6q21 // 202 /// ENST00000633556 // AIM1 // absent in melanoma 1 // 6q21 // 202 /// AK2970…	0.779975	-1.04101	-1.54646	1.06568	-1.10064	1.08933	1.11929	0.822935	1.03269	-1.04711	-1.24326	-1.15665	1.11184	1.26221
16840703	FXR2	NM_004860 // FXR2 // fragile X mental retardation, autosomal homolog 2 // 17p13.1 // 9513 /// XR_243572 // FXR2 // fragile X mental retardation, autosomal homolog 2 // 17p13.1 // 9513 /// ENST00000250113 // FXR2 // fragile X mental retardation, autosomal homolog 2 // 17p13.1 // 9513 /// ENST00000571597 // FXR2 // fragile X mental retardation, autosomal homolog 2 // 17p13.1 // 9513 /// ENST0000057…	0.962412	1.00776	-1.82487	1.06507	1.55454	-1.36402	1.90015	0.936069	1.01324	-1.03631	1.01048	-1.18679	1.13024	1.01838
16994238	C5orf49	NM_001089584 // C5orf49 // chromosome 5 open reading frame 49 // 5p15.31 // 134121 /// XM_011513963 // C5orf49 // chromosome 5 open reading frame 49 // 5p15.31 // 134121 /// ENST00000399810 // C5orf49 // chromosome 5 open reading frame 49 // 5p15.31 // 134121 /// ENST00000509627 // C5orf49 // chromosome 5 open reading frame 49 // 5p15.31 // 134121 /// BC104205 // C5orf49 // chromosome 5 open read…	0.46682	1.07496	-1.20364	1.44759	1.19034	1.01844	1.0089	0.648517	1.04587	-1.41671	1.25036	-1.11287	1.2211	1.16788
16921973	MAP3K7CL	NM_001286617 // MAP3K7CL // MAP3K7 C-terminal like // 21q22.3 // 56911 /// NM_001286618 // MAP3K7CL // MAP3K7 C-terminal like // 21q22.3 // 56911 /// NM_001286619 // MAP3K7CL // MAP3K7 C-terminal like // 21q22.3 // 56911 /// NM_001286620 // MAP3K7CL // MAP3K7 C-terminal like // 21q22.3 // 56911 /// NM_001286622 // MAP3K7CL // MAP3K7 C-terminal like // 21q22.3 // 56911 /// NM_001286623 // MAP3K7CL…	0.477211	-1.08615	-1.16186	1.08966	1.01862	-1.53731	1.18511	0.173713	1.17893	1.03355	1.16168	1.20538	-1.00105	1.06691
16727770	SSH3	NM_017857 // SSH3 // slingshot protein phosphatase 3 // 11q13.2 // 54961 /// XM_005274070 // SSH3 // slingshot protein phosphatase 3 // 11q13.2 // 54961 /// XM_005274072 // SSH3 // slingshot protein phosphatase 3 // 11q13.2 // 54961 /// XR_247205 // SSH3 // slingshot protein phosphatase 3 // 11q13.2 // 54961 /// ENST00000308127 // SSH3 // slingshot protein phosphatase 3 // 11q13.2 // 54961 /// EN…	0.0457019	-1.16533	-1.07245	-1.09783	-1.01836	-1.14225	-1.10112	0.942289	-1.00493	-1.04482	1.01377	-1.00072	-1.14455	1.12346
17076285	RAB11FIP1	NM_001002814 // RAB11FIP1 // RAB11 family interacting protein 1 (class I) // 8p11.22 // 80223 /// NM_025151 // RAB11FIP1 // RAB11 family interacting protein 1 (class I) // 8p11.22 // 80223 /// ENST00000287263 // RAB11FIP1 // RAB11 family interacting protein 1 (class I) // 8p11.22 // 80223 /// ENST00000330843 // RAB11FIP1 // RAB11 family interacting protein 1 (class I) // 8p11.22 // 80223 /// ENST…	0.846927	1.02249	-1.09074	-1.17607	-1.10577	-1.00329	1.0429	0.679495	1.04895	-1.58708	1.45617	-1.00371	1.24021	1.19816
16780322	DZIP1	NM_014934 // DZIP1 // DAZ interacting zinc finger protein 1 // 13q32.1 // 22873 /// NM_198968 // DZIP1 // DAZ interacting zinc finger protein 1 // 13q32.1 // 22873 /// XM_005254032 // DZIP1 // DAZ interacting zinc finger protein 1 // 13q32.1 // 22873 /// XM_006719916 // DZIP1 // DAZ interacting zinc finger protein 1 // 13q32.1 // 22873 /// XM_006719917 // DZIP1 // DAZ interacting zinc finger prot…	0.819095	-1.01935	-1.34388	1.22951	-1.06804	1.0169	1.02735	0.349071	-1.08369	1.15635	-1.18954	-1.18153	1.00148	-1.15609
16818431	ZNF267	NM_001265588 // ZNF267 // zinc finger protein 267 // 16p11.2 // 10308 /// NM_003414 // ZNF267 // zinc finger protein 267 // 16p11.2 // 10308 /// NR_049749 // ZNF267 // zinc finger protein 267 // 16p11.2 // 10308 /// ENST00000300870 // ZNF267 // zinc finger protein 267 // 16p11.2 // 10308 /// ENST00000394846 // ZNF267 // zinc finger protein 267 // 16p11.2 // 10308 /// ENST00000562971 // ZNF267 // …	0.798229	-1.03567	1.14228	1.10476	-1.596	-1.00654	-1.37839	0.117609	-1.25897	-1.08394	-1.66554	1.04725	-1.58888	-1.12525
17051553	CPA4	NM_001163446 // CPA4 // carboxypeptidase A4 // 7q32 // 51200 /// NM_016352 // CPA4 // carboxypeptidase A4 // 7q32 // 51200 /// ENST00000222482 // CPA4 // carboxypeptidase A4 // 7q32 // 51200 /// ENST00000445470 // CPA4 // carboxypeptidase A4 // 7q32 // 51200 /// ENST00000470542 // CPA4 // carboxypeptidase A4 // 7q32 // 51200 /// ENST00000473956 // CPA4 // carboxypeptidase A4 // 7q32 // 51200 /// …	0.0705565	1.17069	1.21695	1.2318	-1.10383	1.16687	1.34772	0.135812	1.13417	1.58073	1.0716	-1.17774	1.08734	1.07845
16694742	HDGF	NM_001126050 // HDGF // hepatoma-derived growth factor // 1q23.1 // 3068 /// NM_001126051 // HDGF // hepatoma-derived growth factor // 1q23.1 // 3068 /// NM_004494 // HDGF // hepatoma-derived growth factor // 1q23.1 // 3068 /// XM_006711280 // HDGF // hepatoma-derived growth factor // 1q23.1 // 3068 /// XM_006711281 // HDGF // hepatoma-derived growth factor // 1q23.1 // 3068 /// XM_011509453 // H…	0.834449	1.01666	-1.0864	1.06738	1.41509	-1.19949	-1.02375	0.0837455	1.16108	1.05863	1.21295	1.00834	1.09055	1.04981
16984646	PELO	NM_015946 // PELO // pelota homolog (Drosophila) // 5q11.2 // 53918 /// NM_181501 // ITGA1 // integrin alpha 1 // 5q11.2 // 3672 /// ENST00000274311 // PELO // pelota homolog (Drosophila) // 5q11.2 // 53918 /// ENST00000282588 // ITGA1 // integrin alpha 1 // 5q11.2 // 3672 /// ENST00000504086 // ITGA1 // integrin alpha 1 // 5q11.2 // 3672 /// ENST00000504669 // ITGA1 // integrin alpha 1 // 5q11.2…	0.304155	1.12559	1.94099	1.01229	-1.11351	-1.07612	1.02004	0.992042	-1.00111	1.07937	-1.16729	1.01628	1.03543	-1.27559
16673315	POGK	NM_001314014 // POGK // pogo transposable element with KRAB domain // 1q24.1 // 57645 /// NM_017542 // POGK // pogo transposable element with KRAB domain // 1q24.1 // 57645 /// XM_005245370 // POGK // pogo transposable element with KRAB domain // 1q24.1 // 57645 /// XM_005245371 // POGK // pogo transposable element with KRAB domain // 1q24.1 // 57645 /// XM_005245372 // POGK // pogo transposable …	0.767537	1.0597	1.60089	-1.25397	-1.15602	-1.10393	1.12762	0.89534	1.02609	2.4707	-1.10955	-1.16292	-1.07838	-1.09072
16777536	AMER2	NM_152704 // AMER2 // APC membrane recruitment protein 2 // 13q12.13 // 219287 /// NM_199138 // AMER2 // APC membrane recruitment protein 2 // 13q12.13 // 219287 /// XM_005266279 // AMER2 // APC membrane recruitment protein 2 // 13q12.13 // 219287 /// XM_005266280 // AMER2 // APC membrane recruitment protein 2 // 13q12.13 // 219287 /// XM_006719770 // AMER2 // APC membrane recruitment protein 2 /…	0.692664	1.04497	1.0551	-1.02213	-1.01994	1.12223	1.00742	0.389013	-1.10245	-1.04308	-1.77057	1.08212	-1.00919	1.15488
17070549	CPNE3	NM_003909 // CPNE3 // copine III // 8q21.3 // 8895 /// XM_005251093 // CPNE3 // copine III // 8q21.3 // 8895 /// ENST00000198765 // CPNE3 // copine III // 8q21.3 // 8895 /// ENST00000517354 // CPNE3 // copine III // 8q21.3 // 8895 /// ENST00000517391 // CPNE3 // copine III // 8q21.3 // 8895 /// ENST00000517490 // CPNE3 // copine III // 8q21.3 // 8895 /// ENST00000517862 // CPNE3 // copine III // …	0.847548	1.02454	1.1017	-1.07488	1.04584	-1.02715	1.0656	0.765439	-1.0384	1.14825	-1.05012	-1.08478	-1.03636	1.15977
16999974	C5orf15	NM_020199 // C5orf15 // chromosome 5 open reading frame 15 // 5q31.1 // 56951 /// ENST00000231512 // C5orf15 // chromosome 5 open reading frame 15 // 5q31.1 // 56951 /// ENST00000507191 // C5orf15 // chromosome 5 open reading frame 15 // 5q31.1 // 56951 /// ENST00000509913 // C5orf15 // chromosome 5 open reading frame 15 // 5q31.1 // 56951 /// AF226055 // C5orf15 // chromosome 5 open reading fram…	0.872313	-1.01167	-1.03709	1.09863	-1.04586	1.022	-1.0662	0.709212	1.02739	1.03084	1.07133	-1.09769	-1.17484	1.04392
16786607	JDP2	NM_001135047 // JDP2 // Jun dimerization protein 2 // 14q24.3 // 122953 /// NM_001135048 // JDP2 // Jun dimerization protein 2 // 14q24.3 // 122953 /// NM_001135049 // JDP2 // Jun dimerization protein 2 // 14q24.3 // 122953 /// NM_130469 // JDP2 // Jun dimerization protein 2 // 14q24.3 // 122953 /// XM_005267332 // JDP2 // Jun dimerization protein 2 // 14q24.3 // 122953 /// XM_006720032 // JDP2 /…	0.982795	-1.00407	-1.66108	1.11384	1.1675	-1.111	1.65059	0.823303	1.04304	-1.56169	1.02924	1.51651	1.09373	1.01247
16718840	CACUL1	NM_153810 // CACUL1 // CDK2-associated, cullin domain 1 // 10q26.11 // 143384 /// XM_011539348 // CACUL1 // CDK2-associated, cullin domain 1 // 10q26.11 // 143384 /// XR_945608 // CACUL1 // CDK2-associated, cullin domain 1 // 10q26.11 // 143384 /// ENST00000369151 // CACUL1 // CDK2-associated, cullin domain 1 // 10q26.11 // 143384 /// ENST00000477583 // CACUL1 // CDK2-associated, cullin domain 1 …	0.236758	-1.04861	-1.21853	1.06107	1.00679	1.00527	-1.04078	0.957007	-1.00208	1.02896	-1.01836	1.1648	-1.05875	-1.06352
16677547	RRP15	NM_016052 // RRP15 // ribosomal RNA processing 15 homolog // 1q41 // 51018 /// XM_011509597 // RRP15 // ribosomal RNA processing 15 homolog // 1q41 // 51018 /// ENST00000366932 // RRP15 // ribosomal RNA processing 15 homolog // 1q41 // 51018 /// ENST00000491428 // RRP15 // ribosomal RNA processing 15 homolog // 1q41 // 51018 /// AF151873 // RRP15 // ribosomal RNA processing 15 homolog // 1q41 // …	0.32681	-1.13448	1.09319	-1.18327	-1.50421	-1.00156	-1.0175	0.208774	-1.17908	1.02722	-1.02797	-1.16701	-1.25913	-1.14239
16868762	KRI1	NM_023008 // KRI1 // KRI1 homolog // 19p13.2 // 65095 /// XM_011528190 // KRI1 // KRI1 homolog // 19p13.2 // 65095 /// ENST00000312962 // KRI1 // KRI1 homolog // 19p13.2 // 65095 /// ENST00000432197 // KRI1 // KRI1 homolog // 19p13.2 // 65095 /// ENST00000478863 // KRI1 // KRI1 homolog // 19p13.2 // 65095 /// ENST00000536689 // KRI1 // KRI1 homolog // 19p13.2 // 65095 /// ENST00000536714 // KRI1 …	0.515158	-1.12527	1.12052	-1.75533	-1.04566	-1.39957	1.03616	0.540914	-1.11708	1.23402	1.49314	-1.2321	-1.53168	-1.29517
16952561	SEC22C	NM_001201572 // SEC22C // SEC22 homolog C, vesicle trafficking protein // 3p22.1 // 9117 /// NM_001201584 // SEC22C // SEC22 homolog C, vesicle trafficking protein // 3p22.1 // 9117 /// NM_004206 // SEC22C // SEC22 homolog C, vesicle trafficking protein // 3p22.1 // 9117 /// NM_032970 // SEC22C // SEC22 homolog C, vesicle trafficking protein // 3p22.1 // 9117 /// XM_005265532 // SEC22C // SEC22 h…	0.444489	-1.054	-1.06385	-1.01339	-1.05091	1.05263	-1.06546	0.0167066	1.21265	-1.09731	1.09613	1.03897	1.13854	1.20306
16826539	AKTIP	NM_001012398 // AKTIP // AKT interacting protein // 16q12.2 // 64400 /// NM_001308325 // AKTIP // AKT interacting protein // 16q12.2 // 64400 /// NM_022476 // AKTIP // AKT interacting protein // 16q12.2 // 64400 /// XM_005256095 // AKTIP // AKT interacting protein // 16q12.2 // 64400 /// XM_005256096 // AKTIP // AKT interacting protein // 16q12.2 // 64400 /// XM_005256097 // AKTIP // AKT interact…	0.291497	1.09597	1.02483	1.18032	1.10774	1.02667	-1.01219	0.00548426	1.34566	1.56815	2.55543	1.06898	1.13888	2.03847
17082309	PUF60	NM_001136033 // PUF60 // poly-U binding splicing factor 60KDa // 8q24.3 // 22827 /// NM_001271096 // PUF60 // poly-U binding splicing factor 60KDa // 8q24.3 // 22827 /// NM_001271097 // PUF60 // poly-U binding splicing factor 60KDa // 8q24.3 // 22827 /// NM_001271098 // PUF60 // poly-U binding splicing factor 60KDa // 8q24.3 // 22827 /// NM_001271099 // PUF60 // poly-U binding splicing factor 60K…	0.923719	-1.01395	1.69572	1.18226	-1.75838	1.05867	-1.14083	0.983012	1.00308	1.28096	-1.39331	-1.28052	1.09339	1.54792
16815735	ABAT	NM_000663 // ABAT // 4-aminobutyrate aminotransferase // 16p13.2 // 18 /// NM_001127448 // ABAT // 4-aminobutyrate aminotransferase // 16p13.2 // 18 /// NM_020686 // ABAT // 4-aminobutyrate aminotransferase // 16p13.2 // 18 /// XM_011522400 // ABAT // 4-aminobutyrate aminotransferase // 16p13.2 // 18 /// XM_011522401 // ABAT // 4-aminobutyrate aminotransferase // 16p13.2 // 18 /// ENST00000268251…	0.304281	-1.14214	-1.21635	-1.16898	1.57397	-1.25608	-1.08142	0.544013	-1.07996	-1.18476	1.18265	-1.47065	-1.20828	1.23637
16711761	UPF2	NM_015542 // UPF2 // UPF2 regulator of nonsense transcripts homolog (yeast) // 10p14-p13 // 26019 /// NM_080599 // UPF2 // UPF2 regulator of nonsense transcripts homolog (yeast) // 10p14-p13 // 26019 /// XM_011519447 // UPF2 // UPF2 regulator of nonsense transcripts homolog (yeast) // 10p14-p13 // 26019 /// XM_011519448 // UPF2 // UPF2 regulator of nonsense transcripts homolog (yeast) // 10p14-p1…	0.955718	1.00767	-1.02337	1.23314	-1.19689	1.08089	-1.05069	0.902929	-1.01693	1.26492	1.48295	-1.23983	-1.34194	-1.11221
17020174	GCLC	NM_001197115 // GCLC // glutamate-cysteine ligase, catalytic subunit // 6p12 // 2729 /// NM_001498 // GCLC // glutamate-cysteine ligase, catalytic subunit // 6p12 // 2729 /// ENST00000229416 // GCLC // glutamate-cysteine ligase, catalytic subunit // 6p12 // 2729 /// ENST00000504353 // GCLC // glutamate-cysteine ligase, catalytic subunit // 6p12 // 2729 /// ENST00000504525 // GCLC // glutamate-cys…	0.168824	1.21915	-1.50642	1.00513	1.7168	1.04547	1.15827	0.521595	1.09234	-1.04488	1.02911	-1.06335	1.12063	1.2764
16835615	KAT7	NM_001199155 // KAT7 // K(lysine) acetyltransferase 7 // 17q21.32 // 11143 /// NM_001199156 // KAT7 // K(lysine) acetyltransferase 7 // 17q21.32 // 11143 /// NM_001199157 // KAT7 // K(lysine) acetyltransferase 7 // 17q21.32 // 11143 /// NM_001199158 // KAT7 // K(lysine) acetyltransferase 7 // 17q21.32 // 11143 /// NM_007067 // KAT7 // K(lysine) acetyltransferase 7 // 17q21.32 // 11143 /// XM_0115…	0.213566	-1.14185	-1.10576	-1.03001	1.15458	-1.17234	-1.19081	0.720871	1.03722	1.17576	1.19349	1.17562	-1.20055	-1.06882
16807080	DPH6	NM_001141972 // DPH6 // diphthamine biosynthesis 6 // 15q14 // 89978 /// NM_080650 // DPH6 // diphthamine biosynthesis 6 // 15q14 // 89978 /// XM_005254751 // DPH6 // diphthamine biosynthesis 6 // 15q14 // 89978 /// XM_011522158 // DPH6 // diphthamine biosynthesis 6 // 15q14 // 89978 /// XM_011522159 // DPH6 // diphthamine biosynthesis 6 // 15q14 // 89978 /// XM_011522160 // DPH6 // diphthamine b…	0.741908	-1.03218	1.0188	1.01753	1.02254	-1.04114	1.22337	0.696157	-1.03832	-1.26181	-1.02848	1.19439	1.14797	1.18678
16970527	SLC25A31	NM_031291 // SLC25A31 // solute carrier family 25 (mitochondrial carrier; adenine nucleotide translocator), member 31 // 4q28.1 // 83447 /// XM_011532297 // SLC25A31 // solute carrier family 25 (mitochondrial carrier; adenine nucleotide translocator), member 31 // 4q28.1 // 83447 /// XM_011532298 // SLC25A31 // solute carrier family 25 (mitochondrial carrier; adenine nucleotide translocator), mem…	0.985942	1.0019	-1.31791	1.05689	1.21831	1.0629	-1.19802	0.443341	1.08743	1.39409	1.01822	1.21948	1.18501	-1.31351
17019877	CRISP3	NM_001190986 // CRISP3 // cysteine-rich secretory protein 3 // 6p12.3 // 10321 /// NM_006061 // CRISP3 // cysteine-rich secretory protein 3 // 6p12.3 // 10321 /// ENST00000263045 // CRISP3 // cysteine-rich secretory protein 3 // 6p12.3 // 10321 /// ENST00000354620 // CRISP3 // cysteine-rich secretory protein 3 // 6p12.3 // 10321 /// ENST00000371159 // CRISP3 // cysteine-rich secretory protein 3 /…	0.0916692	-1.12159	1.04896	-1.10468	-1.1995	-1.0079	-1.49471	0.0619403	1.13828	1.10473	1.22655	1.13213	-1.01878	1.36947
16678752	DISC1	NM_001012957 // DISC1 // disrupted in schizophrenia 1 // 1q42.1 // 27185 /// NM_001012958 // DISC1 // disrupted in schizophrenia 1 // 1q42.1 // 27185 /// NM_001012959 // DISC1 // disrupted in schizophrenia 1 // 1q42.1 // 27185 /// NM_001164537 // DISC1 // disrupted in schizophrenia 1 // 1q42.1 // 27185 /// NM_001164538 // DISC1 // disrupted in schizophrenia 1 // 1q42.1 // 27185 /// NM_001164539 /…	0.240353	-1.05494	-1.13406	-1.11651	-1.02838	-1.05843	1.07098	0.840399	1.00886	1.0618	1.07568	1.00404	-1.08924	-1.09518
16986317	ANKDD1B	NM_001276713 // ANKDD1B // ankyrin repeat and death domain containing 1B // 5q13.3 // 728780 /// XM_011543616 // ANKDD1B // ankyrin repeat and death domain containing 1B // 5q13.3 // 728780 /// XM_011543617 // ANKDD1B // ankyrin repeat and death domain containing 1B // 5q13.3 // 728780 /// XM_011543618 // ANKDD1B // ankyrin repeat and death domain containing 1B // 5q13.3 // 728780 /// XM_01154361…	0.730614	-1.03405	-1.12645	1.65324	-1.23691	1.0549	-1.06013	0.690473	-1.03953	-1.20187	-1.12484	-1.15058	1.02752	-1.09369
16852726	KIAA1468	NM_020854 // KIAA1468 // KIAA1468 // 18q21.33 // 57614 /// XM_005266730 // KIAA1468 // KIAA1468 // 18q21.33 // 57614 /// XM_011526110 // KIAA1468 // KIAA1468 // 18q21.33 // 57614 /// XM_011526111 // KIAA1468 // KIAA1468 // 18q21.33 // 57614 /// XM_011526112 // KIAA1468 // KIAA1468 // 18q21.33 // 57614 /// XM_011526113 // KIAA1468 // KIAA1468 // 18q21.33 // 57614 /// XM_011526114 // KIAA1468 // KI…	0.409916	-1.09762	-1.00356	-1.12152	1.03369	1.0002	-1.20183	0.648207	-1.05218	-1.04751	1.11498	-1.09698	-1.05931	1.14263
16712001	DCLRE1C	NM_001033855 // DCLRE1C // DNA cross-link repair 1C // 10p13 // 64421 /// NM_001033857 // DCLRE1C // DNA cross-link repair 1C // 10p13 // 64421 /// NM_001033858 // DCLRE1C // DNA cross-link repair 1C // 10p13 // 64421 /// NM_001289076 // DCLRE1C // DNA cross-link repair 1C // 10p13 // 64421 /// NM_001289077 // DCLRE1C // DNA cross-link repair 1C // 10p13 // 64421 /// NM_001289078 // DCLRE1C // DN…	0.208155	1.23206	1.5567	-1.04637	1.34899	1.26177	-1.30837	0.264282	-1.2011	-1.18846	-2.50745	1.3411	-1.13451	1.11199
16989663	FAM53C	NM_001135647 // FAM53C // family with sequence similarity 53, member C // 5q31 // 51307 /// NM_016605 // FAM53C // family with sequence similarity 53, member C // 5q31 // 51307 /// XM_011543451 // FAM53C // family with sequence similarity 53, member C // 5q31 // 51307 /// ENST00000239906 // FAM53C // family with sequence similarity 53, member C // 5q31 // 51307 /// ENST00000434981 // FAM53C // fa…	0.244592	-1.07828	1.16953	-1.00066	1.05054	-1.08097	-1.01583	0.616353	-1.03191	-1.11393	-1.10283	-1.02366	1.01416	1.05393
17075883	INTS9	NM_001145159 // INTS9 // integrator complex subunit 9 // 8p21.1 // 55756 /// NM_001172562 // INTS9 // integrator complex subunit 9 // 8p21.1 // 55756 /// NM_018250 // INTS9 // integrator complex subunit 9 // 8p21.1 // 55756 /// NR_026826 // INTS9 // integrator complex subunit 9 // 8p21.1 // 55756 /// XM_006716356 // INTS9 // integrator complex subunit 9 // 8p21.1 // 55756 /// XM_006716357 // INTS…	0.243154	1.11923	1.17659	-1.07112	1.0448	1.0856	1.00271	0.520108	1.06222	1.22406	1.12217	1.07401	1.07048	-1.05503
16853087	CNDP1	NM_032649 // CNDP1 // carnosine dipeptidase 1 (metallopeptidase M20 family) // 18q22.3 // 84735 /// ENST00000358821 // CNDP1 // carnosine dipeptidase 1 (metallopeptidase M20 family) // 18q22.3 // 84735 /// ENST00000582365 // CNDP1 // carnosine dipeptidase 1 (metallopeptidase M20 family) // 18q22.3 // 84735 /// ENST00000582461 // CNDP1 // carnosine dipeptidase 1 (metallopeptidase M20 family) // 18…	0.63268	-1.06637	1.21636	1.01918	-2.23093	1.26952	-1.17318	0.254223	1.17141	-1.17492	1.15718	1.97056	-1.05019	1.56317
16871846	ZNF607	NM_001172677 // ZNF607 // zinc finger protein 607 // 19q13.1 // 84775 /// NM_032689 // ZNF607 // zinc finger protein 607 // 19q13.1 // 84775 /// XM_006723435 // ZNF607 // zinc finger protein 607 // 19q13.1 // 84775 /// XM_006723436 // ZNF607 // zinc finger protein 607 // 19q13.1 // 84775 /// XM_006723437 // ZNF607 // zinc finger protein 607 // 19q13.1 // 84775 /// XM_006723440 // ZNF607 // zinc f…	0.512005	-1.06672	-1.00495	1.33293	-1.48049	-1.03138	-1.15898	0.960224	-1.00486	1.12733	1.0566	-1.05812	-1.00216	-1.16619
16778959	SUCLA2	NM_003850 // SUCLA2 // succinate-CoA ligase, ADP-forming, beta subunit // 13q14.2 // 8803 /// XM_011535292 // SUCLA2 // succinate-CoA ligase, ADP-forming, beta subunit // 13q14.2 // 8803 /// XM_011535293 // SUCLA2 // succinate-CoA ligase, ADP-forming, beta subunit // 13q14.2 // 8803 /// XR_941688 // SUCLA2 // succinate-CoA ligase, ADP-forming, beta subunit // 13q14.2 // 8803 /// ENST00000378654 /…	0.61959	1.03268	-1.21966	1.15067	1.03308	-1.04698	1.14638	0.0259519	1.1812	1.29653	1.25253	1.05586	1.16256	1.03141
17053498	ABCB8	NM_001282291 // ABCB8 // ATP binding cassette subfamily B member 8 // 7q36 // 11194 /// NM_001282292 // ABCB8 // ATP binding cassette subfamily B member 8 // 7q36 // 11194 /// NM_001282293 // ABCB8 // ATP binding cassette subfamily B member 8 // 7q36 // 11194 /// NM_007188 // ABCB8 // ATP binding cassette subfamily B member 8 // 7q36 // 11194 /// ENST00000297504 // ABCB8 // ATP binding cassette s…	0.913207	1.00874	1.00163	1.00329	1.07966	-1.06893	1.0245	0.0333567	1.21506	1.09871	1.27965	1.20475	1.04343	1.14909
17004859	TMEM170B	NM_001100829 // TMEM170B // transmembrane protein 170B // 6p24.2 // 100113407 /// XR_925986 // TMEM170B // transmembrane protein 170B // 6p24.2 // 100113407 /// ENST00000379426 // TMEM170B // transmembrane protein 170B // 6p24.2 // 100113407 /// OTTHUMT00000039862 // TMEM170B // transmembrane protein 170B // 6p24.2 // 100113407	0.129378	-1.23517	1.03929	-1.00383	-1.80961	-1.49612	-1.3278	0.537954	-1.08438	1.16488	-1.51233	-1.03219	-1.06938	1.14089
16666392	FAM73A	NM_001270384 // FAM73A // family with sequence similarity 73, member A // 1p31.1 // 374986 /// NM_198549 // FAM73A // family with sequence similarity 73, member A // 1p31.1 // 374986 /// XM_005270846 // FAM73A // family with sequence similarity 73, member A // 1p31.1 // 374986 /// XM_005270847 // FAM73A // family with sequence similarity 73, member A // 1p31.1 // 374986 /// XM_005270848 // FAM73A…	0.0614593	1.31909	1.01045	1.0523	1.2905	-1.03593	1.59901	0.402585	1.12064	-1.10118	-1.05686	1.01978	1.01648	1.18307
17020691	B3GAT2	NM_080742 // B3GAT2 // beta-1,3-glucuronyltransferase 2 // 6q13 // 135152 /// XM_006715346 // B3GAT2 // beta-1,3-glucuronyltransferase 2 // 6q13 // 135152 /// ENST00000230053 // B3GAT2 // beta-1,3-glucuronyltransferase 2 // 6q13 // 135152 /// ENST00000615536 // B3GAT2 // beta-1,3-glucuronyltransferase 2 // 6q13 // 135152 /// AB075843 // B3GAT2 // beta-1,3-glucuronyltransferase 2 // 6q13 // 135152…	0.881032	1.02316	-1.18768	1.09442	1.30884	1.02018	-1.02775	0.604805	1.08301	1.02553	1.23882	1.36492	-1.00412	-1.25451
16663085	ZNF684	NM_152373 // ZNF684 // zinc finger protein 684 // 1p34.2 // 127396 /// XM_011540671 // ZNF684 // zinc finger protein 684 // 1p34.2 // 127396 /// XM_011540672 // ZNF684 // zinc finger protein 684 // 1p34.2 // 127396 /// XM_011540673 // ZNF684 // zinc finger protein 684 // 1p34.2 // 127396 /// XM_011540674 // ZNF684 // zinc finger protein 684 // 1p34.2 // 127396 /// XM_011540675 // ZNF684 // zinc f…	0.554395	-1.06031	1.13263	1.00979	-1.25794	-1.00266	-1.92832	0.685325	1.04073	-1.20235	1.05395	1.38206	-1.03477	1.0156
16852331	ME2	NM_001168335 // ME2 // malic enzyme 2, NAD(+)-dependent, mitochondrial // 18q21 // 4200 /// NM_002396 // ME2 // malic enzyme 2, NAD(+)-dependent, mitochondrial // 18q21 // 4200 /// XR_935223 // ME2 // malic enzyme 2, NAD(+)-dependent, mitochondrial // 18q21 // 4200 /// ENST00000321341 // ME2 // malic enzyme 2, NAD(+)-dependent, mitochondrial // 18q21 // 4200 /// ENST00000382927 // ME2 // malic en…	0.893642	1.01171	-1.2421	-1.02081	-1.01154	1.01154	1.01867	0.483679	1.0638	-1.02893	1.94873	1.06029	-1.13684	1.02889
16828772	TAF1C	NM_001243156 // TAF1C // TATA box binding protein (TBP)-associated factor, RNA polymerase I, C, 110kDa // 16q24 // 9013 /// NM_001243157 // TAF1C // TATA box binding protein (TBP)-associated factor, RNA polymerase I, C, 110kDa // 16q24 // 9013 /// NM_001243158 // TAF1C // TATA box binding protein (TBP)-associated factor, RNA polymerase I, C, 110kDa // 16q24 // 9013 /// NM_001243159 // TAF1C // TA…	0.191471	1.13148	1.45604	1.58798	-1.09081	1.11981	-1.01455	0.772283	-1.02643	-1.01986	-1.30626	1.24989	-1.33507	1.06047
16777685	FLT3	NM_004119 // FLT3 // fms-related tyrosine kinase 3 // 13q12 // 2322 /// NR_130706 // FLT3 // fms-related tyrosine kinase 3 // 13q12 // 2322 /// XM_011535015 // FLT3 // fms-related tyrosine kinase 3 // 13q12 // 2322 /// XM_011535016 // FLT3 // fms-related tyrosine kinase 3 // 13q12 // 2322 /// XM_011535017 // FLT3 // fms-related tyrosine kinase 3 // 13q12 // 2322 /// XM_011535018 // FLT3 // fms-re…	0.0565367	-1.14494	-1.07263	-1.43096	-1.04987	-1.25081	-1.19634	0.0314111	-1.17066	-1.07903	-1.26553	-1.82383	-1.01	1.0503
16714581	SLC16A9	NM_194298 // SLC16A9 // solute carrier family 16, member 9 // 10q21.2 // 220963 /// XM_011539488 // SLC16A9 // solute carrier family 16, member 9 // 10q21.2 // 220963 /// ENST00000395347 // SLC16A9 // solute carrier family 16, member 9 // 10q21.2 // 220963 /// ENST00000395348 // SLC16A9 // solute carrier family 16, member 9 // 10q21.2 // 220963 /// ENST00000490066 // SLC16A9 // solute carrier fam…	0.404816	1.08175	1.08442	1.17311	1.20821	-1.1787	1.03939	0.676476	1.03953	1.33573	-1.04693	1.10771	-1.10609	-1.02165
16757776	CCDC60	NM_178499 // CCDC60 // coiled-coil domain containing 60 // 12q24.23 // 160777 /// XM_011538002 // CCDC60 // coiled-coil domain containing 60 // 12q24.23 // 160777 /// XM_011538003 // CCDC60 // coiled-coil domain containing 60 // 12q24.23 // 160777 /// XR_944504 // CCDC60 // coiled-coil domain containing 60 // 12q24.23 // 160777 /// ENST00000327554 // CCDC60 // coiled-coil domain containing 60 // …	0.145496	-1.23067	-1.31538	-1.1063	-1.19288	-1.28562	-1.07546	0.271239	-1.16494	-1.04126	-1.64762	-1.27218	-1.00911	1.53322
16974349	HS3ST1	NM_005114 // HS3ST1 // heparan sulfate (glucosamine) 3-O-sulfotransferase 1 // 4p16 // 9957 /// XM_011513913 // HS3ST1 // heparan sulfate (glucosamine) 3-O-sulfotransferase 1 // 4p16 // 9957 /// ENST00000002596 // HS3ST1 // heparan sulfate (glucosamine) 3-O-sulfotransferase 1 // 4p16 // 9957 /// ENST00000510712 // HS3ST1 // heparan sulfate (glucosamine) 3-O-sulfotransferase 1 // 4p16 // 9957 /// …	0.667034	1.04875	1.93122	1.29484	-1.52827	1.20422	-1.03863	0.691696	-1.04482	-1.13674	1.08657	-1.26547	-1.00652	1.29545
16846398	ZNF652	NM_001145365 // ZNF652 // zinc finger protein 652 // 17q21.32 // 22834 /// NM_014897 // ZNF652 // zinc finger protein 652 // 17q21.32 // 22834 /// XM_005257166 // ZNF652 // zinc finger protein 652 // 17q21.32 // 22834 /// XR_934423 // ZNF652 // zinc finger protein 652 // 17q21.32 // 22834 /// XR_934424 // ZNF652 // zinc finger protein 652 // 17q21.32 // 22834 /// ENST00000362063 // ZNF652 // zinc…	0.719626	-1.05036	1.1089	-1.56559	1.57902	-1.09257	-1.13098	0.200371	1.20114	1.52975	1.49684	-1.38211	1.32317	1.1684
17012392	RSPO3	NM_032784 // RSPO3 // R-spondin 3 // 6q22.33 // 84870 /// ENST00000356698 // RSPO3 // R-spondin 3 // 6q22.33 // 84870 /// ENST00000368317 // RSPO3 // R-spondin 3 // 6q22.33 // 84870 /// ENST00000485757 // RSPO3 // R-spondin 3 // 6q22.33 // 84870 /// AF086298 // RSPO3 // R-spondin 3 // 6q22.33 // 84870 /// AF251057 // RSPO3 // R-spondin 3 // 6q22.33 // 84870 /// BC022367 // RSPO3 // R-spondin 3 //…	0.912137	-1.01341	-1.15966	1.2726	-1.28804	1.00778	1.34294	0.77873	1.03458	1.01548	-1.34001	1.07701	1.58471	-1.11449
16990678	STK32A	NM_001112724 // STK32A // serine/threonine kinase 32A // 5q32 // 202374 /// NM_001287740 // STK32A // serine/threonine kinase 32A // 5q32 // 202374 /// NM_145001 // STK32A // serine/threonine kinase 32A // 5q32 // 202374 /// XM_011537576 // STK32A // serine/threonine kinase 32A // 5q32 // 202374 /// XM_011537577 // STK32A // serine/threonine kinase 32A // 5q32 // 202374 /// XM_011537578 // STK32A…	0.75023	1.03958	-1.00635	1.05271	1.06232	1.03013	-1.13813	0.462183	-1.09508	1.11385	-2.17677	1.17729	-1.01605	1.05375
16986450	AGGF1	NM_018046 // AGGF1 // angiogenic factor with G-patch and FHA domains 1 // 5q13.3 // 55109 /// ENST00000312916 // AGGF1 // angiogenic factor with G-patch and FHA domains 1 // 5q13.3 // 55109 /// ENST00000502408 // AGGF1 // angiogenic factor with G-patch and FHA domains 1 // 5q13.3 // 55109 /// ENST00000503538 // AGGF1 // angiogenic factor with G-patch and FHA domains 1 // 5q13.3 // 55109 /// ENST0…	0.9461	-1.00871	-1.33567	-1.15845	1.15312	1.09041	1.04407	0.448475	1.10394	-1.07101	1.20101	-1.06522	-1.00199	1.26659
16966369	TMEM33	NM_018126 // TMEM33 // transmembrane protein 33 // 4p13 // 55161 /// XM_005248116 // TMEM33 // transmembrane protein 33 // 4p13 // 55161 /// XM_005248117 // TMEM33 // transmembrane protein 33 // 4p13 // 55161 /// ENST00000264452 // TMEM33 // transmembrane protein 33 // 4p13 // 55161 /// ENST00000325094 // TMEM33 // transmembrane protein 33 // 4p13 // 55161 /// ENST00000504986 // TMEM33 // transme…	0.412751	-1.11926	1.32634	-1.43939	-1.55096	-1.07181	-1.13298	0.616844	-1.07035	1.10349	1.24313	-1.64486	-1.06717	-1.27636
17062502	POT1	NM_001042594 // POT1 // protection of telomeres 1 // 7q31.33 // 25913 /// NM_015450 // POT1 // protection of telomeres 1 // 7q31.33 // 25913 /// NR_003102 // POT1 // protection of telomeres 1 // 7q31.33 // 25913 /// NR_003103 // POT1 // protection of telomeres 1 // 7q31.33 // 25913 /// NR_003104 // POT1 // protection of telomeres 1 // 7q31.33 // 25913 /// XM_006715917 // POT1 // protection of tel…	0.0771469	-1.23473	-1.06566	-1.19565	1.06356	-1.07887	-1.24468	0.711844	-1.04112	1.05458	-1.07573	1.01978	-1.03741	-1.09463
16750277	IRAK4	NM_001114182 // IRAK4 // interleukin 1 receptor associated kinase 4 // 12q12 // 51135 /// NM_001145256 // IRAK4 // interleukin 1 receptor associated kinase 4 // 12q12 // 51135 /// NM_001145257 // IRAK4 // interleukin 1 receptor associated kinase 4 // 12q12 // 51135 /// NM_001145258 // IRAK4 // interleukin 1 receptor associated kinase 4 // 12q12 // 51135 /// NM_016123 // IRAK4 // interleukin 1 rec…	0.399932	-1.06395	-1.02007	-1.10858	1.0526	-1.00141	-1.08228	0.521435	-1.04792	-1.02477	-1.06677	-1.03598	-1.19587	1.09668
16884766	RABL2A	ENST00000409121 // RABL2A // RAB, member of RAS oncogene family-like 2A // 2q13 // 11159 /// ENST00000465711 // RABL2A // RAB, member of RAS oncogene family-like 2A // 2q13 // 11159 /// ENST00000476236 // RABL2A // RAB, member of RAS oncogene family-like 2A // 2q13 // 11159 /// ENST00000494909 // RABL2A // RAB, member of RAS oncogene family-like 2A // 2q13 // 11159 /// AK092971 // RABL2A // RAB, …	0.115082	1.14037	-1.0857	1.12757	1.07217	1.04894	1.68892	0.249308	-1.09718	1.02103	-2.07418	1.04717	-1.03017	1.25174
17013507	SAMD5	NM_001030060 // SAMD5 // sterile alpha motif domain containing 5 // 6q24.3 // 389432 /// XM_011535819 // SAMD5 // sterile alpha motif domain containing 5 // 6q24.3 // 389432 /// ENST00000367474 // SAMD5 // sterile alpha motif domain containing 5 // 6q24.3 // 389432 /// ENST00000566741 // SAMD5 // sterile alpha motif domain containing 5 // 6q24.3 // 389432 /// OTTHUMT00000042610 // SAMD5 // steril…	0.857795	-1.02329	1.22748	-1.77091	-1.75279	1.03479	1.40949	0.687566	-1.05325	-1.04942	-1.02783	-1.2152	-1.06076	-1.47531
17043856	AHR	NM_001621 // AHR // aryl hydrocarbon receptor // 7p15 // 196 /// ENST00000242057 // AHR // aryl hydrocarbon receptor // 7p15 // 196 /// ENST00000463496 // AHR // aryl hydrocarbon receptor // 7p15 // 196 /// ENST00000475440 // AHR // aryl hydrocarbon receptor // 7p15 // 196 /// ENST00000481944 // AHR // aryl hydrocarbon receptor // 7p15 // 196 /// ENST00000492120 // AHR // aryl hydrocarbon recepto…	0.985749	-1.001	-1.20046	1.13103	1.04982	-1.08353	1.05672	0.144883	-1.09044	1.06906	-1.07568	-1.13617	-1.0622	1.01153
16710360	ZRANB1	NM_017580 // ZRANB1 // zinc finger, RAN-binding domain containing 1 // 10q26.13 // 54764 /// XM_005269925 // ZRANB1 // zinc finger, RAN-binding domain containing 1 // 10q26.13 // 54764 /// XM_005269926 // ZRANB1 // zinc finger, RAN-binding domain containing 1 // 10q26.13 // 54764 /// XM_006717907 // ZRANB1 // zinc finger, RAN-binding domain containing 1 // 10q26.13 // 54764 /// XM_011539887 // ZR…	0.99564	1.00042	1.08008	1.00844	-1.1497	-1.16272	1.1518	0.771539	1.02238	-1.02591	-1.01731	1.21621	1.08225	1.0635
16816479	CCP110	NM_001199022 // CCP110 // centriolar coiled coil protein 110kDa // 16p12.3 // 9738 /// NM_014711 // CCP110 // centriolar coiled coil protein 110kDa // 16p12.3 // 9738 /// XM_005255719 // CCP110 // centriolar coiled coil protein 110kDa // 16p12.3 // 9738 /// XM_011545991 // CCP110 // centriolar coiled coil protein 110kDa // 16p12.3 // 9738 /// XM_011545992 // CCP110 // centriolar coiled coil prote…	0.243196	-1.2188	1.16725	-1.34495	-1.64301	-1.46619	1.07464	0.765305	-1.04996	1.13616	1.36968	-1.57733	1.02782	-1.04292
17048368	RBM48	NM_032120 // RBM48 // RNA binding motif protein 48 // 7q21.2 // 84060 /// XM_005250636 // RBM48 // RNA binding motif protein 48 // 7q21.2 // 84060 /// XM_006716149 // RBM48 // RNA binding motif protein 48 // 7q21.2 // 84060 /// XM_006716150 // RBM48 // RNA binding motif protein 48 // 7q21.2 // 84060 /// XM_011516619 // RBM48 // RNA binding motif protein 48 // 7q21.2 // 84060 /// ENST00000265732 /…	0.70604	-1.06213	2.32864	-1.11015	-2.41142	-1.00655	-1.07347	0.256537	-1.20627	1.04318	-1	-1.66768	-1.59288	-1.09051
16934491	MYH9	NM_002473 // MYH9 // myosin, heavy chain 9, non-muscle // 22q13.1 // 4627 /// XM_011530197 // MYH9 // myosin, heavy chain 9, non-muscle // 22q13.1 // 4627 /// ENST00000216181 // MYH9 // myosin, heavy chain 9, non-muscle // 22q13.1 // 4627 /// ENST00000401701 // MYH9 // myosin, heavy chain 9, non-muscle // 22q13.1 // 4627 /// ENST00000456729 // MYH9 // myosin, heavy chain 9, non-muscle // 22q13.1 …	0.733584	1.05276	1.65738	1.05138	-1.44545	1.02631	1.22851	0.515294	-1.10424	1.14902	1.06879	-1.3885	1.07005	-1.17556
16991472	SGCD	NM_000337 // SGCD // sarcoglycan delta // 5q33-q34 // 6444 /// NM_001128209 // SGCD // sarcoglycan delta // 5q33-q34 // 6444 /// NM_172244 // SGCD // sarcoglycan delta // 5q33-q34 // 6444 /// XM_005265966 // SGCD // sarcoglycan delta // 5q33-q34 // 6444 /// XM_005265967 // SGCD // sarcoglycan delta // 5q33-q34 // 6444 /// XM_006714911 // SGCD // sarcoglycan delta // 5q33-q34 // 6444 /// XM_011534…	0.847275	1.01861	-1.1323	-1	1.59884	1.17401	-1.01926	0.230548	1.12707	1.01472	1.08244	1.17869	-1.01757	1.24176
16845736	GJC1	NM_001080383 // GJC1 // gap junction protein gamma 1 // 17q21.31 // 10052 /// NM_005497 // GJC1 // gap junction protein gamma 1 // 17q21.31 // 10052 /// XM_005256920 // GJC1 // gap junction protein gamma 1 // 17q21.31 // 10052 /// XM_005256921 // GJC1 // gap junction protein gamma 1 // 17q21.31 // 10052 /// XR_934346 // GJC1 // gap junction protein gamma 1 // 17q21.31 // 10052 /// ENST00000330514…	0.756873	1.03181	1.23393	1.06708	-1.27088	-1.02232	1.2544	0.529923	-1.06618	1.09827	1.33453	-1.15601	-1.21404	-1.02577
16854540	B4GALT6	NM_004775 // B4GALT6 // UDP-Gal:betaGlcNAc beta 1,4- galactosyltransferase, polypeptide 6 // 18q11 // 9331 /// XM_005258387 // B4GALT6 // UDP-Gal:betaGlcNAc beta 1,4- galactosyltransferase, polypeptide 6 // 18q11 // 9331 /// XM_006722578 // B4GALT6 // UDP-Gal:betaGlcNAc beta 1,4- galactosyltransferase, polypeptide 6 // 18q11 // 9331 /// XM_006722579 // B4GALT6 // UDP-Gal:betaGlcNAc beta 1,4- gala…	0.627897	1.06103	1.12803	1.10858	-1.04043	-1	1.06361	0.013921	1.43255	1.22945	1.00584	1.5905	1.83925	1.18437
16860508	DPY19L3	NM_001172774 // DPY19L3 // dpy-19-like 3 (C. elegans) // 19q13.11 // 147991 /// NM_207325 // DPY19L3 // dpy-19-like 3 (C. elegans) // 19q13.11 // 147991 /// XM_006723045 // DPY19L3 // dpy-19-like 3 (C. elegans) // 19q13.11 // 147991 /// XM_011526526 // DPY19L3 // dpy-19-like 3 (C. elegans) // 19q13.11 // 147991 /// XM_011526527 // DPY19L3 // dpy-19-like 3 (C. elegans) // 19q13.11 // 147991 /// XR…	0.66198	1.0402	1.2319	-1.07232	-1.16731	1.09074	1.22874	0.243949	-1.11484	1.11727	-1.05158	-1.06351	-1.03874	-1.24371
16947148	ARHGEF26	NM_001251962 // ARHGEF26 // Rho guanine nucleotide exchange factor 26 // 3q25.2 // 26084 /// NM_001251963 // ARHGEF26 // Rho guanine nucleotide exchange factor 26 // 3q25.2 // 26084 /// NM_015595 // ARHGEF26 // Rho guanine nucleotide exchange factor 26 // 3q25.2 // 26084 /// XM_011512672 // ARHGEF26 // Rho guanine nucleotide exchange factor 26 // 3q25.2 // 26084 /// XM_011546470 // ARHGEF26 // Rh…	0.794056	1.02579	1.50847	-1	-1.28236	-1.08061	-1	0.776129	1.02814	1.16387	-1.27376	-1.06368	-1.02146	1.05791
16796854	MOK	NM_001272011 // MOK // MOK protein kinase // 14q32 // 5891 /// NM_014226 // MOK // MOK protein kinase // 14q32 // 5891 /// NR_073540 // MOK // MOK protein kinase // 14q32 // 5891 /// NR_073541 // MOK // MOK protein kinase // 14q32 // 5891 /// NR_073542 // MOK // MOK protein kinase // 14q32 // 5891 /// NR_073543 // MOK // MOK protein kinase // 14q32 // 5891 /// XM_006720225 // MOK // MOK protein k…	0.0954426	1.15818	1.1308	1.06406	1.05002	1.09823	-1.01737	0.145296	-1.13396	1.0914	-1.10039	-1.0617	-1.16118	-1.07618
16991210	GM2A	NM_000405 // GM2A // GM2 ganglioside activator // 5q33.1 // 2760 /// NM_001167607 // GM2A // GM2 ganglioside activator // 5q33.1 // 2760 /// ENST00000357164 // GM2A // GM2 ganglioside activator // 5q33.1 // 2760 /// ENST00000523004 // GM2A // GM2 ganglioside activator // 5q33.1 // 2760 /// ENST00000523466 // GM2A // GM2 ganglioside activator // 5q33.1 // 2760 /// AK298867 // GM2A // GM2 gangliosi…	0.827243	1.02035	-1.03954	-1.02235	1.11495	-1.11142	-1.03181	0.413921	1.07982	1.27593	-1.07964	1.01705	-1.03924	-1.00203
16809506	ARPP19	NM_001306191 // ARPP19 // cAMP-regulated phosphoprotein 19kDa // 15q21.2 // 10776 /// NM_001306195 // ARPP19 // cAMP-regulated phosphoprotein 19kDa // 15q21.2 // 10776 /// NM_001306196 // ARPP19 // cAMP-regulated phosphoprotein 19kDa // 15q21.2 // 10776 /// NM_006628 // ARPP19 // cAMP-regulated phosphoprotein 19kDa // 15q21.2 // 10776 /// XM_005254133 // ARPP19 // cAMP-regulated phosphoprotein 19…	0.101195	-1.23368	1.0605	-1.32521	-1.08979	-1.13647	-1.07074	0.302398	1.13409	1.60803	1.10477	-1.16057	1.07503	1.02129
17077809	CRH	NM_000756 // CRH // corticotropin releasing hormone // 8q13 // 1392 /// ENST00000276571 // CRH // corticotropin releasing hormone // 8q13 // 1392 /// BC002599 // CRH // corticotropin releasing hormone // 8q13 // 1392 /// BC011031 // CRH // corticotropin releasing hormone // 8q13 // 1392 /// BT007453 // CRH // corticotropin releasing hormone // 8q13 // 1392 /// OTTHUMT00000378926 // CRH // cortico…	0.313024	1.13296	-1.15147	1.46171	1.14277	-1.21484	1.09511	0.548526	1.07553	-1.14437	1.11227	1.117	1.17238	1.12339
17022333	OSTM1	NM_014028 // OSTM1 // osteopetrosis associated transmembrane protein 1 // 6q21 // 28962 /// XM_011535775 // OSTM1 // osteopetrosis associated transmembrane protein 1 // 6q21 // 28962 /// XM_011535776 // OSTM1 // osteopetrosis associated transmembrane protein 1 // 6q21 // 28962 /// XR_942410 // OSTM1 // osteopetrosis associated transmembrane protein 1 // 6q21 // 28962 /// ENST00000193322 // OSTM1 …	0.445932	1.07611	1.14387	1.0618	1.07816	-1.01314	-1.01832	0.109362	1.17762	1.3165	1.17784	-1.06299	-1.02459	1.10597
16886382	KIF5C	NM_004522 // KIF5C // kinesin family member 5C // 2q23.1 // 3800 /// NR_111932 // KIF5C // kinesin family member 5C // 2q23.1 // 3800 /// XM_011511157 // KIF5C // kinesin family member 5C // 2q23.1 // 3800 /// XR_922926 // KIF5C // kinesin family member 5C // 2q23.1 // 3800 /// ENST00000435030 // KIF5C // kinesin family member 5C // 2q23.1 // 3800 /// ENST00000450621 // KIF5C // kinesin family me…	0.576931	1.08256	1.12579	1.50255	-1.17307	1.2543	-1.21045	0.821582	1.03234	1.07344	-1.05203	-1.18081	2.09342	-1.12012
17106357	PLS3	NM_001136025 // PLS3 // plastin 3 // Xq23 // 5358 /// NM_001172335 // PLS3 // plastin 3 // Xq23 // 5358 /// NM_001282337 // PLS3 // plastin 3 // Xq23 // 5358 /// NM_001282338 // PLS3 // plastin 3 // Xq23 // 5358 /// NM_005032 // PLS3 // plastin 3 // Xq23 // 5358 /// XM_011537534 // PLS3 // plastin 3 // Xq23 // 5358 /// ENST00000289290 // PLS3 // plastin 3 // Xq23 // 5358 /// ENST00000355899 // PL…	0.0460039	-1.12728	-1.25903	1.06093	-1.02449	-1.08687	-1.71039	0.610147	-1.02773	-1.05395	-1.08252	1.31779	-1.00653	-1.01597
16942003	APPL1	NM_012096 // APPL1 // adaptor protein, phosphotyrosine interaction, PH domain and leucine zipper containing 1 // 3p14.3 // 26060 /// XM_011533583 // APPL1 // adaptor protein, phosphotyrosine interaction, PH domain and leucine zipper containing 1 // 3p14.3 // 26060 /// ENST00000288266 // APPL1 // adaptor protein, phosphotyrosine interaction, PH domain and leucine zipper containing 1 // 3p14.3 // 2…	0.381664	-1.08088	1.03496	-1.00184	-1.27034	-1.04335	-1.10335	0.959339	-1.00444	1.04076	1.14043	-1.37645	1.00923	-1.00777
16889958	ZDBF2	NM_001285549 // ZDBF2 // zinc finger, DBF-type containing 2 // 2q33.3 // 57683 /// NM_020923 // ZDBF2 // zinc finger, DBF-type containing 2 // 2q33.3 // 57683 /// XM_005246711 // ZDBF2 // zinc finger, DBF-type containing 2 // 2q33.3 // 57683 /// XM_005246712 // ZDBF2 // zinc finger, DBF-type containing 2 // 2q33.3 // 57683 /// XM_005246713 // ZDBF2 // zinc finger, DBF-type containing 2 // 2q33.3 …	0.311238	-1.13507	-1.79004	1.16551	-1.57563	1.10106	-1.16259	0.17592	1.1894	1.77463	1.50238	1.38403	1.1114	-1.14009
17109170	GPM6B	NM_001001994 // GPM6B // glycoprotein M6B // Xp22.2 // 2824 /// NM_001001995 // GPM6B // glycoprotein M6B // Xp22.2 // 2824 /// NM_001001996 // GPM6B // glycoprotein M6B // Xp22.2 // 2824 /// NM_005278 // GPM6B // glycoprotein M6B // Xp22.2 // 2824 /// XM_005274489 // GPM6B // glycoprotein M6B // Xp22.2 // 2824 /// XM_005274490 // GPM6B // glycoprotein M6B // Xp22.2 // 2824 /// XM_011545497 // GP…	0.540752	-1.05218	-1.05197	1.16554	1.19073	-1.00758	-1.04617	0.716025	1.0305	1.42173	-1.18538	-1.03141	-1.16345	1.13889
17092579	TTC39B	NM_001168339 // TTC39B // tetratricopeptide repeat domain 39B // 9p22.3 // 158219 /// NM_001168340 // TTC39B // tetratricopeptide repeat domain 39B // 9p22.3 // 158219 /// NM_001168341 // TTC39B // tetratricopeptide repeat domain 39B // 9p22.3 // 158219 /// NM_001168342 // TTC39B // tetratricopeptide repeat domain 39B // 9p22.3 // 158219 /// NM_152574 // TTC39B // tetratricopeptide repeat domain …	0.511176	-1.06778	1.09285	-1.13437	-1.05098	1.0499	1.15103	0.388539	-1.09075	1.00609	-1.23053	1.076	-1.11529	1.0311
16972119	FAM218A	NM_153027 // FAM218A // family with sequence similarity 218, member A // 4q32.3 // 152756 /// ENST00000513876 // FAM218A // family with sequence similarity 218, member A // 4q32.3 // 152756 /// AK056221 // FAM218A // family with sequence similarity 218, member A // 4q32.3 // 152756 /// BC022381 // FAM218A // family with sequence similarity 218, member A // 4q32.3 // 152756 /// OTTHUMT00000364308 …	0.531191	-1.06313	1.04231	-1.11857	1.25487	-1.44346	-1.05776	0.122527	-1.17376	-1.3116	1.15656	-1.13928	-1.27808	-1.17539
16962671	TMEM207	NM_207316 // TMEM207 // transmembrane protein 207 // 3q28 // 131920 /// XM_005247122 // TMEM207 // transmembrane protein 207 // 3q28 // 131920 /// ENST00000354905 // TMEM207 // transmembrane protein 207 // 3q28 // 131920 /// AY358607 // TMEM207 // transmembrane protein 207 // 3q28 // 131920 /// BC071780 // TMEM207 // transmembrane protein 207 // 3q28 // 131920 /// OTTHUMT00000343515 // TMEM207 //…	0.813853	-1.01569	-1.09694	-1.07259	1.49976	-1.05313	-1.01264	0.0933308	1.12805	1.02685	1.37419	1.37144	1.10716	1.03618
16743527	CCDC82	NM_024725 // CCDC82 // coiled-coil domain containing 82 // 11q21 // 79780 /// XM_005274292 // CCDC82 // coiled-coil domain containing 82 // 11q21 // 79780 /// XM_006718909 // CCDC82 // coiled-coil domain containing 82 // 11q21 // 79780 /// XM_006718911 // CCDC82 // coiled-coil domain containing 82 // 11q21 // 79780 /// XM_011542984 // CCDC82 // coiled-coil domain containing 82 // 11q21 // 79780 /…	0.452001	-1.05579	-1.00062	-1.0266	-1.01428	1.03145	1.00489	0.274605	-1.08365	1.02326	1.01326	-1.47712	-1.08867	-1.11073
16730340	CEP57	NM_001243776 // CEP57 // centrosomal protein 57kDa // 11q21 // 9702 /// NM_001243777 // CEP57 // centrosomal protein 57kDa // 11q21 // 9702 /// NM_014679 // CEP57 // centrosomal protein 57kDa // 11q21 // 9702 /// XM_006718945 // CEP57 // centrosomal protein 57kDa // 11q21 // 9702 /// XM_006718946 // CEP57 // centrosomal protein 57kDa // 11q21 // 9702 /// ENST00000325486 // CEP57 // centrosomal pr…	0.932408	1.01141	-1.01507	-1.05628	1.1831	-1.04969	-1.15952	0.305371	1.15181	1.00705	1.15981	1.21478	1.08085	1.00544
16951150	SH3BP5	NM_001018009 // SH3BP5 // SH3-domain binding protein 5 (BTK-associated) // 3p24.3 // 9467 /// NM_004844 // SH3BP5 // SH3-domain binding protein 5 (BTK-associated) // 3p24.3 // 9467 /// XM_011534251 // SH3BP5 // SH3-domain binding protein 5 (BTK-associated) // 3p24.3 // 9467 /// XM_011534252 // SH3BP5 // SH3-domain binding protein 5 (BTK-associated) // 3p24.3 // 9467 /// XM_011534253 // SH3BP5 // …	0.97125	-1.003	1.38089	-1.14593	-1.40745	1.10529	-1.0434	0.0625094	-1.18741	-1.01412	-1.02522	-1.07494	-1.01104	-1.05551
16712773	MKX	NM_001242702 // MKX // mohawk homeobox // 10p12.1 // 283078 /// NM_173576 // MKX // mohawk homeobox // 10p12.1 // 283078 /// XM_006717438 // MKX // mohawk homeobox // 10p12.1 // 283078 /// XM_006717440 // MKX // mohawk homeobox // 10p12.1 // 283078 /// XM_011519450 // MKX // mohawk homeobox // 10p12.1 // 283078 /// ENST00000375790 // MKX // mohawk homeobox // 10p12.1 // 283078 /// ENST00000419761…	0.50951	1.02989	-1.09123	-1	1.08702	1.40088	1.17027	0.782134	1.01229	-1.15189	1.05797	-1.08553	1.17622	-1.10753
16758442	CCDC62	NM_201435 // CCDC62 // coiled-coil domain containing 62 // 12q24.31 // 84660 /// NR_027918 // CCDC62 // coiled-coil domain containing 62 // 12q24.31 // 84660 /// XM_006719643 // CCDC62 // coiled-coil domain containing 62 // 12q24.31 // 84660 /// XM_006719644 // CCDC62 // coiled-coil domain containing 62 // 12q24.31 // 84660 /// XM_011538856 // CCDC62 // coiled-coil domain containing 62 // 12q24.3…	0.338877	1.18796	1.13535	1.34068	-1.42148	1.01243	1.46357	0.418511	-1.15556	-1.31831	1.04655	-1.41131	1.15923	-1.43586
17017907	HLA-DQB1	NM_001243961 // HLA-DQB1 // major histocompatibility complex, class II, DQ beta 1 // 6p21.3 // 3119 /// NM_002123 // HLA-DQB1 // major histocompatibility complex, class II, DQ beta 1 // 6p21.3 // 3119 /// ENST00000374943 // HLA-DQB1 // major histocompatibility complex, class II, DQ beta 1 // 6p21.3 // 3119 /// ENST00000399079 // HLA-DQB1 // major histocompatibility complex, class II, DQ beta 1 //…	0.929453	1.01189	1.01889	1.19263	1.56365	1.05342	-2.54951	0.814752	-1.03181	1.05459	1.76862	-1.25967	-1.12763	-1.12529
16748304	GABARAPL1	NM_031412 // GABARAPL1 // GABA(A) receptor-associated protein like 1 // 12p13.2 // 23710 /// XM_005253344 // GABARAPL1 // GABA(A) receptor-associated protein like 1 // 12p13.2 // 23710 /// ENST00000266458 // GABARAPL1 // GABA(A) receptor-associated protein like 1 // 12p13.2 // 23710 /// ENST00000421801 // GABARAPL1 // GABA(A) receptor-associated protein like 1 // 12p13.2 // 23710 /// ENST00000535…	0.0951423	-1.17506	1.10265	-1.52109	-1.62789	-1.0415	-1.02353	0.669066	-1.03897	-1.09806	1.12817	-1.17167	1.10535	1.20347
17002681	LCP2	NM_005565 // LCP2 // lymphocyte cytosolic protein 2 // 5q35.1 // 3937 /// XM_011534558 // LCP2 // lymphocyte cytosolic protein 2 // 5q35.1 // 3937 /// ENST00000046794 // LCP2 // lymphocyte cytosolic protein 2 // 5q35.1 // 3937 /// ENST00000519149 // LCP2 // lymphocyte cytosolic protein 2 // 5q35.1 // 3937 /// ENST00000519594 // LCP2 // lymphocyte cytosolic protein 2 // 5q35.1 // 3937 /// ENST0000…	0.479721	1.08572	1.38938	-1.08424	-1.06062	1.14327	-1.14592	0.0819976	-1.244	-1.30946	-1.18604	-1.12905	-1.10099	-1.31279
17047707	PHTF2	NM_001127357 // PHTF2 // putative homeodomain transcription factor 2 // 7q11.23-q21 // 57157 /// NM_001127358 // PHTF2 // putative homeodomain transcription factor 2 // 7q11.23-q21 // 57157 /// NM_001127359 // PHTF2 // putative homeodomain transcription factor 2 // 7q11.23-q21 // 57157 /// NM_001127360 // PHTF2 // putative homeodomain transcription factor 2 // 7q11.23-q21 // 57157 /// NM_020432 /…	0.957178	-1.00317	1.01982	1.0392	-1.43856	-1.34224	-1.00118	0.0886054	1.11562	1.20977	1.31513	1.03897	1.02568	-1.01226
17107392	LINC00632	NR_028344 // LINC00632 // long intergenic non-protein coding RNA 632 // Xq27.1 // 286411 /// NR_028345 // LINC00632 // long intergenic non-protein coding RNA 632 // Xq27.1 // 286411 /// NR_104228 // LINC00632 // long intergenic non-protein coding RNA 632 // Xq27.1 // 286411 /// ENST00000370535 // LINC00632 // long intergenic non-protein coding RNA 632 // Xq27.1 // 286411 /// ENST00000498732 // LI…	0.544435	-1.06712	-1.09303	-1.07515	-1.10976	1.00673	1.11584	0.369548	-1.10232	-1.21287	-1.7729	1.56459	1.12377	1.00344
17093042	C9orf72	NM_001256054 // C9orf72 // chromosome 9 open reading frame 72 // 9p21.2 // 203228 /// NM_018325 // C9orf72 // chromosome 9 open reading frame 72 // 9p21.2 // 203228 /// NM_145005 // C9orf72 // chromosome 9 open reading frame 72 // 9p21.2 // 203228 /// ENST00000379997 // C9orf72 // chromosome 9 open reading frame 72 // 9p21.2 // 203228 /// ENST00000380003 // C9orf72 // chromosome 9 open reading fr…	0.904199	-1.01339	-1.06759	-1.08694	-1.09404	1.12443	1.12107	0.297167	1.12626	1.04049	-1.41198	1.18474	1.2933	1.03939
16889126	MOB4	NM_001100819 // MOB4 // MOB family member 4, phocein // 2q33.1 // 25843 /// NM_001202485 // HSPE1-MOB4 // HSPE1-MOB4 readthrough // 2q33 // 100529241 /// NM_001204094 // MOB4 // MOB family member 4, phocein // 2q33.1 // 25843 /// NM_002157 // HSPE1 // heat shock 10kDa protein 1 // 2q33.1 // 3336 /// NM_015387 // MOB4 // MOB family member 4, phocein // 2q33.1 // 25843 /// NM_199482 // MOB4 // MOB …	0.951541	-1.00458	-1.17526	1.19214	-1.04632	1.04591	1.04074	0.642837	1.0357	-1.01568	1.13593	1.07152	1.05391	-1.01203
16681924	PRAMEF14	ENST00000334600 // PRAMEF14 // PRAME family member 14 // 1p36.21 // 729528 /// OTTHUMT00000021791 // PRAMEF14 // PRAME family member 14 // 1p36.21 // 729528 /// NM_001024661 // PRAMEF14 // PRAME family member 14 // 1p36.21 // 729528 /// XM_011542078 // PRAMEF14 // PRAME family member 14 // 1p36.21 // 729528 /// ENST00000602491 // PRAMEF14 // PRAME family member 14 // 1p36.21 // 729528 /// OTTHUMT…	0.52506	1.0615	1.00817	-1	-1.10405	-1.12085	1.75004	0.314457	-1.10094	-1.36214	1.66719	1.10693	-1.21286	-1.2585
16775364	KLF5	NM_001286818 // KLF5 // Kruppel-like factor 5 (intestinal) // 13q22.1 // 688 /// NM_001730 // KLF5 // Kruppel-like factor 5 (intestinal) // 13q22.1 // 688 /// ENST00000377687 // KLF5 // Kruppel-like factor 5 (intestinal) // 13q22.1 // 688 /// ENST00000464404 // KLF5 // Kruppel-like factor 5 (intestinal) // 13q22.1 // 688 /// ENST00000476859 // KLF5 // Kruppel-like factor 5 (intestinal) // 13q22.1…	0.0415612	1.18889	1.00011	1.09831	1.32142	1.00754	1.01831	0.0543599	-1.17476	-1.01415	-1.10056	1.07276	1.00245	-1.08969
16708990	SORCS3	NM_014978 // SORCS3 // sortilin-related VPS10 domain containing receptor 3 // 10q23-q25 // 22986 /// XM_011539541 // SORCS3 // sortilin-related VPS10 domain containing receptor 3 // 10q23-q25 // 22986 /// XM_011539542 // SORCS3 // sortilin-related VPS10 domain containing receptor 3 // 10q23-q25 // 22986 /// ENST00000369699 // SORCS3 // sortilin-related VPS10 domain containing receptor 3 // 10q23-…	0.732605	1.04712	-1.25658	1.49847	1.3898	-1.08336	-1.14345	0.996451	-1.0006	-1.21508	1.39082	1.21987	-1.0887	-1.40591
16733526	C11orf44	NM_001271983 // C11orf44 // chromosome 11 open reading frame 44 // 11q24.3 // 283171	0.791818	-1.03016	-1.02737	-1.10663	-1.0579	1.029	1.01343	0.611603	1.05915	-1.30942	1.02148	1.00267	1.28784	1.64908
17104908	CHIC1	NM_001039840 // CHIC1 // cysteine rich hydrophobic domain 1 // Xq13.2 // 53344 /// NM_001300884 // CHIC1 // cysteine rich hydrophobic domain 1 // Xq13.2 // 53344 /// ENST00000373502 // CHIC1 // cysteine rich hydrophobic domain 1 // Xq13.2 // 53344 /// ENST00000373504 // CHIC1 // cysteine rich hydrophobic domain 1 // Xq13.2 // 53344 /// ENST00000498318 // CHIC1 // cysteine rich hydrophobic domain …	0.855639	-1.01999	-1.05922	1.03276	-1.08853	1.04012	-1.33458	0.678367	1.04634	1.4899	1.4492	-1.1084	-1.38753	1.15049
16962034	MCF2L2	NM_015078 // MCF2L2 // MCF.2 cell line derived transforming sequence-like 2 // 3q27.1 // 23101 /// XM_011512585 // MCF2L2 // MCF.2 cell line derived transforming sequence-like 2 // 3q27.1 // 23101 /// XM_011512586 // MCF2L2 // MCF.2 cell line derived transforming sequence-like 2 // 3q27.1 // 23101 /// XM_011512587 // MCF2L2 // MCF.2 cell line derived transforming sequence-like 2 // 3q27.1 // 2310…	0.263489	1.06853	-1.03779	1.18784	1.00306	1.17259	-1.04811	0.218559	-1.07628	-1.05563	-1.48419	1.02661	1.15875	-1.35587
16810686	CLPX	NM_006660 // CLPX // caseinolytic mitochondrial matrix peptidase chaperone subunit // 15q22.31 // 10845 /// XM_011521164 // CLPX // caseinolytic mitochondrial matrix peptidase chaperone subunit // 15q22.31 // 10845 /// XR_931743 // CLPX // caseinolytic mitochondrial matrix peptidase chaperone subunit // 15q22.31 // 10845 /// ENST00000300107 // CLPX // caseinolytic mitochondrial matrix peptidase c…	0.148898	-1.1696	-1.00855	1.01565	-1.11463	-1.01503	-1.25381	0.165932	-1.1614	-1.06041	1.06921	-1.03971	-1.1082	-1.0346
16996387	MIER3	NM_001297598 // MIER3 // mesoderm induction early response 1, family member 3 // 5q11.2 // 166968 /// NM_001297599 // MIER3 // mesoderm induction early response 1, family member 3 // 5q11.2 // 166968 /// NM_152622 // MIER3 // mesoderm induction early response 1, family member 3 // 5q11.2 // 166968 /// XM_011543216 // MIER3 // mesoderm induction early response 1, family member 3 // 5q11.2 // 16696…	0.627521	1.06127	1.05579	1.305	-1.23189	1.02659	-1.04933	0.279224	-1.14604	-1.05326	1.28952	-1.72501	-1.37278	-1.17808
16794048	VTI1B	NM_006370 // VTI1B // vesicle transport through interaction with t-SNAREs 1B // 14q24.1 // 10490 /// ENST00000216456 // VTI1B // vesicle transport through interaction with t-SNAREs 1B // 14q24.1 // 10490 /// ENST00000553619 // VTI1B // vesicle transport through interaction with t-SNAREs 1B // 14q24.1 // 10490 /// ENST00000554636 // VTI1B // vesicle transport through interaction with t-SNAREs 1B /…	0.602523	-1.03706	1.04036	1.01117	-1.04848	-1.02306	1.01527	0.229121	-1.09089	1.00099	1.05975	-1.15184	-1.07809	-1.01443
16870972	ZNF675	ENST00000601935 // ZNF675 // zinc finger protein 675 // 19p12 // 171392 /// OTTHUMT00000466430 // ZNF675 // zinc finger protein 675 // 19p12 // 171392	0.476132	-1.10138	-1.04287	1.16569	-1.38361	-1.09703	1.31137	0.975023	1.00419	-1.25728	1.10309	-1.17229	-1.05778	1.0719
17013223	PHACTR2	NM_001100164 // PHACTR2 // phosphatase and actin regulator 2 // 6q24.2 // 9749 /// NM_001100165 // PHACTR2 // phosphatase and actin regulator 2 // 6q24.2 // 9749 /// NM_001100166 // PHACTR2 // phosphatase and actin regulator 2 // 6q24.2 // 9749 /// NM_014721 // PHACTR2 // phosphatase and actin regulator 2 // 6q24.2 // 9749 /// ENST00000305766 // PHACTR2 // phosphatase and actin regulator 2 // 6q2…	0.250645	-1.0827	1.00587	-1.03489	-1.1354	1.00378	-1.2272	0.372793	-1.06258	1.34246	-1.01609	-1.01678	-1.24988	-1.00462
16967602	MOB1B	NM_001244766 // MOB1B // MOB kinase activator 1B // 4q13.3 // 92597 /// NM_001244767 // MOB1B // MOB kinase activator 1B // 4q13.3 // 92597 /// NM_173468 // MOB1B // MOB kinase activator 1B // 4q13.3 // 92597 /// XM_005265709 // MOB1B // MOB kinase activator 1B // 4q13.3 // 92597 /// XM_011532412 // MOB1B // MOB kinase activator 1B // 4q13.3 // 92597 /// ENST00000309395 // MOB1B // MOB kinase act…	0.763638	-1.03813	1.14516	1.22015	-1.45879	-1.0409	1.02103	0.639748	-1.0602	1.04963	-1.12886	1.03964	-1.03779	-1.05046
17112198	RLIM	NM_016120 // RLIM // ring finger protein, LIM domain interacting // Xq13-q21 // 51132 /// NM_183353 // RLIM // ring finger protein, LIM domain interacting // Xq13-q21 // 51132 /// ENST00000332687 // RLIM // ring finger protein, LIM domain interacting // Xq13-q21 // 51132 /// ENST00000349225 // RLIM // ring finger protein, LIM domain interacting // Xq13-q21 // 51132 /// AF155109 // RLIM // ring fi…	0.451638	-1.12636	1.45494	-1.13133	-1.80305	-1.00274	1.16389	0.854781	-1.0289	1.24756	-1.04644	-1.09658	-1.10597	1.01907
16673525	ATP1B1	NM_001677 // ATP1B1 // ATPase, Na+/K+ transporting, beta 1 polypeptide // 1q24 // 481 /// ENST00000367815 // ATP1B1 // ATPase, Na+/K+ transporting, beta 1 polypeptide // 1q24 // 481 /// ENST00000367816 // ATP1B1 // ATPase, Na+/K+ transporting, beta 1 polypeptide // 1q24 // 481 /// ENST00000494797 // ATP1B1 // ATPase, Na+/K+ transporting, beta 1 polypeptide // 1q24 // 481 /// AK290181 // ATP1B1 //…	0.273595	1.07395	-1.04459	1.25886	-1.00775	1.06079	1.27657	0.146082	1.10225	-1.08635	1.89297	1.05579	1.23187	1.01252
16737123	CCDC73	NM_001008391 // CCDC73 // coiled-coil domain containing 73 // 11p13 // 493860 /// XM_011520139 // CCDC73 // coiled-coil domain containing 73 // 11p13 // 493860 /// ENST00000335185 // CCDC73 // coiled-coil domain containing 73 // 11p13 // 493860 /// ENST00000528333 // CCDC73 // coiled-coil domain containing 73 // 11p13 // 493860 /// ENST00000531481 // CCDC73 // coiled-coil domain containing 73 // …	0.881637	1.00739	1.28787	-1.24259	1.0586	-1.09145	-1.08187	0.564432	-1.02916	1.01327	-1.7357	-1.09654	1.02316	-1.07804
16943919	C3orf52	NM_001171747 // C3orf52 // chromosome 3 open reading frame 52 // 3q13.2 // 79669 /// NM_024616 // C3orf52 // chromosome 3 open reading frame 52 // 3q13.2 // 79669 /// XM_011513133 // C3orf52 // chromosome 3 open reading frame 52 // 3q13.2 // 79669 /// XR_924171 // C3orf52 // chromosome 3 open reading frame 52 // 3q13.2 // 79669 /// ENST00000264848 // C3orf52 // chromosome 3 open reading frame 52 …	0.299919	-1.25812	1.40144	-1.11171	-1.90868	-1.02488	-1.23018	0.234064	-1.3051	1.03822	-1.28082	-1.11355	-1.85474	-1.08698
16887675	DLX1	NM_001038493 // DLX1 // distal-less homeobox 1 // 2q32 // 1745 /// NM_178120 // DLX1 // distal-less homeobox 1 // 2q32 // 1745 /// ENST00000341900 // DLX1 // distal-less homeobox 1 // 2q32 // 1745 /// ENST00000361609 // DLX1 // distal-less homeobox 1 // 2q32 // 1745 /// ENST00000361725 // DLX1 // distal-less homeobox 1 // 2q32 // 1745 /// ENST00000409492 // DLX1 // distal-less homeobox 1 // 2q32 …	0.459267	1.05688	-1.02373	-1.04586	-1.12134	1.32839	1.3848	0.053938	-1.17181	-1.01129	-1.16141	-1.01805	-1.00552	-1.11965
16731479	RBM7	NM_001286045 // RBM7 // RNA binding motif protein 7 // 11q23.1-q23.2 // 10179 /// NM_001286046 // RBM7 // RNA binding motif protein 7 // 11q23.1-q23.2 // 10179 /// NM_001286047 // RBM7 // RNA binding motif protein 7 // 11q23.1-q23.2 // 10179 /// NM_001286048 // RBM7 // RNA binding motif protein 7 // 11q23.1-q23.2 // 10179 /// NM_016090 // RBM7 // RNA binding motif protein 7 // 11q23.1-q23.2 // 10…	0.878901	-1.0224	1.26962	1.18177	-1.46015	-1.1199	1.09992	0.99676	-1.00059	1.28893	-1.04423	-1.03154	-1.05365	-1.08851
17050350	LRRN3	NM_001099658 // LRRN3 // leucine rich repeat neuronal 3 // 7q31.1 // 54674 /// NM_001099660 // LRRN3 // leucine rich repeat neuronal 3 // 7q31.1 // 54674 /// NM_018334 // LRRN3 // leucine rich repeat neuronal 3 // 7q31.1 // 54674 /// ENST00000308478 // LRRN3 // leucine rich repeat neuronal 3 // 7q31.1 // 54674 /// ENST00000421101 // LRRN3 // leucine rich repeat neuronal 3 // 7q31.1 // 54674 /// E…	0.363933	-1.13347	-1.33255	1.47161	-1.09341	-1.07422	1.60644	0.350774	1.13762	-1.59762	-1.11344	1.19513	2.06299	1.04584
16951332	DAZL	NM_001190811 // DAZL // deleted in azoospermia-like // 3p24.3 // 1618 /// NM_001351 // DAZL // deleted in azoospermia-like // 3p24.3 // 1618 /// ENST00000250863 // DAZL // deleted in azoospermia-like // 3p24.3 // 1618 /// ENST00000399444 // DAZL // deleted in azoospermia-like // 3p24.3 // 1618 /// ENST00000454457 // DAZL // deleted in azoospermia-like // 3p24.3 // 1618 /// AK303026 // DAZL // del…	0.70934	-1.03294	-1.05982	-1.07599	1.00449	1.00979	-1.05497	0.385816	-1.07979	1.02254	-1.26205	-1.07745	1.01454	1.02446
17010584	BCKDHB	NM_000056 // BCKDHB // branched chain keto acid dehydrogenase E1, beta polypeptide // 6q14.1 // 594 /// NM_183050 // BCKDHB // branched chain keto acid dehydrogenase E1, beta polypeptide // 6q14.1 // 594 /// XM_005248756 // BCKDHB // branched chain keto acid dehydrogenase E1, beta polypeptide // 6q14.1 // 594 /// XM_006715542 // BCKDHB // branched chain keto acid dehydrogenase E1, beta polypeptid…	0.840907	-1.01845	1.22815	-1.11223	1.28314	-1.11838	-1.00665	0.90621	1.01078	-1	1.05498	-1.03323	-1.00452	-1.07127
17107230	FHL1	NM_001159699 // FHL1 // four and a half LIM domains 1 // Xq26 // 2273 /// NM_001159700 // FHL1 // four and a half LIM domains 1 // Xq26 // 2273 /// NM_001159701 // FHL1 // four and a half LIM domains 1 // Xq26 // 2273 /// NM_001159702 // FHL1 // four and a half LIM domains 1 // Xq26 // 2273 /// NM_001159703 // FHL1 // four and a half LIM domains 1 // Xq26 // 2273 /// NM_001159704 // FHL1 // four …	0.247556	1.10609	-1.05802	-2.46659	1.82936	-1.09835	1.62252	0.926826	-1.00773	-1.22595	1.05448	-1.05059	1.58123	1.05801
16832104	SLC47A1	NM_018242 // SLC47A1 // solute carrier family 47 (multidrug and toxin extrusion), member 1 // 17p11.2 // 55244 /// ENST00000270570 // SLC47A1 // solute carrier family 47 (multidrug and toxin extrusion), member 1 // 17p11.2 // 55244 /// ENST00000395585 // SLC47A1 // solute carrier family 47 (multidrug and toxin extrusion), member 1 // 17p11.2 // 55244 /// ENST00000436810 // SLC47A1 // solute carri…	0.332687	-1.11595	1.08145	1.02285	1.02661	1.16957	-3.13265	0.136613	-1.19141	-1.18498	-2.02012	-1.07951	-1.10508	1.04844
16901957	CKAP2L	NM_001304361 // CKAP2L // cytoskeleton associated protein 2-like // 2q13 // 150468 /// NM_152515 // CKAP2L // cytoskeleton associated protein 2-like // 2q13 // 150468 /// NR_130712 // CKAP2L // cytoskeleton associated protein 2-like // 2q13 // 150468 /// XM_011510666 // CKAP2L // cytoskeleton associated protein 2-like // 2q13 // 150468 /// ENST00000302450 // CKAP2L // cytoskeleton associated prot…	0.382298	1.11883	1.35144	-1.38648	1.11417	1.37546	1.2415	0.530516	1.083	-1.00402	1.14437	1.56989	1.04267	-1.22884
16694869	ETV3	NM_001145312 // ETV3 // ets variant 3 // 1q21-q23 // 2117 /// NM_005240 // ETV3 // ets variant 3 // 1q21-q23 // 2117 /// XM_006711210 // ETV3 // ets variant 3 // 1q21-q23 // 2117 /// ENST00000326786 // ETV3 // ets variant 3 // 1q21-q23 // 2117 /// ENST00000368192 // ETV3 // ets variant 3 // 1q21-q23 // 2117 /// ENST00000460850 // ETV3 // ets variant 3 // 1q21-q23 // 2117 /// AF218540 // ETV3 // e…	0.0986997	-1.26526	-1.27483	-1.32204	-3.36335	1.16686	-1.5354	0.863463	1.02287	1.05178	1.22475	-1.00353	1.01494	-1.1014
16997860	CCNH	NM_001199189 // CCNH // cyclin H // 5q13.3-q14 // 902 /// NM_001239 // CCNH // cyclin H // 5q13.3-q14 // 902 /// XM_005248627 // CCNH // cyclin H // 5q13.3-q14 // 902 /// XM_005248629 // CCNH // cyclin H // 5q13.3-q14 // 902 /// XM_011543706 // CCNH // cyclin H // 5q13.3-q14 // 902 /// ENST00000256897 // CCNH // cyclin H // 5q13.3-q14 // 902 /// ENST00000504115 // CCNH // cyclin H // 5q13.3-q14 /…	0.512124	1.07533	1.05249	-1.22661	-1.27301	1.52782	1.05604	0.777833	1.03142	1.09868	-1.02035	-1.12068	1.0455	-1.15559
16969821	AP1AR	NM_001128426 // AP1AR // adaptor-related protein complex 1 associated regulatory protein // 4q25 // 55435 /// NM_018569 // AP1AR // adaptor-related protein complex 1 associated regulatory protein // 4q25 // 55435 /// XM_005263116 // AP1AR // adaptor-related protein complex 1 associated regulatory protein // 4q25 // 55435 /// XM_011532100 // AP1AR // adaptor-related protein complex 1 associated re…	0.624686	-1.05072	1.03918	-1.09712	-1.17483	1.00439	1.26701	0.319942	1.10829	-1.21152	1.0552	1.11658	1.39957	-1.13137
16733553	NTM	NM_001048209 // NTM // neurotrimin // 11q25 // 50863 /// NM_001144058 // NTM // neurotrimin // 11q25 // 50863 /// NM_001144059 // NTM // neurotrimin // 11q25 // 50863 /// NM_016522 // NTM // neurotrimin // 11q25 // 50863 /// XM_005271580 // NTM // neurotrimin // 11q25 // 50863 /// XM_005271581 // NTM // neurotrimin // 11q25 // 50863 /// XM_005271582 // NTM // neurotrimin // 11q25 // 50863 /// XM_…	0.428899	1.02388	1.01717	1.07884	1.00748	1.00815	-1.06168	0.00450275	1.113	1.03583	1.0081	1.00803	-1.00535	1.02014
16824258	MYH11	NM_001040113 // MYH11 // myosin, heavy chain 11, smooth muscle // 16p13.11 // 4629 /// NM_001040114 // MYH11 // myosin, heavy chain 11, smooth muscle // 16p13.11 // 4629 /// NM_002474 // MYH11 // myosin, heavy chain 11, smooth muscle // 16p13.11 // 4629 /// NM_022844 // MYH11 // myosin, heavy chain 11, smooth muscle // 16p13.11 // 4629 /// XM_011522502 // MYH11 // myosin, heavy chain 11, smooth m…	0.1846	1.22914	1.23276	1.73187	1.66583	1.32748	-1.06918	0.52575	1.09941	1.69201	-1.2033	-1.40898	1.14433	-1.30921
16973038	CYP4V2	NM_207352 // CYP4V2 // cytochrome P450, family 4, subfamily V, polypeptide 2 // 4q35.2 // 285440 /// XM_005262935 // CYP4V2 // cytochrome P450, family 4, subfamily V, polypeptide 2 // 4q35.2 // 285440 /// XM_006714184 // CYP4V2 // cytochrome P450, family 4, subfamily V, polypeptide 2 // 4q35.2 // 285440 /// ENST00000378802 // CYP4V2 // cytochrome P450, family 4, subfamily V, polypeptide 2 // 4q35…	0.943043	1.00545	-1.01943	-1.05992	1.27124	1.05633	1.0221	0.850493	1.01445	-1.0619	1.27646	-1.08556	1.04094	1.15966
16761393	MAGOHB	NM_001300739 // MAGOHB // mago homolog B, exon junction complex core component // 12p13.2 // 55110 /// NM_018048 // MAGOHB // mago homolog B, exon junction complex core component // 12p13.2 // 55110 /// XM_005253402 // MAGOHB // mago homolog B, exon junction complex core component // 12p13.2 // 55110 /// ENST00000320756 // MAGOHB // mago homolog B, exon junction complex core component // 12p13.2 …	0.748507	-1.04659	-1.09955	1.32668	-1.42623	1.02385	-1.23028	0.743665	-1.04754	-1.11886	1.16408	-1.73648	-1.0611	1.27021
16695151	CRP	NM_000567 // CRP // C-reactive protein, pentraxin-related // 1q23.2 // 1401 /// XM_011509207 // CRP // C-reactive protein, pentraxin-related // 1q23.2 // 1401 /// ENST00000255030 // CRP // C-reactive protein, pentraxin-related // 1q23.2 // 1401 /// ENST00000368110 // CRP // C-reactive protein, pentraxin-related // 1q23.2 // 1401 /// ENST00000368111 // CRP // C-reactive protein, pentraxin-related …	0.290004	-1.09273	-1.1046	-1.03507	1.03627	-1.13856	-1.26006	0.348685	1.0811	1.03858	-1.02432	1.37458	-1.15558	1.03292
16807271	FSIP1	NM_152597 // FSIP1 // fibrous sheath interacting protein 1 // 15q14 // 161835 /// XM_005254208 // FSIP1 // fibrous sheath interacting protein 1 // 15q14 // 161835 /// XM_011521305 // FSIP1 // fibrous sheath interacting protein 1 // 15q14 // 161835 /// XM_011521306 // FSIP1 // fibrous sheath interacting protein 1 // 15q14 // 161835 /// XM_011521307 // FSIP1 // fibrous sheath interacting protein 1 …	0.482049	1.10404	1.01725	1.04841	1.94515	-1.24135	-1.31476	0.500403	1.09939	1.01222	-1.0328	1.00285	1.11528	1.01444
16914339	ZSWIM3	NM_080752 // ZSWIM3 // zinc finger, SWIM-type containing 3 // 20q13.12 // 140831 /// NR_037628 // ZSWIM3 // zinc finger, SWIM-type containing 3 // 20q13.12 // 140831 /// ENST00000255152 // ZSWIM3 // zinc finger, SWIM-type containing 3 // 20q13.12 // 140831 /// AK302767 // ZSWIM3 // zinc finger, SWIM-type containing 3 // 20q13.12 // 140831 /// AK316214 // ZSWIM3 // zinc finger, SWIM-type containin…	0.790787	-1.03049	-1.08877	-1.16625	-1.32888	-1.03886	1.53499	0.381284	-1.10647	-1.23766	-1.06593	-1.09513	1.03119	-1.09239
16898210	TMEM17	NM_198276 // TMEM17 // transmembrane protein 17 // 2p15 // 200728 /// XM_006711965 // TMEM17 // transmembrane protein 17 // 2p15 // 200728 /// XM_011532693 // TMEM17 // transmembrane protein 17 // 2p15 // 200728 /// XM_011532694 // TMEM17 // transmembrane protein 17 // 2p15 // 200728 /// ENST00000335390 // TMEM17 // transmembrane protein 17 // 2p15 // 200728 /// ENST00000479763 // TMEM17 // trans…	0.354642	1.15734	-1.05464	-1.05586	1.64113	1.66396	1.08033	0.565835	1.09336	1.46048	-1.4289	1.03743	-1.14089	1.54763
17095150	TLE1	NM_001303103 // TLE1 // transducin-like enhancer of split 1 (E(sp1) homolog, Drosophila) // 9q21.32 // 7088 /// NM_001303104 // TLE1 // transducin-like enhancer of split 1 (E(sp1) homolog, Drosophila) // 9q21.32 // 7088 /// NM_005077 // TLE1 // transducin-like enhancer of split 1 (E(sp1) homolog, Drosophila) // 9q21.32 // 7088 /// XM_005252151 // TLE1 // transducin-like enhancer of split 1 (E(sp1…	0.692878	1.03444	1.20608	-1.01112	1.37002	-1.85023	-1.10609	0.0142185	-1.28612	-1.11885	1.1992	-1.30174	-1.25852	-1.41755
16696267	SELE	ENST00000609271 // SELE // selectin E // 1q24.2 // 6401 /// OTTHUMT00000471980 // SELE // selectin E // 1q24.2 // 6401	0.936108	1.00792	-1.0665	1.21229	1.16977	-1.3062	-1	0.676099	-1.04218	1.0732	-1.25687	-1.08422	1.0653	-1.04004
16928680	CCDC117	NM_001284263 // CCDC117 // coiled-coil domain containing 117 // 22q12.1 // 150275 /// NM_001284264 // CCDC117 // coiled-coil domain containing 117 // 22q12.1 // 150275 /// NM_001284265 // CCDC117 // coiled-coil domain containing 117 // 22q12.1 // 150275 /// NM_173510 // CCDC117 // coiled-coil domain containing 117 // 22q12.1 // 150275 /// ENST00000249064 // CCDC117 // coiled-coil domain containin…	0.56878	-1.04491	-1.06082	-1.00103	1.0039	1.09106	-1.09303	0.14924	-1.12428	1.0908	-1.16449	-1.00797	1.11401	-1.26175
16970937	ELMOD2	NM_153702 // ELMOD2 // ELMO/CED-12 domain containing 2 // 4q31.1 // 255520 /// XM_005262885 // ELMOD2 // ELMO/CED-12 domain containing 2 // 4q31.1 // 255520 /// XM_005262886 // ELMOD2 // ELMO/CED-12 domain containing 2 // 4q31.1 // 255520 /// XM_011531818 // ELMOD2 // ELMO/CED-12 domain containing 2 // 4q31.1 // 255520 /// XM_011531819 // ELMOD2 // ELMO/CED-12 domain containing 2 // 4q31.1 // 255…	0.600245	-1.07624	-1.15759	-1.11554	1.4183	1.02811	1.02298	0.620483	-1.07183	-1.14506	1.26013	-1.16233	1.10689	1.00955
[truncated: 591 more rows]

## Sheet: ST_MIR1183_targets
			Strech versus Control
					manual FC
Transcript ID	Gene Symbol	gene_assignment	p-value(STR6 vs. NS6) FDR5% cut off: 9.3254e-007	Fold-Change(STR6 vs. NS6)	heart 13	heart 4B	heart 5A	heart 9B	heart 11A+B / 11A
[truncated: 13 more rows]

## Sheet: TC_MIR1183_ targets
			TC versus Control
					manual FC
Transcript ID	Gene Symbol	gene_assignment	p-value(STR6 vs. NS6) FDR5% cut off: 9.3254e-007	Fold-Change(STR6 vs. NS6)	heart 8A	heart 13B	heart 20A	heart 20B	heart 21A+B
[truncated: 24 more rows]
